# Supplementary material for: Analysis of Mutations and Dysregulated Pathways Unravels Carcinogenic Effect and Clinical Actionability of Mutational Processes
Source: Front Cell Dev Biol. 2021 Nov 24;9:768981. doi: 10.3389/fcell.2021.768981 (PMC8652146; doi:10.3389/fcell.2021.768981)
Supplement: Supplementary file 2 [file Table3.XLSX]

## Sheet: Sheet 1
Table S3. The carcinogenic risk of each mutational process in different cancer types.
Mutational signature	Cancer subtype	slope	Adjusted p value	R square	Number of samples
SBS1	SKCM	4.83855e-05	0	0.227997	283
SBS1	LUSC	0.00163979	0	0.369675	242
SBS2/13	OV	0.00264455	0	0.302724	199
SBS1	LIHC	0.00741152	0	0.284497	212
SBS1	LUAD	0.0100965	0	0.343725	346
SBS4	LIHC	0.0115513	0	0.44484	63
SBS2/13	SKCM	0.0120465	0	0.238378	26
SBS1	SARC	0.0123579	0	0.217463	127
SBS7	SKCM	0.0127483	0	0.933583	365
SBS12	LIHC	0.0130692	0	0.418989	73
SBS7	SARC	0.0130788	0	0.458347	62
SBS5	UCEC_MSI	0.0132237	0	0.619551	135
SBS5	UCEC_POLE	0.0147389	0	0.974135	42
SBS22	LIHC	0.0157898	0	0.518313	133
SBS5	CRC_MSI	0.0157943	0	0.837812	61
SBS5	CESC_Squamous	0.0163878	0	0.448685	193
SBS5	SKCM	0.0164146	0	0.49238	337
SBS6*	UCEC_MSI	0.0168177	0	0.835201	140
SBS6*	CRC_MSI	0.0170624	0	0.881866	59
SBS18	STES_CIN	0.0171764	0	0.461021	60
SBS1	UCEC_POLE	0.0175043	0	0.935875	40
SBS5	LUSC	0.0175538	0	0.497678	413
SBS17	STES_CIN	0.0180163	0	0.61693	171
SBS10	UCEC_POLE	0.0181284	0	0.981612	43
SBS5	PAAD	0.0183734	0	0.362705	59
SBS1	CESC_Squamous	0.0183982	0	0.394986	205
SBS1	UCEC_MSI	0.0184455	0	0.777458	135
SBS7	HNSC_HPV-	0.0188856	0	0.411892	131
SBS1	GBM	0.0189783	0	0.201493	292
SBS5	LUAD	0.0192253	0	0.658702	255
SBS4	LUSC	0.0194548	0	0.709756	370
SBS1	LGG_IDHwt	0.0198392	0	0.232618	50
SBS1	BRCA	0.0204367	0	0.243587	468
SBS1	STES_MSI	0.0204602	0	0.823429	69
SBS6*	BRCA	0.0207595	0	0.76976	41
SBS6*	STES_MSI	0.0208	0	0.86423	70
SBS4	LUAD	0.020933	0	0.862753	358
SBS40	GBM	0.0210433	0	0.554119	208
SBS5	GBM	0.0214138	0	0.687284	114
SBS1	PRAD	0.0215729	0	0.410386	66
SBS5	STES_MSI	0.0220821	0	0.848444	72
SBS1	CRC_MSI	0.0222535	0	0.866753	59
SBS2/13	LUAD	0.0223966	0	0.763202	253
SBS2/13	BRCA	0.0225674	0	0.696618	409
SBS3	OV	0.0227141	0	0.660851	189
SBS4	HNSC_HPV-	0.0227388	0	0.788826	72
SBS2/13	CESC_Squamous	0.0229261	0	0.806692	197
SBS2/13	ESCA_Squamous	0.0230275	0	0.691618	69
SBS1	PAAD	0.0230301	0	0.321601	74
SBS5	STES_CIN	0.0238284	0	0.640955	221
SBS2/13	UCEC_CNH	0.0240768	0	0.648908	76
SBS40	LUAD	0.0241296	0	0.689532	200
SBS1	HNSC_HPV-	0.0242592	0	0.575166	346
SBS2/13	LUSC	0.0242773	0	0.6415	350
SBS1	ESCA_Squamous	0.0245001	0	0.488115	82
SBS5	HNSC_HPV-	0.0248694	0	0.630973	323
SBS2/13	CESC_Adeno	0.0251954	0	0.89874	35
SBS5	OV	0.025395	0	0.712007	169
SBS1	OV	0.0254182	0	0.275443	293
SBS5	LIHC	0.025466	0	0.665023	221
SBS17	STES_GS	0.0258332	0	0.57259	20
SBS5	BLCA	0.02605	0	0.612502	349
SBS5	KIRC	0.0279892	0	0.570976	119
SBS40	LIHC	0.0280454	0	0.599733	158
SBS2/13	BLCA	0.0289509	0	0.888968	359
SBS5	ESCA_Squamous	0.0289752	0	0.559506	80
SBS2/13	HNSC_HPV-	0.0307242	0	0.732189	296
SBS1	UCEC_CNL	0.0309043	0	0.33154	111
SBS5	BRCA	0.0310597	0	0.534895	338
SBS1	BLCA	0.0331099	0	0.415455	343
SBS5	CRC_CIN	0.03549	0	0.602988	185
SBS2/13	UCEC_CNL	0.04349	0	0.466516	29
SBS2/13	KIRP	0.0436324	0	0.433148	43
SBS2/13	HNSC_HPV+	0.0286717	2.70894e-14	0.821154	37
SBS16	LIHC	0.0417417	2.70894e-14	0.559736	40
SBS40	OV	0.0205953	1.59872e-13	0.570709	118
SBS2/13	STES_CIN	0.0253716	1.59872e-13	0.460483	136
SBS40	BLCA	0.021889	5.24025e-13	0.709519	53
SBS1	CRC_CIN	0.0262028	1.51459e-11	0.374838	299
SBS40	UCS	0.0246901	1.90603e-11	0.626571	23
SBS5	PRAD	0.0223825	4.14946e-11	0.530322	49
SBS5	KIRP	0.0199782	4.5361e-11	0.567977	144
SBS40	SKCM	0.0184936	9.15948e-11	0.637094	25
SBS6*	UCEC_CNL	0.0237403	2.09832e-10	0.855111	12
SBS40	CRC_CIN	0.0238046	4.11456e-10	0.503195	156
SBS40	BRCA	0.0205316	4.89072e-10	0.500979	109
SBS3	BRCA	0.0190668	6.54784e-10	0.55879	121
SBS2/13	KIRC	0.000208727	7.37842e-10	0.200115	66
SBS5	UCEC_CNH	0.0427019	1.91638e-09	0.681977	94
SBS5	STES_GS	0.05034	2.55856e-09	0.499921	30
SBS18	PAAD	0.0227337	2.98315e-09	0.669439	7
SBS2/13	UCS	0.0393071	3.27888e-09	0.352435	19
SBS5	SARC	0.0140026	1.40557e-08	0.606114	78
SBS40	HNSC_HPV-	0.0250969	1.92566e-08	0.477902	81
SBS40	KIRC	0.0283152	2.76565e-08	0.407832	219
SBS40	KIRP	0.0193951	4.27469e-08	0.486534	144
SBS1	STES_CIN	0.0154921	8.26722e-08	0.366193	273
SBS6*	UCEC_POLE	0.0161935	2.83551e-07	0.9484	18
SBS40	UCEC_MSI	0.0137919	2.99559e-07	0.961185	12
SBS40	STES_CIN	0.0237365	3.61192e-07	0.631501	74
SBS17	STAD_EBV	0.0226367	3.66223e-07	0.790124	10
SBS18	OV	0.0201128	4.02141e-07	0.53552	75
SBS40	CESC_Squamous	0.0215693	8.85643e-07	0.753502	18
SBS5	CRC_GS	0.0576842	4.14386e-06	0.729442	38
SBS5	UCEC_CNL	0.0265757	7.57726e-06	0.67231	92
SBS40	SARC	0.0215765	1.48051e-05	0.518477	92
SBS1	UCEC_CNH	0.0460114	2.03158e-05	0.418854	118
SBS5	STAD_EBV	0.0417778	4.34688e-05	0.728702	17
SBS40	UCEC_CNH	0.03406	4.96423e-05	0.572167	44
SBS18	SARC	0.0370807	0.000104364	0.592995	22
SBS1	UCS	0.0200276	0.000116861	0.456746	46
SBS3	STES_CIN	0.0190055	0.000360806	0.719816	34
SBS1	STES_GS	0.0312413	0.00100619	0.741612	34
SBS6*	CESC_Squamous	0.0151751	0.00133333	0.948683	4
SBS5	STES_POLE	0.0183149	0.00158096	0.927634	6
SBS3	UCEC_CNH	0.0228845	0.00158096	0.655028	20
SBS1	KIRP	4.38954e-06	0.00409345	0.186191	115
SBS5	UCS	0.0355941	0.00635117	0.475538	31
SBS10	CRC_POLE	0.0185796	0.00750411	0.857143	7
SBS5	LGG_IDHmut	0.0390608	0.00778254	0.574469	44
SBS1	KIRC	4.51832e-06	0.0104564	0.292754	201
SBS1	STES_POLE	0.0202108	0.0142143	0.698253	6
SBS40	LGG_IDHwt	0.0155807	0.0171934	0.326807	33
SBS6*	KIRC	0.034289	0.0188364	0.816497	4
SBS10	UCEC_MSI	0.015823	0.0425043	1	4
SBS1	HNSC_HPV+	0.030337	0.045231	0.472094	41
SBS40	UCEC_POLE	0.0152703	0.0706125	1	5
SBS1	CESC_Adeno	0.0215064	0.105484	0.46346	38
SBS16	ESCA_Squamous	0.036212	0.112112	0.790109	12
SBS6*	STES_CIN	0.00201888	0.140047	0.281308	17
SBS18	BRCA	0.0258055	0.140047	0.250587	47
SBS5	CRC_POLE	0.0143459	0.1415	0.75	7
SBS40	CESC_Adeno	0.0516898	0.274617	0.793313	9
SBS3	STAD_EBV	0.0061322	0.419353	0.866025	3
SBS2/13	PAAD	0.0168669	0.446272	0.340159	30
SBS6*	LUSC	0.0280242	0.446272	0.8	4
SBS5	HNSC_HPV+	0.015842	0.645992	0.429454	36
SBS40	PAAD	0.0581339	0.746096	0.61999	13
SBS18	STES_GS	0.0753539	0.746096	0.583586	11
SBS2/13	LGG_IDHmut	0.0842899	0.7745	0.67082	5
SBS2/13	STAD_EBV	0.0408987	0.828219	0.502519	11
SBS18	CRC_CIN	0.0328613	0.927368	0.285338	25
SBS5	LGG_IDHwt	0.0382551	0.927368	0.585633	24
SBS18	CESC_Squamous	-0.056391	1	0	3
SBS18	BLCA	-0.0438966	1	-0.866025	3
SBS17	STES_MSI	-0.0140127	1	-0.774597	4
SBS40	HNSC_HPV+	-0.00605784	1	0.0308607	6
SBS3	STES_POLE	-0.00192957	1	0.5	3
SBS3	UCEC_MSI	-3.12895e-06	1	-0.181369	5
SBS17	KIRP	-8.99772e-07	1	-0.0687524	9
SBS6*	UCEC_CNH	-3.76042e-07	1	0.256735	10
SBS18	LIHC	7.71592e-08	1	0.366925	22
SBS22	KIRC	1.28479e-06	1	0.0823715	61
SBS22	KIRP	1.73346e-06	1	0.362738	5
SBS2/13	PRAD	2.69461e-06	1	0.255372	28
SBS18	ESCA_Squamous	3.11597e-06	1	0.437253	19
SBS2/13	STES_POLE	0.00124792	1	0.5	3
SBS1	LGG_IDHmut	0.0021905	1	0.0242238	58
SBS3	PAAD	0.00241197	1	-0.195883	9
SBS2/13	STES_GS	0.00250921	1	0.45009	9
SBS40	STES_GS	0.00523797	1	-0.0561361	7
SBS3	PRAD	0.0104348	1	0.325974	20
SBS5	CESC_Adeno	0.0106697	1	0.219459	33
SBS40	PRAD	0.0130018	1	0.163978	17
SBS1	CRC_GS	0.0144424	1	0.230609	53
SBS40	ESCA_Squamous	0.0152247	1	0.18664	12
SBS18	HNSC_HPV-	0.01566	1	0.174874	59
SBS40	STAD_EBV	0.0158343	1	0.615587	5
SBS18	CRC_GS	0.0161609	1	0.283473	7
SBS6*	HNSC_HPV-	0.0165599	1	1	3
SBS2/13	GBM	0.016624	1	0.632456	5
SBS1	CRC_POLE	0.0176886	1	0.5	3
SBS17	STES_POLE	0.01865	1	1	4
SBS1	STAD_EBV	0.0194906	1	0.204563	21
SBS6*	STES_POLE	0.0209274	1	1	3
SBS3	UCEC_CNL	0.021978	1	0	3
SBS40	CRC_GS	0.0230049	1	0.365803	20
SBS18	STAD_EBV	0.0234006	1	0.116775	7
SBS3	STES_MSI	0.0271297	1	0.5	3
SBS18	PRAD	0.0283782	1	0.352381	10
SBS3	ESCA_Squamous	0.0287239	1	0.630062	8
SBS6*	CRC_POLE	0.030638	1	0.8	4
SBS3	STES_GS	0.0330852	1	0.866025	3
SBS40	LGG_IDHmut	0.0371034	1	0.117952	19
SBS7	HNSC_HPV+	0.0390531	1	0.60964	10
SBS17	ESCA_Squamous	0.04	1	0.210042	6
SBS40	UCEC_CNL	0.0401934	1	0.292215	39
SBS6*	CRC_CIN	0.0459132	1	0.501486	7
SBS7	OV	0.046697	1	0.866025	3
SBS17	CRC_CIN	0.0618422	1	0.866025	3
SBS2/13	SARC	0.0796178	1	0.866025	3
SBS17	KIRC	0.106756	1	0.333333	4
SBS4	UCS	0.157895	1	0.866025	3
SBS18	HNSC_HPV+	0.165468	1	0.866025	3
SBS16	HNSC_HPV-	0.190476	1	0.5	3
