# Supplementary material for: Analysis of Mutations and Dysregulated Pathways Unravels Carcinogenic Effect and Clinical Actionability of Mutational Processes
Source: Front Cell Dev Biol. 2021 Nov 24;9:768981. doi: 10.3389/fcell.2021.768981 (PMC8652146; doi:10.3389/fcell.2021.768981)
Supplement: Supplementary file 3 [file Table6.XLSX]

## Sheet: Sheet1
Table S6. Pre-defined set of cancer-specific mutational signatures.
Cancer type	Signatures
BLCA	SBS1; SBS2; SBS5; SBS13; SBS40
BRCA	SBS1; SBS2; SBS3; SBS5; SBS8; SBS26; SBS13; SBS18; SBS40; SBS44
CESC	SBS1; SBS2; SBS5; SBS13; SBS18; SBS40
GBM	SBS1; SBS5; SBS10a; SBS10b; SBS11; SBS40
LGG	SBS1; SBS5; SBS11; SBS40
COAD	SBS1; SBS5; SBS10a; SBS10b; SBS15; SBS18; SBS40; SBS44
READ	SBS1; SBS5; SBS10a; SBS10b; SBS15; SBS18; SBS40; SBS44
HNSC	SBS1; SBS2; SBS4; SBS7a; SBS7b; SBS7c; SBS7d; SBS5; SBS13; SBS18; SBS40
KIRC	SBS1; SBS2; SBS5; SBS13; SBS22; SBS40
LIHC	SBS1; SBS4; SBS5; SBS12; SBS16; SBS18; SBS22; SBS24; SBS40
LUAD	SBS1; SBS2; SBS4; SBS5; SBS13; SBS40
LUSC	SBS1; SBS2; SBS4; SBS5; SBS13
OV	SBS1; SBS2; SBS3; SBS5; SBS13; SBS18; SBS40
PAAD	SBS1; SBS2; SBS3; SBS5; SBS13; SBS18; SBS40
PRAD	SBS1; SBS2; SBS3; SBS5; SBS13; SBS18; SBS40
SKCM	SBS1; SBS2; SBS5; SBS7a; SBS7b; SBS7c; SBS7d; SBS13; SBS38; SBS40
THCA	SBS1; SBS2; SBS5; SBS13; SBS40
UCEC	SBS1; SBS2; SBS3; SBS5; SBS6; SBS10a; SBS10b; SBS13; SBS15; SBS26; SBS40; SBS44
STAD	SBS1; SBS2; SBS3; SBS5; SBS13; SBS15; SBS17a; SBS17b; SBS18; SBS21; SBS26; SBS40; SBS44
ESCA	SBS1; SBS2; SBS3; SBS5; SBS13; SBS17a; SBS17b; SBS18; SBS40
KIRP	SBS1; SBS2; SBS5; SBS13; SBS40
SARC	SBS1; SBS5; SBS7a; SBS7b; SBS7c; SBS7d; SBS18; SBS40
