# Supplementary material for: Analysis of Mutations and Dysregulated Pathways Unravels Carcinogenic Effect and Clinical Actionability of Mutational Processes
Source: Front Cell Dev Biol. 2021 Nov 24;9:768981. doi: 10.3389/fcell.2021.768981 (PMC8652146; doi:10.3389/fcell.2021.768981)
Supplement: Supplementary file 5 [file Table4.XLSX]

## Sheet: Sheet 1
Table S4. Mutations specifically induced by a certain mutational process.
Signature	Mutation	odd	in.count	out.count	Adjusted p	cancer	mut.freq
SBS1	IDH1_p.R132H	1	52	0	1.9984e-15	LGG_IDHmut	0.896552
SBS4	KRAS_p.G12C	0.946429	53	3	1.70879e-11	LUAD	0.160888
SBS5	PIK3CA_p.H1047R	0.901961	46	5	4.30683e-08	BRCA	0.173417
SBS2/13	PIK3CA_p.E545K	1	27	0	1.41561e-07	CESC_Squamous	0.137056
SBS1	TP53_p.R175H	1	27	0	3.94881e-07	CRC_CIN	0.090301
SBS2/13	PIK3CA_p.E545K	1	26	0	6.4075e-07	BLCA	0.0724234
SBS1	APC_p.R1450*	1	22	0	6.31809e-06	CRC_CIN	0.0735786
SBS2/13	PIK3CA_p.E545K	0.961538	25	1	7.44313e-06	BRCA	0.0640833
SBS1	TP53_p.R282W	1	20	0	1.68482e-05	CRC_CIN	0.0668896
SBS5	POLE_p.P286R	1	20	0	1.71661e-05	UCEC_POLE	0.47619
SBS10	ARID1A_p.R1989*	1	20	0	1.71661e-05	UCEC_POLE	0.465116
SBS10	PTEN_p.R130Q	1	19	0	2.28882e-05	UCEC_POLE	0.44186
SBS4	KRAS_p.G12V	0.928571	26	2	3.18401e-05	LUAD	0.0804688
SBS2/13	ERBB2_p.S310F	1	19	0	4.1008e-05	BLCA	0.0529248
SBS5	NRAS_p.Q61K	0.928571	26	2	5.00344e-05	SKCM	0.0826308
SBS2/13	PIK3CA_p.E542K	1	18	0	5.46773e-05	BLCA	0.0501393
SBS2/13	PIK3CA_p.E542K	1	17	0	9.40959e-05	BRCA	0.0415648
SBS5	BRAF_p.V600E	0.678832	93	44	0.000189163	SKCM	0.545553
SBS7	NRAS_p.Q61R	0.808511	38	9	0.000189163	SKCM	0.130816
SBS7	RAC1_p.P29S	1	15	0	0.00025177	SKCM	0.0410959
SBS2/13	FGFR3_p.S249C	0.888889	24	3	0.00026463	BLCA	0.123456
SBS1	TP53_p.R248Q	1	15	0	0.000323486	CRC_CIN	0.0501672
SBS1	APC_p.R876*	1	15	0	0.000323486	CRC_CIN	0.0501672
SBS1	TP53_p.R273H	1	14	0	0.000539144	CRC_CIN	0.0468227
SBS2/13	PIK3CA_p.E542K	1	14	0	0.000579834	CESC_Squamous	0.071066
SBS1	TP53_p.R273C	1	12	0	0.00109863	LGG_IDHmut	0.206897
SBS10	PIK3CA_p.R88Q	0.941176	16	1	0.00123596	UCEC_POLE	0.397093
SBS7	IDH1_p.R132C	1	12	0	0.00161133	SKCM	0.0328767
SBS1	TP53_p.R175H	1	14	0	0.00170898	STES_CIN	0.0512821
SBS10	PIK3R1_p.R348*	1	12	0	0.00175781	UCEC_POLE	0.27907
SBS2/13	TP53_p.R280T	1	12	0	0.00209961	BLCA	0.0334262
SBS5	BRAF_p.V600E	0.823529	28	6	0.00253663	CRC_MSI	0.560711
SBS7	RQCD1_p.P131L	1	11	0	0.00268555	SKCM	0.030137
SBS1	APC_p.R213*	1	11	0	0.00323486	CRC_CIN	0.0367893
SBS1	APC_p.R216*	1	11	0	0.00323486	CRC_CIN	0.0367893
SBS1	CDKN2A_p.R80*	0.944444	17	1	0.00333405	HNSC_HPV-	0.0567665
SBS2/13	TP53_p.E285K	1	11	0	0.00349935	BLCA	0.0306407
SBS5	KRAS_p.G12D	0.833333	25	5	0.00357406	PAAD	0.842532
SBS7	CDKN2A_p.P114L	1	10	0	0.00358073	SKCM	0.0273973
SBS7	MAP2K1_p.P124S	1	10	0	0.00358073	SKCM	0.0273973
SBS7	PPP6C_p.R301C	1	10	0	0.00358073	SKCM	0.0273973
SBS1	TP53_p.R248W	1	10	0	0.00575087	CRC_CIN	0.0334448
SBS10	NF1_p.R2450*	1	10	0	0.00585938	UCEC_POLE	0.232558
SBS1	IDH1_p.R132H	1	12	0	0.00732422	GBM	0.0410959
SBS1	TP53_p.R175H	0.928571	13	1	0.00846863	BRCA	0.0307364
SBS5	PTEN_p.R130G	1	12	0	0.0100098	UCEC_MSI	0.0888889
SBS10	PTEN_p.E7*	1	9	0	0.0100446	UCEC_POLE	0.209302
SBS10	ARHGAP35_p.R997*	1	8	0	0.015625	UCEC_POLE	0.186047
SBS10	CASP8_p.R127Q	1	8	0	0.015625	UCEC_POLE	0.186047
SBS1	APC_p.R1114*	1	8	0	0.0207031	CRC_CIN	0.0267559
SBS4	TP53_p.V157F	1	11	0	0.0209961	LUSC	0.0297297
SBS2/13	KDM6A_p.Q555*	1	8	0	0.0239955	BLCA	0.0222841
SBS1	TP53_p.R273H	1	9	0	0.0273438	STES_CIN	0.032967
SBS10	PTEN_p.E299*	1	7	0	0.028125	UCEC_POLE	0.162791
SBS1	TP53_p.R273H	1	8	0	0.0289063	BRCA	0.017094
SBS1	APC_p.R499*	1	7	0	0.0345052	CRC_CIN	0.0234114
SBS1	SMAD4_p.R361H	1	7	0	0.0345052	CRC_CIN	0.0234114
SBS4	TP53_p.R158L	0.923077	12	1	0.0367432	LUSC	0.0348537
SBS2/13	TP53_p.Q331*	1	7	0	0.0373264	BLCA	0.0194986
SBS5	ERCC2_p.N238S	1	7	0	0.0373264	BLCA	0.0200573
SBS10	APOB_p.F3102L	1	6	0	0.0375	UCEC_POLE	0.139535
SBS10	RPL5_p.E82K	1	6	0	0.0375	UCEC_POLE	0.139535
SBS10	FAT1_p.R2597*	1	6	0	0.0375	UCEC_POLE	0.139535
SBS10	RASA1_p.E429*	1	6	0	0.0375	UCEC_POLE	0.139535
SBS10	RASA1_p.R1010*	1	6	0	0.0375	UCEC_POLE	0.139535
SBS1	PTEN_p.R233*	0.875	14	2	0.0428543	UCEC_MSI	0.117989
SBS7	TP53_p.R213*	1	6	0	0.0429688	SKCM	0.0164384
SBS7	ARID2_p.S297F	1	6	0	0.0429688	SKCM	0.0164384
SBS7	CDKN2A_p.W110*	1	6	0	0.0429688	SKCM	0.0164384
SBS5	PIK3CA_p.H1047R	0.916667	11	1	0.0449219	HNSC_HPV-	0.0464014
SBS1	TP53_p.R175H	1	8	0	0.0449219	HNSC_HPV-	0.0231214
SBS1	CDKN2A_p.R58*	1	8	0	0.0449219	HNSC_HPV-	0.0231214
SBS2/13	RXRA_p.S427F	0.9	9	1	0.0461914	BLCA	0.027935
SBS2/13	SF3B1_p.E902K	1	6	0	0.0516827	BLCA	0.0167131
SBS5	KRAS_p.G12D	1	6	0	0.0516827	BLCA	0.017192
SBS5	FGFR3_p.Y375C	1	6	0	0.0516827	BLCA	0.017192
SBS2/13	PIK3CA_p.E542K	0.909091	10	1	0.0539063	HNSC_HPV-	0.0461295
SBS1	TP53_p.R273C	1	6	0	0.0591518	CRC_CIN	0.0200669
SBS1	APC_p.R564*	1	6	0	0.0591518	CRC_CIN	0.0200669
SBS2/13	PIK3CA_p.E545K	0.909091	10	1	0.0629883	LUSC	0.0309927
SBS2/13	PIK3CA_p.E542K	0.909091	10	1	0.0629883	LUSC	0.0309927
SBS5	TP53_p.Y234C	1	7	0	0.0671875	LUSC	0.0169492
SBS1	TP53_p.R248W	1	7	0	0.0729167	STES_CIN	0.025641
SBS5	FGFR2_p.S252W	0.9	9	1	0.0734049	UCEC_MSI	0.15
SBS5	BCOR_p.N1459S	0.8125	13	3	0.0734049	UCEC_MSI	0.193915
SBS1	PTEN_p.R130Q	1	7	0	0.0734049	UCEC_MSI	0.0518519
SBS1	PIK3CA_p.R88Q	0.909091	10	1	0.0734049	UCEC_MSI	0.0814815
SBS10	PTEN_p.R142W	0.875	7	1	0.0791016	UCEC_POLE	0.1866
SBS2/13	KLF5_p.E419Q	1	6	0	0.0839844	LUSC	0.0171429
SBS4	TP53_p.E298*	1	6	0	0.0839844	LUSC	0.0162162
SBS4	TP53_p.G245C	1	6	0	0.0839844	LUSC	0.0162162
SBS2/13	PIK3CA_p.E545K	1	7	0	0.0859375	CESC_Adeno	0.2
SBS6*	KRAS_p.G12D	0.8	12	3	0.0889757	UCEC_MSI	0.107937
SBS5	KRAS_p.G12V	0.888889	8	1	0.0889757	UCEC_MSI	0.259259
SBS1	PIK3CA_p.R108H	1	6	0	0.0889757	UCEC_MSI	0.0444444
SBS5	HRAS_p.G13V	1	6	0	0.0898438	HNSC_HPV-	0.0185759
SBS1	TP53_p.R248Q	1	6	0	0.0898438	HNSC_HPV-	0.017341
SBS1	HRAS_p.G12S	1	6	0	0.0898438	HNSC_HPV-	0.017341
SBS1	TP53_p.R175H	0.916667	11	1	0.0952148	OV	0.0434598
SBS5	PIK3CA_p.H1047R	1	5	0	0.0959821	BLCA	0.0143266
SBS1	PTEN_p.R130*	1	8	0	0.0976562	UCEC_CNL	0.0720721
SBS2/13	PIK3CA_p.E726K	1	6	0	0.0989583	CESC_Squamous	0.0304569
SBS1	TP53_p.R282W	1	6	0	0.109375	STES_CIN	0.021978
SBS1	TP53_p.R248Q	0.888889	8	1	0.109375	STES_CIN	0.0338289
SBS1	TP53_p.R213*	1	5	0	0.110417	CRC_CIN	0.0167224
SBS1	TP53_p.R213*	1	5	0	0.125	STES_CIN	0.018315
SBS1	TP53_p.R273C	1	5	0	0.125	STES_CIN	0.018315
SBS5	KRAS_p.G12A	1	5	0	0.128125	UCEC_MSI	0.037037
SBS5	KRAS_p.G12D	1	6	0	0.130208	UCEC_CNL	0.0652174
SBS5	PIK3CA_p.H1047R	0.846154	11	2	0.130208	UCEC_CNL	0.170847
SBS10	TP53_p.R213*	1	4	0	0.132353	UCEC_POLE	0.0930233
SBS2/13	PIK3CA_p.E545K	0.785714	11	3	0.14375	HNSC_HPV-	0.0555253
SBS1	TP53_p.R273H	1	5	0	0.14375	HNSC_HPV-	0.0144509
SBS5	TP53_p.R282W	1	5	0	0.149306	LUSC	0.0121065
SBS7	NRAS_p.Q61L	0.733333	11	4	0.150365	SKCM	0.0790391
SBS4	TP53_p.T125T	0.875	7	1	0.151172	LUSC	0.0213402
SBS4	TP53_p.R158L	1	6	0	0.164062	LUAD	0.0167598
SBS4	KRAS_p.G13C	1	6	0	0.164062	LUAD	0.0167598
SBS6*	KRAS_p.G13D	1	6	0	0.171875	STES_MSI	0.0857143
SBS1	ERBB3_p.V104M	1	7	0	0.171875	STES_MSI	0.101449
SBS1	CDKN2A_p.R80*	1	6	0	0.171875	PAAD	0.0810811
SBS1	TP53_p.R248Q	0.857143	6	1	0.179167	BLCA	0.020358
SBS2/13	PIK3CA_p.E726K	1	5	0	0.192708	BRCA	0.0122249
SBS6*	NRAS_p.Q61R	1	4	0	0.197115	UCEC_MSI	0.0285714
SBS1	PTEN_p.R130*	1	4	0	0.197115	UCEC_MSI	0.0296296
SBS1	PIK3R2_p.G373R	0.857143	6	1	0.197115	UCEC_MSI	0.0515873
SBS1	PIK3CA_p.R88Q	1	4	0	0.207031	CRC_CIN	0.0133779
SBS2/13	PIK3CA_p.E545K	1	5	0	0.210938	LUAD	0.0197628
SBS4	TP53_p.R273L	1	5	0	0.210938	LUAD	0.0139665
SBS4	TP53_p.T125T	0.875	7	1	0.210938	LUAD	0.0224432
SBS5	ERBB2_p.S310F	1	4	0	0.21875	STES_CIN	0.0180995
SBS5	PIK3CA_p.H1047R	1	4	0	0.223958	LUSC	0.00968523
SBS5	CDKN2A_p.W110*	1	4	0	0.223958	LUSC	0.00968523
SBS5	TP53_p.Y220C	0.857143	6	1	0.239583	HNSC_HPV-	0.0309215
SBS1	TP53_p.R248W	1	4	0	0.239583	HNSC_HPV-	0.0115607
SBS10	APC_p.R1114*	1	3	0	0.25	UCEC_POLE	0.0697674
SBS1	TP53_p.R248Q	1	5	0	0.260417	UCEC_CNH	0.0423729
SBS1	TP53_p.R175H	1	5	0	0.260417	UCEC_CNH	0.0423729
SBS1	TP53_p.R273C	1	6	0	0.260417	UCEC_CNH	0.0508475
SBS1	PIK3CA_p.R88Q	1	4	0	0.260417	UCEC_CNL	0.036036
SBS1	PTEN_p.R130Q	1	4	0	0.260417	UCEC_CNL	0.036036
SBS1	PTEN_p.R233*	1	4	0	0.260417	UCEC_CNL	0.036036
SBS5	BCOR_p.N1459S	0.777778	7	2	0.280762	UCEC_CNL	0.127369
SBS5	PTEN_p.R130G	0.684211	13	6	0.280762	UCEC_CNL	0.295151
SBS5	TP53_p.Y220C	1	3	0	0.28125	LGG_IDHmut	0.0681818
SBS1	TP53_p.R175H	1	3	0	0.28125	LGG_IDHmut	0.0517241
SBS40	KRAS_p.G12A	0.733333	11	4	0.291667	LUAD	0.0706863
SBS2/13	PIK3CA_p.E542K	1	4	0	0.291667	LUAD	0.0158103
SBS7	CDKN2A_p.R58*	1	3	0	0.294643	SKCM	0.00821918
SBS40	EGFR_p.L858R	0.705882	12	5	0.301273	LUAD	0.0784796
SBS6*	KRAS_p.G13D	0.833333	5	1	0.301471	UCEC_MSI	0.0431217
SBS5	PIK3CA_p.E542K	1	3	0	0.301471	UCEC_MSI	0.0222222
SBS5	PIK3CA_p.H1047R	0.727273	8	3	0.301471	UCEC_MSI	0.0806878
SBS1	ERBB3_p.V104M	1	3	0	0.301471	UCEC_MSI	0.0222222
SBS5	PIK3CA_p.H1047R	0.875	7	1	0.304688	CRC_MSI	0.131703
SBS6*	KRAS_p.G13D	1	5	0	0.304688	CRC_MSI	0.0847458
SBS1	TP53_p.R282W	1	5	0	0.3125	GBM	0.0171233
SBS1	TP53_p.R248W	1	5	0	0.3125	GBM	0.0171233
SBS2/13	PIK3CA_p.E545K	1	4	0	0.3125	HNSC_HPV+	0.108108
SBS2/13	PIK3CA_p.E542K	1	4	0	0.3125	HNSC_HPV+	0.108108
SBS2/13	PIK3CA_p.E542K	1	4	0	0.3125	UCEC_CNH	0.0526316
SBS1	TP53_p.R248W	1	4	0	0.3125	UCEC_CNH	0.0338983
SBS1	CDKN2A_p.R80*	1	3	0	0.316176	BLCA	0.00874636
SBS5	TP53_p.R248W	1	3	0	0.316176	BLCA	0.00859599
SBS5	CDKN2A_p.W110*	0.777778	7	2	0.317909	HNSC_HPV-	0.036939
SBS2/13	TP53_p.E285K	1	4	0	0.330357	BRCA	0.00977995
SBS5	TP53_p.Y220C	1	3	0	0.358333	LUSC	0.00726392
SBS5	TP53_p.R175H	1	3	0	0.358333	LUSC	0.00726392
SBS5	CDKN2A_p.R80*	1	3	0	0.358333	LUSC	0.00726392
SBS1	TP53_p.R248Q	1	2	0	0.375	LGG_IDHmut	0.0344828
SBS1	IDH1_p.R132C	1	2	0	0.375	LGG_IDHmut	0.0344828
SBS40	EGFR_p.G598V	0.8	8	2	0.375	GBM	0.0560054
SBS1	TP53_p.R248Q	1	3	0	0.375	GBM	0.010274
SBS1	TP53_p.R273H	1	3	0	0.375	GBM	0.010274
SBS1	TP53_p.R175H	1	4	0	0.375	GBM	0.0136986
SBS1	TP53_p.R273C	1	3	0	0.375	GBM	0.010274
SBS1	PTEN_p.R233*	1	3	0	0.375	GBM	0.010274
SBS1	PTEN_p.R130*	1	3	0	0.375	GBM	0.010274
SBS4	TP53_p.R273L	0.75	6	2	0.388428	LUSC	0.0210588
SBS5	PIK3CA_p.H1047R	1	3	0	0.389706	CRC_CIN	0.0162162
SBS1	TP53_p.R248Q	1	6	0	0.390625	UCS	0.130435
SBS10	PIK3R1_p.R348*	1	3	0	0.4	CRC_POLE	0.428571
SBS10	PIK3CA_p.R88Q	1	3	0	0.4	CRC_POLE	0.428571
SBS10	PTEN_p.R130Q	1	4	0	0.4	CRC_POLE	0.571429
SBS10	POLE_p.V411L	1	3	0	0.4	CRC_POLE	0.428571
SBS10	APC_p.R1114*	1	4	0	0.4	CRC_POLE	0.571429
SBS5	KRAS_p.G13D	1	3	0	0.403846	LUAD	0.0117647
SBS4	TP53_p.E298*	1	3	0	0.403846	LUAD	0.00837989
SBS4	TP53_p.V157F	1	3	0	0.403846	LUAD	0.00837989
SBS1	PIK3CA_p.R88Q	1	4	0	0.40625	CRC_MSI	0.0677966
SBS1	APC_p.R876*	1	3	0	0.40625	CRC_MSI	0.0508475
SBS1	APC_p.R1450*	1	3	0	0.40625	CRC_MSI	0.0508475
SBS1	ERBB3_p.V104M	1	3	0	0.40625	CRC_MSI	0.0508475
SBS6*	TP53_p.R273C	1	3	0	0.40625	CRC_MSI	0.0508475
SBS5	KRAS_p.G12D	1	2	0	0.409091	UCEC_POLE	0.047619
SBS1	PTEN_p.R233*	1	2	0	0.409091	UCEC_POLE	0.05
SBS1	APC_p.R876*	1	2	0	0.409091	UCEC_POLE	0.05
SBS6*	TP53_p.R273C	1	2	0	0.409091	UCEC_POLE	0.111111
SBS2/13	FGFR3_p.S249C	1	3	0	0.416667	HNSC_HPV+	0.0810811
SBS5	KRAS_p.G13D	0.636364	14	8	0.421466	CRC_CIN	0.126958
SBS5	KRAS_p.G12D	0.625	15	9	0.428821	CRC_CIN	0.138773
SBS5	POLE_p.V411L	0.636364	7	4	0.429518	UCEC_POLE	0.436434
SBS1	TP53_p.R273C	0.8	4	1	0.447917	BLCA	0.0145271
SBS1	TP53_p.R175H	1	4	0	0.458333	PAAD	0.0540541
SBS5	PIK3CA_p.E545K	1	2	0	0.465909	UCEC_MSI	0.0148148
SBS5	KRAS_p.G12C	1	2	0	0.465909	UCEC_MSI	0.0148148
SBS5	KRAS_p.G13C	1	2	0	0.465909	UCEC_MSI	0.0148148
SBS1	TP53_p.R248Q	1	2	0	0.465909	UCEC_MSI	0.0148148
SBS1	PTEN_p.R142W	1	2	0	0.465909	UCEC_MSI	0.0148148
SBS2/13	PIK3CA_p.E726K	1	2	0	0.467391	BLCA	0.00557103
SBS5	TP53_p.T125T	1	2	0	0.467391	BLCA	0.00573066
SBS5	KRAS_p.G12C	1	2	0	0.467391	BLCA	0.00573066
SBS5	KRAS_p.G12V	1	2	0	0.467391	BLCA	0.00573066
SBS5	NRAS_p.Q61R	1	2	0	0.467391	BLCA	0.00573066
SBS1	TP53_p.R273H	1	5	0	0.46875	OV	0.0170648
SBS1	TP53_p.R282W	0.75	6	2	0.474888	HNSC_HPV-	0.023533
SBS7	TP53_p.Q331*	1	2	0	0.485294	SKCM	0.00547945
SBS7	APC_p.R1114*	1	2	0	0.485294	SKCM	0.00547945
SBS7	FAT1_p.R2597*	1	2	0	0.485294	SKCM	0.00547945
SBS5	KRAS_p.G12V	0.692308	9	4	0.489217	PAAD	0.494423
SBS1	TP53_p.R273H	1	3	0	0.489217	PAAD	0.0405405
SBS1	TP53_p.R248W	1	3	0	0.489217	PAAD	0.0405405
SBS5	PIK3CA_p.E542K	1	1	0	0.5	LGG_IDHmut	0.0227273
SBS40	TP53_p.R273L	1	1	0	0.5	LGG_IDHmut	0.0526316
SBS1	TP53_p.R273H	1	1	0	0.5	LGG_IDHmut	0.0172414
SBS40	ERBB2_p.S310F	1	1	0	0.5	STES_GS	0.142857
SBS5	PIK3CA_p.H1047R	1	1	0	0.5	STES_GS	0.0333333
SBS2/13	PIK3CA_p.E545K	1	1	0	0.5	STES_GS	0.111111
SBS6*	APC_p.R1450*	1	1	0	0.5	STES_POLE	0.333333
SBS10	POLE_p.V411L	1	1	0	0.5	STES_POLE	1
SBS2/13	PIK3CA_p.E545K	1	1	0	0.5	STES_POLE	0.333333
SBS1	TP53_p.R273H	1	1	0	0.5	STES_POLE	0.166667
SBS1	TP53_p.R248W	1	1	0	0.5	STES_POLE	0.166667
SBS1	PTEN_p.R233*	1	1	0	0.5	STES_POLE	0.166667
SBS4	KRAS_p.G12C	1	1	0	0.5	KIRC	1
SBS5	TP53_p.R213*	1	1	0	0.5	KIRC	0.00840336
SBS5	PIK3CA_p.H1047R	1	1	0	0.5	KIRC	0.00840336
SBS40	TP53_p.Y234C	1	1	0	0.5	KIRC	0.00456621
SBS3	PIK3CA_p.E542K	1	1	0	0.5	PRAD	0.05
SBS1	TP53_p.R248W	1	1	0	0.5	PRAD	0.0151515
SBS1	CDKN2A_p.R80*	1	1	0	0.5	PRAD	0.0151515
SBS5	TP53_p.V157F	1	1	0	0.5	PRAD	0.0204082
SBS5	PIK3CA_p.H1047R	1	1	0	0.5	PRAD	0.0204082
SBS5	KRAS_p.G12R	1	1	0	0.5	PRAD	0.0204082
SBS7	PTEN_p.R130Q	1	1	0	0.5	SARC	0.016129
SBS7	ARHGAP35_p.R997*	1	1	0	0.5	SARC	0.016129
SBS7	IDH1_p.R132C	1	1	0	0.5	SARC	0.016129
SBS7	RAC1_p.P29S	1	1	0	0.5	SARC	0.016129
SBS7	NRAS_p.Q61L	1	1	0	0.5	SARC	0.016129
SBS40	TP53_p.E298*	1	1	0	0.5	SARC	0.0108696
SBS1	TP53_p.R175H	1	3	0	0.5	SARC	0.023622
SBS1	TP53_p.R273C	1	3	0	0.513889	BRCA	0.00641026
SBS1	TP53_p.R248W	1	3	0	0.513889	BRCA	0.00641026
SBS1	TP53_p.R273H	1	3	0	0.520833	UCEC_CNH	0.0254237
SBS2/13	PIK3CA_p.E545K	0.8	4	1	0.520833	UCEC_CNL	0.148801
SBS5	PIK3CA_p.H1047R	1	2	0	0.527778	CESC_Squamous	0.0103627
SBS2/13	TP53_p.E285K	1	2	0	0.527778	CESC_Squamous	0.0101523
SBS2/13	ERBB2_p.S310F	1	2	0	0.527778	CESC_Squamous	0.0101523
SBS1	PTEN_p.R130*	1	2	0	0.527778	CESC_Squamous	0.0097561
SBS1	ERBB3_p.V104M	1	2	0	0.527778	CESC_Squamous	0.0097561
SBS1	SMAD4_p.R361H	1	2	0	0.527778	CESC_Squamous	0.0097561
SBS5	TP53_p.R213*	1	2	0	0.5375	LUSC	0.00484262
SBS5	TP53_p.R248Q	1	2	0	0.5375	LUSC	0.00484262
SBS5	NRAS_p.Q61R	1	2	0	0.5375	LUSC	0.00484262
SBS4	HRAS_p.G13V	1	2	0	0.5375	LUSC	0.00540541
SBS5	KRAS_p.G12D	0.818182	9	2	0.539795	CRC_GS	0.336842
SBS1	APC_p.R1450*	1	5	0	0.539795	CRC_GS	0.0943396
SBS6*	APC_p.R1450*	1	1	0	0.558824	CESC_Squamous	0.25
SBS5	POLE_p.V411L	1	1	0	0.558824	CESC_Squamous	0.00518135
SBS5	KRAS_p.G12D	1	1	0	0.558824	CESC_Squamous	0.00518135
SBS5	BCOR_p.N1459S	1	1	0	0.558824	CESC_Squamous	0.00518135
SBS2/13	KRAS_p.G12C	1	1	0	0.558824	CESC_Squamous	0.00507614
SBS1	TP53_p.R282W	1	1	0	0.558824	CESC_Squamous	0.00487805
SBS1	PTEN_p.R233*	1	1	0	0.558824	CESC_Squamous	0.00487805
SBS1	APC_p.R499*	1	1	0	0.558824	CESC_Squamous	0.00487805
SBS1	TP53_p.R175H	0.75	3	1	0.559896	BLCA	0.0116117
SBS5	PIK3CA_p.E542K	1	1	0	0.565217	CRC_MSI	0.0163934
SBS5	PIK3CA_p.E545K	1	1	0	0.565217	CRC_MSI	0.0163934
SBS5	KRAS_p.G12D	0.6	3	2	0.565217	CRC_MSI	0.0830786
SBS1	TP53_p.R248W	1	1	0	0.565217	CRC_MSI	0.0169492
SBS1	TP53_p.R248Q	1	2	0	0.565217	CRC_MSI	0.0338983
SBS1	TP53_p.R213*	1	1	0	0.565217	CRC_MSI	0.0169492
SBS1	PIK3CA_p.R108H	1	1	0	0.565217	CRC_MSI	0.0169492
SBS1	PTEN_p.R130*	1	1	0	0.565217	CRC_MSI	0.0169492
SBS1	PTEN_p.R233*	1	1	0	0.565217	CRC_MSI	0.0169492
SBS1	APC_p.R564*	1	1	0	0.565217	CRC_MSI	0.0169492
SBS1	APC_p.R1114*	1	1	0	0.565217	CRC_MSI	0.0169492
SBS1	APC_p.R499*	1	1	0	0.565217	CRC_MSI	0.0169492
SBS1	ARID1A_p.R1989*	1	1	0	0.565217	CRC_MSI	0.0169492
SBS1	SMAD4_p.R361H	1	2	0	0.565217	CRC_MSI	0.0338983
SBS6*	TP53_p.R273H	1	1	0	0.565217	CRC_MSI	0.0169492
SBS40	POLE_p.P286R	1	1	0	0.568182	UCS	0.0434783
SBS40	PPP2R1A_p.P179R	0.666667	2	1	0.568182	UCS	0.119215
SBS10	TP53_p.R213*	1	1	0	0.568182	UCS	1
SBS10	PIK3CA_p.R88Q	1	1	0	0.568182	UCS	1
SBS10	PTEN_p.R130Q	1	1	0	0.568182	UCS	1
SBS10	ARHGAP35_p.R997*	1	1	0	0.568182	UCS	1
SBS10	CASP8_p.R127Q	1	1	0	0.568182	UCS	1
SBS5	TP53_p.R248W	1	1	0	0.568182	UCS	0.0322581
SBS5	PTEN_p.R130G	1	1	0	0.568182	UCS	0.0322581
SBS5	KRAS_p.G12V	1	1	0	0.568182	UCS	0.0322581
SBS5	KRAS_p.G12D	1	1	0	0.568182	UCS	0.0322581
SBS5	KRAS_p.G12A	1	1	0	0.568182	UCS	0.0322581
SBS5	FGFR2_p.S252W	1	1	0	0.568182	UCS	0.0322581
SBS5	PIK3CA_p.E545K	0.75	3	1	0.568182	UCS	0.140252
SBS5	PIK3CA_p.H1047R	0.666667	2	1	0.568182	UCS	0.107994
SBS1	TP53_p.R175H	1	1	0	0.568182	UCS	0.0217391
SBS1	TP53_p.R273H	1	2	0	0.568182	UCS	0.0434783
SBS1	TP53_p.R273C	1	1	0	0.568182	UCS	0.0217391
SBS1	PIK3CA_p.R108H	1	2	0	0.568182	UCS	0.0434783
SBS1	PTEN_p.R130*	1	1	0	0.568182	UCS	0.0217391
SBS1	PTEN_p.R233*	1	1	0	0.568182	UCS	0.0217391
SBS5	PIK3CA_p.H1047R	1	1	0	0.571429	STAD_EBV	0.0588235
SBS5	KRAS_p.G12D	1	1	0	0.571429	STAD_EBV	0.0588235
SBS2/13	PIK3CA_p.E542K	1	1	0	0.571429	STAD_EBV	0.0909091
SBS2/13	PIK3CA_p.E545K	0.666667	2	1	0.571429	STAD_EBV	0.381818
SBS1	TP53_p.R175H	1	1	0	0.571429	STAD_EBV	0.047619
SBS1	PIK3CA_p.R88Q	1	2	0	0.571429	STAD_EBV	0.0952381
SBS1	PTEN_p.R130Q	1	1	0	0.571429	STAD_EBV	0.047619
SBS5	NRAS_p.Q61R	1	1	0	0.571429	CRC_POLE	0.142857
SBS6*	APC_p.R564*	1	1	0	0.571429	CRC_POLE	0.25
SBS10	PTEN_p.E7*	1	1	0	0.571429	CRC_POLE	0.142857
SBS10	PTEN_p.E299*	1	1	0	0.571429	CRC_POLE	0.142857
SBS10	APOB_p.F3102L	1	1	0	0.571429	CRC_POLE	0.142857
SBS10	ARID2_p.S297F	1	1	0	0.571429	CRC_POLE	0.142857
SBS10	ARID1A_p.R1989*	1	2	0	0.571429	CRC_POLE	0.285714
SBS10	NF1_p.R2450*	1	1	0	0.571429	CRC_POLE	0.142857
SBS10	RASA1_p.E429*	1	1	0	0.571429	CRC_POLE	0.142857
SBS40	BRAF_p.V600E	0.714286	5	2	0.571801	CRC_CIN	0.0428621
SBS5	PIK3CA_p.E542K	0.714286	5	2	0.571801	CRC_CIN	0.0398475
SBS4	TP53_p.E298*	0.8	4	1	0.575	HNSC_HPV-	0.0589339
SBS5	PIK3CA_p.H1047R	1	2	0	0.576923	GBM	0.0175439
SBS40	PIK3CA_p.E545K	1	2	0	0.576923	GBM	0.00961538
SBS40	CDKN2A_p.W110*	1	2	0	0.576923	GBM	0.00961538
SBS10	ARID1A_p.R1989*	1	1	0	0.581081	BLCA	1
SBS1	ERBB3_p.V104M	1	1	0	0.581081	BLCA	0.00291545
SBS1	IDH1_p.R132H	1	1	0	0.581081	BLCA	0.00291545
SBS1	PIK3R2_p.G373R	1	1	0	0.581081	BLCA	0.00291545
SBS1	TP53_p.R282W	0.666667	2	1	0.581081	BLCA	0.00869623
SBS2/13	IDH1_p.R132C	1	1	0	0.581081	BLCA	0.00278552
SBS5	TP53_p.R273L	1	1	0	0.581081	BLCA	0.00286533
SBS5	POLE_p.P286R	1	1	0	0.581081	BLCA	0.00286533
SBS5	KRAS_p.G13D	1	1	0	0.581081	BLCA	0.00286533
SBS5	KRAS_p.G12R	1	1	0	0.581081	BLCA	0.00286533
SBS5	BRAF_p.V600E	1	1	0	0.581081	BLCA	0.00286533
SBS5	NRAS_p.Q61K	1	1	0	0.581081	BLCA	0.00286533
SBS5	HRAS_p.G12S	1	1	0	0.581081	BLCA	0.00286533
SBS2/13	PIK3CA_p.E542K	0.833333	5	1	0.601562	CESC_Adeno	0.253968
SBS5	PIK3CA_p.E726K	1	2	0	0.602273	CRC_CIN	0.0108108
SBS6*	KRAS_p.G12C	1	1	0	0.611111	STES_MSI	0.0142857
SBS5	ERBB2_p.S310F	1	1	0	0.611111	STES_MSI	0.0138889
SBS5	PIK3CA_p.E545K	0.666667	2	1	0.611111	STES_MSI	0.0420635
SBS5	PIK3CA_p.H1047R	0.6	6	4	0.611111	STES_MSI	0.140476
SBS1	TP53_p.R273C	1	3	0	0.611111	STES_MSI	0.0434783
SBS1	TP53_p.R273H	1	1	0	0.611111	STES_MSI	0.0144928
SBS1	TP53_p.R248W	1	1	0	0.611111	STES_MSI	0.0144928
SBS1	TP53_p.R213*	1	1	0	0.611111	STES_MSI	0.0144928
SBS1	TP53_p.R282W	1	1	0	0.611111	STES_MSI	0.0144928
SBS1	TP53_p.R175H	1	1	0	0.611111	STES_MSI	0.0144928
SBS1	PIK3CA_p.R88Q	1	2	0	0.611111	STES_MSI	0.0289855
SBS1	PIK3CA_p.R108H	1	1	0	0.611111	STES_MSI	0.0144928
SBS1	PTEN_p.R130Q	1	1	0	0.611111	STES_MSI	0.0144928
SBS1	PTEN_p.R233*	1	1	0	0.611111	STES_MSI	0.0144928
SBS1	ARHGAP35_p.R997*	1	1	0	0.611111	STES_MSI	0.0144928
SBS1	SMAD4_p.R361H	1	1	0	0.611111	STES_MSI	0.0144928
SBS6*	TP53_p.R175H	1	1	0	0.615385	LIHC	0.5
SBS16	TP53_p.Y220C	1	1	0	0.615385	LIHC	0.025
SBS1	TP53_p.R273H	1	1	0	0.615385	LIHC	0.00471698
SBS1	SMAD4_p.R361H	1	1	0	0.615385	LIHC	0.00471698
SBS1	IDH1_p.R132C	1	1	0	0.615385	LIHC	0.00471698
SBS5	TP53_p.R248Q	1	3	0	0.615385	LIHC	0.0135747
SBS5	PIK3CA_p.H1047R	1	1	0	0.615385	LIHC	0.00452489
SBS5	KRAS_p.G12D	1	2	0	0.615385	LIHC	0.00904977
SBS5	NRAS_p.Q61R	1	1	0	0.615385	LIHC	0.00452489
SBS40	TP53_p.T125T	1	1	0	0.615385	LIHC	0.00632911
SBS40	PIK3CA_p.E542K	1	1	0	0.615385	LIHC	0.00632911
SBS40	KRAS_p.G12C	1	1	0	0.615385	LIHC	0.00632911
SBS40	KRAS_p.G13D	1	1	0	0.615385	LIHC	0.00632911
SBS5	PIK3CA_p.E542K	1	1	0	0.62069	UCEC_POLE	0.0238095
SBS5	KRAS_p.G12A	1	1	0	0.62069	UCEC_POLE	0.0238095
SBS6*	TP53_p.R282W	1	1	0	0.62069	UCEC_POLE	0.0555556
SBS6*	APC_p.R564*	1	1	0	0.62069	UCEC_POLE	0.0555556
SBS10	KRAS_p.G13D	1	1	0	0.62069	UCEC_POLE	0.0232558
SBS10	SMAD4_p.R361H	1	1	0	0.62069	UCEC_POLE	0.0232558
SBS40	EGFR_p.G598V	0.666667	2	1	0.625	LGG_IDHwt	0.102273
SBS1	TP53_p.R273C	1	1	0	0.625	LGG_IDHwt	0.02
SBS1	PTEN_p.R130*	1	1	0	0.625	LGG_IDHwt	0.02
SBS6*	TP53_p.T125T	1	1	0	0.625	LGG_IDHwt	1
SBS2/13	PIK3CA_p.R88Q	1	1	0	0.625	HNSC_HPV+	0.027027
SBS1	TP53_p.R273C	1	1	0	0.625	HNSC_HPV+	0.0243902
SBS1	TP53_p.R282W	1	1	0	0.625	HNSC_HPV+	0.0243902
SBS1	PTEN_p.R130Q	1	1	0	0.625	HNSC_HPV+	0.0243902
SBS1	PTEN_p.R130*	1	1	0	0.625	HNSC_HPV+	0.0243902
SBS2/13	PIK3CA_p.E545K	1	2	0	0.625	UCEC_CNH	0.0263158
SBS5	TP53_p.Y220C	1	2	0	0.625	UCEC_CNH	0.0212766
SBS5	PIK3CA_p.H1047R	1	2	0	0.625	UCEC_CNH	0.0212766
SBS5	PTEN_p.R130G	1	2	0	0.625	UCEC_CNH	0.0212766
SBS5	KRAS_p.G12C	1	2	0	0.625	UCEC_CNL	0.0217391
SBS2/13	FGFR3_p.S249C	0.75	3	1	0.639881	LUSC	0.0109927
SBS5	BCOR_p.N1459S	1	2	0	0.65625	LUAD	0.00784314
SBS2/13	TP53_p.Q331*	1	2	0	0.65625	LUAD	0.00790514
SBS2/13	TP53_p.E285K	1	2	0	0.65625	LUAD	0.00790514
SBS1	PTEN_p.R130*	1	1	0	0.66	SKCM	0.00353357
SBS40	TP53_p.Y220C	1	1	0	0.66	SKCM	0.04
SBS5	TP53_p.R175H	1	1	0	0.66	SKCM	0.00296736
SBS5	KRAS_p.G12R	1	1	0	0.66	SKCM	0.00296736
SBS7	TP53_p.R248W	1	1	0	0.66	SKCM	0.00273973
SBS7	TP53_p.T125T	1	1	0	0.66	SKCM	0.00273973
SBS7	PIK3CA_p.E545K	1	1	0	0.66	SKCM	0.00273973
SBS7	CDKN2A_p.R80*	1	1	0	0.66	SKCM	0.00273973
SBS10	RASA1_p.E429*	1	1	0	0.66129	UCEC_MSI	0.25
SBS5	TP53_p.T125T	1	1	0	0.66129	UCEC_MSI	0.00740741
SBS5	NRAS_p.Q61K	1	1	0	0.66129	UCEC_MSI	0.00740741
SBS1	TP53_p.R213*	1	1	0	0.66129	UCEC_MSI	0.00740741
SBS1	TP53_p.R282W	1	1	0	0.66129	UCEC_MSI	0.00740741
SBS1	TP53_p.R273H	1	1	0	0.66129	UCEC_MSI	0.00740741
SBS1	TP53_p.R273C	1	1	0	0.66129	UCEC_MSI	0.00740741
SBS1	ARHGAP35_p.R997*	1	1	0	0.66129	UCEC_MSI	0.00740741
SBS1	HRAS_p.G12S	1	1	0	0.66129	UCEC_MSI	0.00740741
SBS40	TP53_p.Y220C	0.75	3	1	0.669643	GBM	0.023195
SBS2/13	TP53_p.Q331*	1	2	0	0.676471	HNSC_HPV-	0.00675676
SBS2/13	TP53_p.E285K	1	2	0	0.676471	HNSC_HPV-	0.00675676
SBS40	TP53_p.Y220C	1	1	0	0.677419	LUAD	0.005
SBS5	PIK3CA_p.E726K	1	1	0	0.677419	LUAD	0.00392157
SBS5	PIK3CA_p.H1047R	1	1	0	0.677419	LUAD	0.00392157
SBS5	PIK3R2_p.G373R	1	1	0	0.677419	LUAD	0.00392157
SBS5	TP53_p.R175H	0.666667	2	1	0.677419	LUAD	0.0107333
SBS5	KRAS_p.G12D	0.529412	9	8	0.677419	LUAD	0.0752941
SBS2/13	TP53_p.R280T	1	1	0	0.677419	LUAD	0.00395257
SBS2/13	KLF5_p.E419Q	1	1	0	0.677419	LUAD	0.00395257
SBS4	TP53_p.G245C	1	1	0	0.677419	LUAD	0.0027933
SBS4	NRAS_p.Q61K	1	1	0	0.677419	LUAD	0.0027933
SBS4	NRAS_p.Q61L	1	1	0	0.677419	LUAD	0.0027933
SBS4	BRAF_p.V600E	0.571429	4	3	0.677419	LUAD	0.0250948
SBS1	TP53_p.R273H	1	1	0	0.677419	LUAD	0.00289017
SBS1	TP53_p.R282W	1	1	0	0.677419	LUAD	0.00289017
SBS1	SMAD4_p.R361H	1	1	0	0.677419	LUAD	0.00289017
SBS5	POLE_p.V411L	1	1	0	0.681818	GBM	0.00877193
SBS10	TP53_p.R213*	1	1	0	0.681818	GBM	0.5
SBS10	PTEN_p.E299*	1	1	0	0.681818	GBM	0.5
SBS40	NRAS_p.Q61L	1	1	0	0.681818	GBM	0.00480769
SBS40	BRAF_p.V600E	0.666667	2	1	0.681818	GBM	0.0183873
SBS1	PIK3CA_p.R108H	1	1	0	0.681818	GBM	0.00342466
SBS1	IDH1_p.R132C	1	1	0	0.681818	GBM	0.00342466
SBS1	PTEN_p.R130Q	0.666667	2	1	0.681818	GBM	0.506849
SBS2/13	TP53_p.R213*	1	1	0	0.681818	ESCA_Squamous	0.0144928
SBS2/13	PIK3CA_p.E545K	0.6	3	2	0.681818	ESCA_Squamous	0.0684783
SBS5	TP53_p.Y220C	1	3	0	0.681818	ESCA_Squamous	0.0375
SBS5	TP53_p.V157F	1	1	0	0.681818	ESCA_Squamous	0.0125
SBS5	TP53_p.R158L	1	1	0	0.681818	ESCA_Squamous	0.0125
SBS5	PIK3CA_p.H1047R	1	1	0	0.681818	ESCA_Squamous	0.0125
SBS1	TP53_p.R273H	1	3	0	0.681818	ESCA_Squamous	0.0365854
SBS1	TP53_p.R282W	1	1	0	0.681818	ESCA_Squamous	0.0121951
SBS1	TP53_p.R273C	1	2	0	0.681818	ESCA_Squamous	0.0243902
SBS1	PTEN_p.R130*	1	1	0	0.681818	ESCA_Squamous	0.0121951
SBS1	TP53_p.R175H	0.75	3	1	0.681818	ESCA_Squamous	0.0490854
SBS1	APC_p.R213*	1	4	0	0.6875	CRC_GS	0.0754717
SBS18	KRAS_p.G12C	1	1	0	0.6875	PAAD	0.142857
SBS5	POLE_p.P286R	1	1	0	0.6875	PAAD	0.0169492
SBS5	RXRA_p.S427F	1	1	0	0.6875	PAAD	0.0169492
SBS5	KRAS_p.G12R	0.538462	7	6	0.6875	PAAD	0.716935
SBS3	TP53_p.E298*	1	1	0	0.6875	PAAD	0.111111
SBS1	TP53_p.R248Q	1	2	0	0.6875	PAAD	0.027027
SBS1	TP53_p.R273C	1	2	0	0.6875	PAAD	0.027027
SBS1	TP53_p.R282W	1	1	0	0.6875	PAAD	0.0135135
SBS1	APC_p.R499*	1	1	0	0.6875	PAAD	0.0135135
SBS1	SMAD4_p.R361H	1	1	0	0.6875	PAAD	0.0135135
SBS1	ERBB3_p.V104M	1	1	0	0.6875	CESC_Adeno	0.0263158
SBS5	KRAS_p.G12D	1	1	0	0.6875	CESC_Adeno	0.030303
SBS5	KRAS_p.G12C	1	1	0	0.6875	CESC_Adeno	0.030303
SBS40	KRAS_p.G12V	1	1	0	0.6875	CESC_Adeno	0.111111
SBS2/13	TP53_p.E285K	1	1	0	0.6875	CESC_Adeno	0.0285714
SBS2/13	ERBB2_p.S310F	1	2	0	0.6875	CESC_Adeno	0.0571429
SBS40	TP53_p.T125T	1	1	0	0.694444	UCEC_CNH	0.0227273
SBS40	TP53_p.R273L	1	1	0	0.694444	UCEC_CNH	0.0227273
SBS40	ERBB2_p.S310F	1	1	0	0.694444	UCEC_CNH	0.0227273
SBS40	KRAS_p.G12V	1	1	0	0.694444	UCEC_CNH	0.0227273
SBS5	PPP2R1A_p.P179R	0.529412	9	8	0.694444	UCEC_CNH	0.332108
SBS1	PIK3CA_p.R108H	1	1	0	0.694444	UCEC_CNH	0.00847458
SBS1	PTEN_p.R233*	1	1	0	0.694444	UCEC_CNH	0.00847458
SBS1	ERBB3_p.V104M	1	1	0	0.694444	UCEC_CNH	0.00847458
SBS40	ERBB2_p.S310F	1	1	0	0.697368	CRC_CIN	0.00641026
SBS40	KRAS_p.G12R	1	1	0	0.697368	CRC_CIN	0.00641026
SBS40	MAP2K1_p.P124S	1	1	0	0.697368	CRC_CIN	0.00641026
SBS40	NRAS_p.Q61L	1	1	0	0.697368	CRC_CIN	0.00641026
SBS40	KRAS_p.G12C	0.666667	4	2	0.697368	CRC_CIN	0.0364518
SBS40	PIK3CA_p.E545K	0.578947	11	8	0.697368	CRC_CIN	0.608351
SBS40	NRAS_p.Q61K	0.571429	4	3	0.697368	CRC_CIN	0.0418572
SBS5	TP53_p.E285K	1	1	0	0.697368	CRC_CIN	0.00540541
SBS5	TP53_p.Y220C	1	1	0	0.697368	CRC_CIN	0.00540541
SBS5	APC_p.Q1378*	0.6	6	4	0.697368	CRC_CIN	0.0580735
SBS5	KRAS_p.G12A	0.571429	4	3	0.697368	CRC_CIN	0.0408524
SBS5	KRAS_p.G12V	0.516129	16	15	0.697368	CRC_CIN	0.18264
SBS1	TP53_p.T125T	1	1	0	0.697368	CRC_CIN	0.00334448
SBS1	PIK3CA_p.R108H	1	1	0	0.697368	CRC_CIN	0.00334448
SBS1	ERBB3_p.V104M	1	1	0	0.697368	CRC_CIN	0.00334448
SBS1	IDH1_p.R132C	1	1	0	0.697368	CRC_CIN	0.00334448
SBS2/13	TP53_p.R280T	1	1	0	0.716667	LUSC	0.00285714
SBS2/13	PIK3CA_p.E726K	1	1	0	0.716667	LUSC	0.00285714
SBS5	TP53_p.R273C	1	1	0	0.716667	LUSC	0.00242131
SBS5	CDKN2A_p.R58*	1	1	0	0.716667	LUSC	0.00242131
SBS5	CASP8_p.R127Q	1	1	0	0.716667	LUSC	0.00242131
SBS5	NRAS_p.Q61K	1	1	0	0.716667	LUSC	0.00242131
SBS7	RAC1_p.P29S	1	1	0	0.716667	LUSC	0.5
SBS4	KRAS_p.G12V	1	1	0	0.716667	LUSC	0.0027027
SBS4	KRAS_p.G13C	1	1	0	0.716667	LUSC	0.0027027
SBS40	PTEN_p.E299*	1	1	0	0.717391	CRC_GS	0.05
SBS40	APC_p.Q1378*	1	1	0	0.717391	CRC_GS	0.05
SBS40	BRAF_p.V600E	1	2	0	0.717391	CRC_GS	0.1
SBS40	KRAS_p.G12V	0.714286	5	2	0.717391	CRC_GS	0.302632
SBS40	KRAS_p.G12A	0.666667	2	1	0.717391	CRC_GS	0.126316
SBS5	PIK3CA_p.E726K	1	1	0	0.717391	CRC_GS	0.0263158
SBS5	KRAS_p.G12R	1	1	0	0.717391	CRC_GS	0.0263158
SBS5	NRAS_p.Q61K	1	1	0	0.717391	CRC_GS	0.0263158
SBS5	PIK3CA_p.E542K	0.75	3	1	0.717391	CRC_GS	0.128947
SBS5	PIK3CA_p.H1047R	0.666667	2	1	0.717391	CRC_GS	0.102632
SBS5	KRAS_p.G13D	0.666667	4	2	0.717391	CRC_GS	0.655263
SBS5	PIK3CA_p.E545K	0.555556	5	4	0.717391	CRC_GS	0.331579
SBS1	TP53_p.R175H	1	2	0	0.717391	CRC_GS	0.0377358
SBS1	TP53_p.T125T	1	1	0	0.717391	CRC_GS	0.0188679
SBS1	TP53_p.R248Q	1	1	0	0.717391	CRC_GS	0.0188679
SBS1	TP53_p.R248W	1	2	0	0.717391	CRC_GS	0.0377358
SBS1	APC_p.R1114*	1	2	0	0.717391	CRC_GS	0.0377358
SBS1	APC_p.R216*	1	2	0	0.717391	CRC_GS	0.0377358
SBS1	APC_p.R499*	1	2	0	0.717391	CRC_GS	0.0377358
SBS1	APC_p.R876*	1	2	0	0.717391	CRC_GS	0.0377358
SBS5	TP53_p.R248Q	0.5	1	1	0.75	HNSC_HPV+	0.052168
SBS1	TP53_p.R248Q	0.5	1	1	0.75	HNSC_HPV+	0.052168
SBS6*	APC_p.R1450*	0.5	1	1	0.75	CRC_POLE	0.392857
SBS10	APC_p.R1450*	0.5	1	1	0.75	CRC_POLE	0.392857
SBS5	KRAS_p.G12D	1	1	0	0.75	KIRP	0.00694444
SBS5	FGFR3_p.Y375C	1	2	0	0.75	KIRP	0.0138889
SBS40	KRAS_p.G12V	1	1	0	0.75	KIRP	0.00694444
SBS40	PIK3CA_p.E542K	0.5	1	1	0.75	KIRP	0.0302003
SBS2/13	FGFR3_p.S249C	1	1	0	0.75	KIRP	0.0232558
SBS2/13	PIK3CA_p.E542K	0.5	1	1	0.75	KIRP	0.0302003
SBS6*	KRAS_p.G13D	0.5	1	1	0.75	CESC_Squamous	0.255181
SBS5	KRAS_p.G13D	0.5	1	1	0.75	CESC_Squamous	0.255181
SBS6*	KRAS_p.G12D	0.5	2	2	0.75625	STES_MSI	0.0563492
SBS5	KRAS_p.G12D	0.5	2	2	0.75625	STES_MSI	0.0563492
SBS2/13	TP53_p.Q331*	1	2	0	0.770833	BRCA	0.00488998
SBS2/13	TP53_p.R280T	1	2	0	0.770833	BRCA	0.00488998
SBS1	PIK3CA_p.R108H	1	2	0	0.770833	BRCA	0.0042735
SBS1	SMAD4_p.R361H	1	2	0	0.777778	STES_CIN	0.00732601
SBS2/13	TP53_p.Q331*	1	1	0	0.789474	OV	0.00502513
SBS2/13	PIK3CA_p.E545K	1	1	0	0.789474	OV	0.00502513
SBS40	NRAS_p.Q61R	1	1	0	0.789474	OV	0.00847458
SBS40	TP53_p.V157F	0.666667	2	1	0.789474	OV	0.0222402
SBS1	TP53_p.R282W	1	2	0	0.789474	OV	0.00682594
SBS1	TP53_p.R213*	1	2	0	0.789474	OV	0.00682594
SBS1	TP53_p.R248W	0.833333	5	1	0.789474	OV	0.022982
SBS1	TP53_p.R248Q	0.714286	5	2	0.789474	OV	0.0288992
SBS1	TP53_p.R273C	0.6	3	2	0.789474	OV	0.0294894
SBS3	TP53_p.T125T	1	1	0	0.789474	OV	0.00529101
SBS3	ERBB2_p.S310F	1	1	0	0.789474	OV	0.00529101
SBS3	KRAS_p.G12R	1	1	0	0.789474	OV	0.00529101
SBS3	PPP2R1A_p.P179R	1	1	0	0.789474	OV	0.00529101
SBS3	TP53_p.Y234C	0.666667	2	1	0.789474	OV	0.0190566
SBS3	TP53_p.R273L	0.666667	2	1	0.789474	OV	0.0190566
SBS5	PIK3CA_p.H1047R	1	1	0	0.789474	OV	0.00591716
SBS5	FGFR2_p.S252W	1	1	0	0.789474	OV	0.00591716
SBS5	TP53_p.R248Q	0.5	2	2	0.793269	ESCA_Squamous	0.0493902
SBS1	TP53_p.R248Q	0.5	2	2	0.793269	ESCA_Squamous	0.0493902
SBS1	TP53_p.R273C	0.75	3	1	0.798611	HNSC_HPV-	0.0117665
SBS2/13	PIK3CA_p.E726K	1	1	0	0.823529	STES_CIN	0.00735294
SBS40	PIK3CA_p.E542K	1	1	0	0.823529	STES_CIN	0.0135135
SBS5	NRAS_p.Q61K	1	1	0	0.823529	STES_CIN	0.00452489
SBS5	TP53_p.Y220C	0.666667	2	1	0.823529	STES_CIN	0.0225633
SBS1	APC_p.R1114*	1	1	0	0.823529	STES_CIN	0.003663
SBS1	APC_p.R1450*	1	1	0	0.823529	STES_CIN	0.003663
SBS1	CDKN2A_p.R80*	1	1	0	0.823529	STES_CIN	0.003663
SBS1	ERBB3_p.V104M	1	1	0	0.823529	STES_CIN	0.003663
SBS5	KRAS_p.G13D	0.5	1	1	0.825	CESC_Adeno	0.141414
SBS40	KRAS_p.G13D	0.5	1	1	0.825	CESC_Adeno	0.141414
SBS6*	KRAS_p.G13D	0.666667	2	1	0.833333	UCEC_CNL	0.177536
SBS1	ARID1A_p.R1989*	1	1	0	0.833333	UCEC_CNL	0.00900901
SBS5	KRAS_p.G12V	0.571429	4	3	0.833333	UCEC_CNL	0.120401
SBS5	FGFR2_p.S252W	0.555556	5	4	0.833333	UCEC_CNL	0.156912
SBS2/13	PIK3CA_p.E726K	1	1	0	0.833333	UCEC_CNL	0.0344828
SBS4	TP53_p.G245C	1	1	0	0.851852	HNSC_HPV-	0.0138889
SBS4	TP53_p.V157F	0.6	3	2	0.851852	HNSC_HPV-	0.0478586
SBS2/13	TP53_p.R213*	1	1	0	0.851852	HNSC_HPV-	0.00337838
SBS2/13	TP53_p.R280T	1	1	0	0.851852	HNSC_HPV-	0.00337838
SBS2/13	PIK3CA_p.E726K	1	1	0	0.851852	HNSC_HPV-	0.00337838
SBS2/13	RAC1_p.P29S	1	1	0	0.851852	HNSC_HPV-	0.00337838
SBS5	BRAF_p.V600E	1	1	0	0.851852	HNSC_HPV-	0.00309598
SBS5	CDKN2A_p.P114L	1	1	0	0.851852	HNSC_HPV-	0.00309598
SBS5	SMAD4_p.R361H	1	1	0	0.851852	HNSC_HPV-	0.00309598
SBS5	TP53_p.Y234C	0.5	1	1	0.865385	GBM	0.0135796
SBS10	PIK3CA_p.R88Q	0.5	1	1	0.865385	GBM	0.503425
SBS40	TP53_p.Y234C	0.5	1	1	0.865385	GBM	0.0135796
SBS1	PIK3CA_p.R88Q	0.5	1	1	0.865385	GBM	0.503425
SBS6*	PIK3CA_p.H1047R	0.4	4	6	0.86756	STES_MSI	0.140476
SBS40	KRAS_p.G12V	0.483871	15	16	0.869676	CRC_CIN	0.18264
SBS5	PIK3CA_p.E545K	0.4	2	3	0.870536	ESCA_Squamous	0.0684783
SBS5	EGFR_p.G598V	0.333333	1	2	0.875	LGG_IDHwt	0.102273
SBS40	PIK3CA_p.E545K	0.333333	1	2	0.875	STAD_EBV	0.381818
SBS6*	PIK3CA_p.E545K	0.333333	1	2	0.875	STES_MSI	0.0420635
SBS4	TP53_p.V157F	0.333333	1	2	0.875	LIHC	0.026727
SBS5	TP53_p.V157F	0.333333	1	2	0.875	LIHC	0.026727
SBS40	TP53_p.V157F	0.333333	1	2	0.875	LIHC	0.026727
SBS6*	KRAS_p.G12D	0.4	2	3	0.880208	CRC_MSI	0.0830786
SBS10	PIK3R1_p.R348*	1	1	0	0.880952	BRCA	1
SBS10	ARHGAP35_p.R997*	1	1	0	0.880952	BRCA	1
SBS5	POLE_p.P286R	1	1	0	0.880952	BRCA	0.00295858
SBS5	TP53_p.R273L	0.666667	2	1	0.880952	BRCA	0.0141816
SBS1	TP53_p.R248Q	1	1	0	0.880952	BRCA	0.00213675
SBS1	PIK3CA_p.R88Q	1	1	0	0.880952	BRCA	0.00213675
SBS1	PTEN_p.R130*	1	1	0	0.880952	BRCA	0.00213675
SBS1	SMAD4_p.R361H	1	1	0	0.880952	BRCA	0.00213675
SBS1	IDH1_p.R132H	1	1	0	0.880952	BRCA	0.00213675
SBS5	TP53_p.R282W	0.5	1	1	0.892857	UCEC_CNH	0.0191129
SBS5	KRAS_p.G12D	0.5	2	2	0.892857	UCEC_CNH	0.171277
SBS1	TP53_p.R282W	0.5	1	1	0.892857	UCEC_CNH	0.0191129
SBS10	PTEN_p.R130Q	0.5	1	1	0.895161	BRCA	1.00296
SBS2/13	ARID1A_p.R1989*	0.5	1	1	0.895161	BRCA	0.00458174
SBS5	TP53_p.Y220C	0.5	3	3	0.895161	BRCA	0.0336691
SBS5	TP53_p.R213*	0.5	1	1	0.895161	BRCA	0.00509533
SBS5	TP53_p.R282W	0.5	1	1	0.895161	BRCA	0.00509533
SBS5	PTEN_p.R130Q	0.5	1	1	0.895161	BRCA	1.00296
SBS3	TP53_p.Y220C	0.5	3	3	0.895161	BRCA	0.0336691
SBS1	TP53_p.R213*	0.5	1	1	0.895161	BRCA	0.00509533
SBS1	TP53_p.R282W	0.5	1	1	0.895161	BRCA	0.00509533
SBS1	ARID1A_p.R1989*	0.5	1	1	0.895161	BRCA	0.00458174
SBS40	KRAS_p.G12D	0.470588	8	9	0.89968	LUAD	0.0752941
SBS18	KRAS_p.G12D	0.333333	1	2	0.907407	STES_CIN	0.0347051
SBS3	KRAS_p.G13D	0.5	1	1	0.907407	STES_CIN	0.0339367
SBS3	KRAS_p.G12V	0.5	1	1	0.907407	STES_CIN	0.0429253
SBS2/13	PIK3CA_p.E545K	0.5	1	1	0.907407	STES_CIN	0.0118778
SBS40	KRAS_p.G12V	0.5	1	1	0.907407	STES_CIN	0.0429253
SBS40	TP53_p.Y220C	0.333333	1	2	0.907407	STES_CIN	0.0225633
SBS40	KRAS_p.G12D	0.333333	1	2	0.907407	STES_CIN	0.0347051
SBS5	PIK3CA_p.E545K	0.5	1	1	0.907407	STES_CIN	0.0118778
SBS5	KRAS_p.G13D	0.5	1	1	0.907407	STES_CIN	0.0339367
SBS5	KRAS_p.G12D	0.333333	1	2	0.907407	STES_CIN	0.0347051
SBS40	KRAS_p.G13C	0.5	1	1	0.910937	CRC_CIN	0.0118157
SBS40	NRAS_p.Q61R	0.5	1	1	0.910937	CRC_CIN	0.0118157
SBS40	KRAS_p.G12A	0.428571	3	4	0.910937	CRC_CIN	0.0408524
SBS5	KRAS_p.G13C	0.5	1	1	0.910937	CRC_CIN	0.0118157
SBS5	NRAS_p.Q61R	0.5	1	1	0.910937	CRC_CIN	0.0118157
SBS5	NRAS_p.Q61K	0.428571	3	4	0.910937	CRC_CIN	0.0418572
SBS40	PIK3CA_p.H1047R	0.333333	1	2	0.911458	UCS	0.107994
SBS5	PPP2R1A_p.P179R	0.333333	1	2	0.911458	UCS	0.119215
SBS5	KRAS_p.G13D	0.5	1	1	0.916667	SKCM	0.00570709
SBS7	KRAS_p.G13D	0.5	1	1	0.916667	SKCM	0.00570709
SBS1	TP53_p.R273H	0.5	1	1	0.921429	LUSC	0.254132
SBS5	TP53_p.R248W	0.5	2	2	0.921429	LUSC	0.508975
SBS5	CDKN2A_p.P114L	0.5	1	1	0.921429	LUSC	0.502421
SBS6*	TP53_p.R273H	0.5	1	1	0.921429	LUSC	0.254132
SBS7	CDKN2A_p.P114L	0.5	1	1	0.921429	LUSC	0.502421
SBS1	APC_p.R1450*	0.428571	3	4	0.928125	UCEC_POLE	0.232623
SBS5	BRAF_p.V600E	0.333333	1	2	0.9375	GBM	0.0183873
SBS10	PTEN_p.R130Q	0.333333	1	2	0.9375	GBM	0.506849
SBS5	TP53_p.R175H	0.25	1	3	0.9375	ESCA_Squamous	0.0490854
SBS40	PIK3CA_p.E545K	0.25	1	3	0.9375	UCS	0.140252
SBS18	KRAS_p.G12C	0.5	1	1	0.951923	CRC_GS	0.192857
SBS40	KRAS_p.G12C	0.5	1	1	0.951923	CRC_GS	0.192857
SBS40	PIK3CA_p.E545K	0.444444	4	5	0.951923	CRC_GS	0.331579
SBS40	APC_p.Q1378*	0.4	4	6	0.954144	CRC_CIN	0.0580735
SBS40	KRAS_p.G12D	0.375	9	15	0.955529	CRC_CIN	0.138773
SBS40	KRAS_p.G13D	0.363636	8	14	0.955529	CRC_CIN	0.126958
SBS40	PIK3CA_p.E542K	0.285714	2	5	0.955529	CRC_CIN	0.0398475
SBS5	PIK3CA_p.E545K	0.368421	7	12	0.955529	CRC_CIN	0.608351
SBS5	KRAS_p.G12C	0.333333	2	4	0.955529	CRC_CIN	0.0364518
SBS5	BRAF_p.V600E	0.285714	2	5	0.955529	CRC_CIN	0.0428621
SBS5	TP53_p.Y220C	0.25	1	3	0.969828	GBM	0.023195
SBS3	KRAS_p.G12D	0.25	1	3	0.976562	UCEC_CNH	0.171277
SBS6*	KRAS_p.G12D	0.25	1	3	0.976562	UCEC_CNH	0.171277
SBS40	PPP2R1A_p.P179R	0.352941	6	11	0.976562	UCEC_CNH	0.332108
SBS40	PIK3CA_p.E542K	0.166667	1	5	0.984375	CESC_Adeno	0.253968
SBS5	EGFR_p.G598V	0.2	2	8	0.989258	GBM	0.0560054
SBS5	TP53_p.R282W	0.333333	1	2	0.990132	BLCA	0.00869623
SBS6*	KRAS_p.G13D	0.166667	1	5	0.994141	CRC_GS	0.655263
SBS40	PIK3CA_p.H1047R	0.333333	1	2	0.994141	CRC_GS	0.102632
SBS40	PIK3CA_p.E542K	0.25	1	3	0.994141	CRC_GS	0.128947
SBS40	KRAS_p.G12D	0.181818	2	9	0.994141	CRC_GS	0.336842
SBS40	KRAS_p.G13D	0.166667	1	5	0.994141	CRC_GS	0.655263
SBS5	KRAS_p.G12A	0.333333	1	2	0.994141	CRC_GS	0.126316
SBS5	KRAS_p.G12V	0.285714	2	5	0.994141	CRC_GS	0.302632
SBS5	TP53_p.R248Q	0.111111	1	8	0.998047	STES_CIN	0.0338289
SBS40	FGFR2_p.S252W	0.444444	4	5	0.998291	UCEC_CNL	0.156912
SBS40	KRAS_p.G12V	0.428571	3	4	0.998291	UCEC_CNL	0.120401
SBS40	PTEN_p.R130G	0.315789	6	13	0.998291	UCEC_CNL	0.295151
SBS40	PIK3CA_p.E542K	0.25	1	3	0.998291	UCEC_CNL	0.105476
SBS40	BCOR_p.N1459S	0.222222	2	7	0.998291	UCEC_CNL	0.127369
SBS40	PIK3CA_p.H1047R	0.153846	2	11	0.998291	UCEC_CNL	0.170847
SBS5	KRAS_p.G13D	0.333333	1	2	0.998291	UCEC_CNL	0.177536
SBS5	PIK3CA_p.E542K	0.25	1	3	0.998291	UCEC_CNL	0.105476
SBS5	PIK3CA_p.E545K	0.2	1	4	0.998291	UCEC_CNL	0.148801
SBS2/13	PIK3CA_p.E542K	0.5	2	2	0.998291	UCEC_CNL	0.105476
SBS18	TP53_p.R273C	0.2	1	4	0.999756	OV	0.0294894
SBS40	TP53_p.Y220C	0.375	3	5	0.999756	OV	0.0531311
SBS40	TP53_p.Y234C	0.333333	1	2	0.999756	OV	0.0190566
SBS40	TP53_p.R273L	0.333333	1	2	0.999756	OV	0.0190566
SBS3	TP53_p.Y220C	0.375	3	5	0.999756	OV	0.0531311
SBS3	TP53_p.V157F	0.333333	1	2	0.999756	OV	0.0222402
SBS5	TP53_p.R248Q	0.285714	2	5	0.999756	OV	0.0288992
SBS5	TP53_p.Y220C	0.25	2	6	0.999756	OV	0.0531311
SBS5	TP53_p.R273C	0.2	1	4	0.999756	OV	0.0294894
SBS5	TP53_p.R248W	0.166667	1	5	0.999756	OV	0.022982
SBS5	TP53_p.R175H	0.0833333	1	11	0.999756	OV	0.0434598
SBS3	PPP2R1A_p.P179R	0.117647	2	15	0.999863	UCEC_CNH	0.332108
SBS1	TP53_p.R248W	0.25	1	3	0.999878	LUSC	0.508975
SBS5	TP53_p.R273L	0.25	2	6	0.999878	LUSC	0.0210588
SBS5	FGFR3_p.S249C	0.25	1	3	0.999878	LUSC	0.0109927
SBS5	TP53_p.T125T	0.125	1	7	0.999878	LUSC	0.0213402
SBS5	PIK3CA_p.E545K	0.0909091	1	10	0.999878	LUSC	0.0309927
SBS5	PIK3CA_p.E542K	0.0909091	1	10	0.999878	LUSC	0.0309927
SBS5	TP53_p.R158L	0.0769231	1	12	0.999878	LUSC	0.0348537
SBS7	TP53_p.R248W	0.25	1	3	0.999878	LUSC	0.508975
SBS6*	BRAF_p.V600E	0.176471	6	28	0.999981	CRC_MSI	0.560711
SBS6*	PIK3CA_p.H1047R	0.125	1	7	0.999981	CRC_MSI	0.131703
SBS40	FGFR2_p.S252W	0.1	1	9	0.999985	UCEC_MSI	0.15
SBS40	BCOR_p.N1459S	0.0625	1	15	0.999985	UCEC_MSI	0.193915
SBS3	KRAS_p.G12V	0.111111	1	8	0.999985	UCEC_MSI	0.259259
SBS6*	PIK3CA_p.H1047R	0.272727	3	8	0.999985	UCEC_MSI	0.0806878
SBS6*	PIK3R2_p.G373R	0.142857	1	6	0.999985	UCEC_MSI	0.0515873
SBS6*	PTEN_p.R233*	0.125	2	14	0.999985	UCEC_MSI	0.117989
SBS6*	BCOR_p.N1459S	0.125	2	14	0.999985	UCEC_MSI	0.193915
SBS5	KRAS_p.G12D	0.2	3	12	0.999985	UCEC_MSI	0.107937
SBS5	KRAS_p.G13D	0.166667	1	5	0.999985	UCEC_MSI	0.0431217
SBS5	PIK3CA_p.R88Q	0.0909091	1	10	0.999985	UCEC_MSI	0.0814815
SBS40	POLE_p.V411L	0.0909091	1	10	0.999992	UCEC_POLE	0.436434
SBS5	PTEN_p.R142W	0.125	1	7	0.999992	UCEC_POLE	0.1866
SBS1	PIK3CA_p.R88Q	0.0588235	1	16	0.999992	UCEC_POLE	0.397093
SBS6*	APC_p.R1450*	0.285714	2	5	0.999992	UCEC_POLE	0.232623
SBS10	APC_p.R1450*	0.285714	2	5	0.999992	UCEC_POLE	0.232623
SBS10	POLE_p.V411L	0.272727	3	8	0.999992	UCEC_POLE	0.436434
SBS7	CDKN2A_p.W110*	0.222222	2	7	0.999996	HNSC_HPV-	0.036939
SBS7	PIK3CA_p.E545K	0.142857	2	12	0.999996	HNSC_HPV-	0.0555253
SBS7	CDKN2A_p.R80*	0.0555556	1	17	0.999996	HNSC_HPV-	0.0567665
SBS40	TP53_p.Y234C	0.5	1	1	0.999996	HNSC_HPV-	0.0154417
SBS40	TP53_p.T125T	0.4	2	3	0.999996	HNSC_HPV-	0.0445664
SBS40	TP53_p.Y220C	0.142857	1	6	0.999996	HNSC_HPV-	0.0309215
SBS40	PIK3CA_p.E542K	0.0909091	1	10	0.999996	HNSC_HPV-	0.0461295
SBS40	PIK3CA_p.H1047R	0.0833333	1	11	0.999996	HNSC_HPV-	0.0464014
SBS4	TP53_p.R158L	0.5	1	1	0.999996	HNSC_HPV-	0.0169849
SBS4	TP53_p.T125T	0.2	1	4	0.999996	HNSC_HPV-	0.0445664
SBS2/13	TP53_p.E298*	0.2	1	4	0.999996	HNSC_HPV-	0.0589339
SBS5	TP53_p.Y234C	0.5	1	1	0.999996	HNSC_HPV-	0.0154417
SBS5	TP53_p.R158L	0.5	1	1	0.999996	HNSC_HPV-	0.0169849
SBS5	TP53_p.V157F	0.4	2	3	0.999996	HNSC_HPV-	0.0478586
SBS5	TP53_p.R273C	0.25	1	3	0.999996	HNSC_HPV-	0.0117665
SBS5	TP53_p.R282W	0.25	2	6	0.999996	HNSC_HPV-	0.023533
SBS5	TP53_p.T125T	0.2	1	4	0.999996	HNSC_HPV-	0.0445664
SBS5	PIK3CA_p.E545K	0.0714286	1	13	0.999996	HNSC_HPV-	0.0555253
SBS1	TP53_p.T125T	0.2	1	4	0.999996	HNSC_HPV-	0.0445664
SBS40	FGFR3_p.S249C	0.111111	3	24	0.999997	BLCA	0.123456
SBS5	TP53_p.R175H	0.25	1	3	0.999997	BLCA	0.0116117
SBS5	TP53_p.R273C	0.2	1	4	0.999997	BLCA	0.0145271
SBS5	TP53_p.R248Q	0.142857	1	6	0.999997	BLCA	0.020358
SBS5	RXRA_p.S427F	0.1	1	9	0.999997	BLCA	0.027935
SBS2/13	PIK3CA_p.E545K	0.0526316	1	18	0.999998	CRC_CIN	0.608351
SBS40	KRAS_p.G12V	0.230769	3	10	1	PAAD	0.494423
SBS40	KRAS_p.G12R	0.153846	2	11	1	PAAD	0.716935
SBS40	KRAS_p.G12D	0.133333	4	26	1	PAAD	0.842532
SBS3	KRAS_p.G12R	0.307692	4	9	1	PAAD	0.716935
SBS3	KRAS_p.G12V	0.0769231	1	12	1	PAAD	0.494423
SBS3	KRAS_p.G12D	0.0333333	1	29	1	PAAD	0.842532
SBS40	BRAF_p.V600E	0.285714	2	5	1	LUAD	0.0250948
SBS40	KRAS_p.G12C	0.0178571	1	55	1	LUAD	0.160888
SBS5	KRAS_p.G12A	0.266667	4	11	1	LUAD	0.0706863
SBS5	EGFR_p.L858R	0.235294	4	13	1	LUAD	0.0784796
SBS5	BRAF_p.V600E	0.142857	1	6	1	LUAD	0.0250948
SBS5	KRAS_p.G12V	0.0714286	2	26	1	LUAD	0.0804688
SBS5	KRAS_p.G12C	0.0357143	2	54	1	LUAD	0.160888
SBS4	EGFR_p.L858R	0.0588235	1	16	1	LUAD	0.0784796
SBS1	TP53_p.R175H	0.333333	1	2	1	LUAD	0.0107333
SBS1	TP53_p.T125T	0.125	1	7	1	LUAD	0.0224432
SBS40	PIK3CA_p.H1047R	0.0392157	2	49	1	BRCA	0.173417
SBS2/13	PIK3CA_p.H1047R	0.0196078	1	50	1	BRCA	0.173417
SBS5	TP53_p.R175H	0.0714286	1	13	1	BRCA	0.0307364
SBS5	PIK3CA_p.E545K	0.0384615	1	25	1	BRCA	0.0640833
SBS3	TP53_p.R273L	0.333333	1	2	1	BRCA	0.0141816
SBS3	PIK3CA_p.H1047R	0.0392157	2	49	1	BRCA	0.173417
SBS40	NRAS_p.Q61L	0.0666667	1	14	1	SKCM	0.0790391
SBS40	BRAF_p.V600E	0.0291971	4	133	1	SKCM	0.545553
SBS5	NRAS_p.Q61L	0.2	3	12	1	SKCM	0.0790391
SBS5	NRAS_p.Q61R	0.191489	9	38	1	SKCM	0.130816
SBS7	BRAF_p.V600E	0.291971	40	97	1	SKCM	0.545553
SBS7	NRAS_p.Q61K	0.0714286	2	26	1	SKCM	0.0826308
