# Supplementary material for: Analysis of Mutations and Dysregulated Pathways Unravels Carcinogenic Effect and Clinical Actionability of Mutational Processes
Source: Front Cell Dev Biol. 2021 Nov 24;9:768981. doi: 10.3389/fcell.2021.768981 (PMC8652146; doi:10.3389/fcell.2021.768981)
Supplement: Supplementary file 6 [file Table1.XLSX]

## Sheet: Sheet1
Table S1. The cancer type and sample size used in this study.
Cancer type	Cancer subtype	# of samples	# of samples with at least 50 mutations
BLCA		411	373
BRCA		1020	483
CESC
	CESC_Adeno	43	38
	CESC_Squamous	229	206
CRC
	CRC_CIN	325	299
	CRC_GS	58	53
	CRC_MSI	61	61
	CRC_POLE	7	7
GBM		390	293
HNSC
	HNSC_HPV-	415	370
	HNSC_HPV+	72	41
KIRC		369	238
KIRP		281	181
LGG
	LGG_IDHmut	414	58
	LGG_IDHwt	91	50
LIHC		363	291
LUAD		515	430
LUSC		485	416
OV		411	322
PAAD		177	75
PRAD		495	67
SARC		236	137
SKCM		466	376
STES
	STAD_EBV	30	21
	ESCA_Squamous	90	88
	STES_CIN	297	273
	STES_GS	51	34
	STES_MSI	72	72
	STES_POLE	7	7
UCEC
	UCEC_CNH	163	119
	UCEC_CNL	147	111
	UCEC_MSI	144	144
	UCEC_POLE	48	48
UCS		57	46
CHOL		36	24
ACC		92	34
UVM		80	1
PCPG		179	0
DLBC		37	36
KICH		66	9
TGCT		129	7
THCA		492	9
THYM		122	7
LAML		138	18
MESO		81	25
