# Supplementary material for: Analysis of Mutations and Dysregulated Pathways Unravels Carcinogenic Effect and Clinical Actionability of Mutational Processes
Source: Front Cell Dev Biol. 2021 Nov 24;9:768981. doi: 10.3389/fcell.2021.768981 (PMC8652146; doi:10.3389/fcell.2021.768981)
Supplement: Supplementary file 7 [file Table5.XLSX]

## Sheet: legend
Table S5. Pathways affected by each mutational process.

## Sheet: SBS1
term.id	term.name	term.size	GBM_overlap	GBM_evidence	GBM_adjusted.p.val	OV_overlap	OV_evidence	OV_adjusted.p.val	LUAD_overlap	LUAD_evidence	LUAD_adjusted.p.val	LUSC_overlap	LUSC_evidence	LUSC_adjusted.p.val	PRAD_overlap	PRAD_evidence	PRAD_adjusted.p.val	UCEC_CNH_overlap	UCEC_CNH_evidence	UCEC_CNH_adjusted.p.val	BLCA_overlap	BLCA_evidence	BLCA_adjusted.p.val	STES_CIN_overlap	STES_CIN_evidence	STES_CIN_adjusted.p.val	PAAD_overlap	PAAD_evidence	PAAD_adjusted.p.val	KIRP_overlap	KIRP_evidence	KIRP_adjusted.p.val	LIHC_overlap	LIHC_evidence	LIHC_adjusted.p.val	CESC_Squamous_overlap	CESC_Squamous_evidence	CESC_Squamous_adjusted.p.val	SARC_overlap	SARC_evidence	SARC_adjusted.p.val	BRCA_overlap	BRCA_evidence	BRCA_adjusted.p.val	CRC_CIN_overlap	CRC_CIN_evidence	CRC_CIN_adjusted.p.val	STES_GS_overlap	STES_GS_evidence
REAC:R-HSA-111465	Apoptotic cleavage of cellular proteins	37		NA	NA		NA	NA		NA	NA		NA	NA		NA	NA		NA	NA		NA	NA		NA	NA		NA	NA		NA	NA		NA	NA		NA	NA		NA	NA		NA	NA		NA	NA		NA
REAC:R-HSA-111933	Calmodulin induced events	35		NA	NA		NA	NA		NA	NA		NA	NA		NA	NA		NA	NA		NA	NA		NA	NA		NA	NA		NA	NA		NA	NA	ADCY9,PRKCA,CAMKK1,ADCY8,ADCY1,KPNA2,ADCY6,CAMK2A,PRKCD,NBEA,PRKAR1B,PRKAR2B,PRKACG,PDE1C,PRKACA,PDE1B	1	0.00303261179133869		NA	NA		NA	NA		NA	NA		NA
REAC:R-HSA-111996	Ca-dependent events	37		NA	NA		NA	NA		NA	NA		NA	NA		NA	NA		NA	NA		NA	NA		NA	NA		NA	NA		NA	NA		NA	NA	ADCY9,PRKCA,CAMKK1,ADCY8,ADCY1,KPNA2,ADCY6,CAMK2A,PRKCD,NBEA,PRKAR1B,PRKAR2B,PRKACG,PDE1C,PRKACA,PDE1B,ADCY2,CAMK2B,MAPK1,ADCY5	1	0.00413279529861577		NA	NA		NA	NA		NA	NA		NA
REAC:R-HSA-111997	CaM pathway	35		NA	NA		NA	NA		NA	NA		NA	NA		NA	NA		NA	NA		NA	NA		NA	NA		NA	NA		NA	NA		NA	NA	ADCY9,PRKCA,CAMKK1,ADCY8,ADCY1,KPNA2,ADCY6,CAMK2A,PRKCD,NBEA,PRKAR1B,PRKAR2B,PRKACG,PDE1C,PRKACA,PDE1B	1	0.00303261179133869		NA	NA		NA	NA		NA	NA		NA
REAC:R-HSA-112040	G-protein mediated events	54		NA	NA		NA	NA		NA	NA		NA	NA		NA	NA		NA	NA		NA	NA		NA	NA		NA	NA		NA	NA		NA	NA	ADCY9,PLCB3,PRKCA,GNAZ,ITPR3,CAMKK1,ADCY8,ADCY1,KPNA2,ADCY6,CAMK2A,PRKCD,NBEA,AHCYL1,PLCB4,PRKAR1B,PRKAR2B,PRKACG,PDE1C,PRKACA,PDE1B,ADCY2,GNAI3,GNAT2,CAMK2B,MAPK1,ADCY5	1	0.000634767232322184		NA	NA		NA	NA		NA	NA		NA
REAC:R-HSA-112043	PLC beta mediated events	53		NA	NA		NA	NA		NA	NA		NA	NA		NA	NA		NA	NA		NA	NA		NA	NA		NA	NA		NA	NA		NA	NA	ADCY9,PLCB3,PRKCA,GNAZ,ITPR3,CAMKK1,ADCY8,ADCY1,KPNA2,ADCY6,CAMK2A,PRKCD,NBEA,AHCYL1,PLCB4,PRKAR1B,PRKAR2B,PRKACG,PDE1C,PRKACA,PDE1B,ADCY2,GNAI3,GNAT2,CAMK2B,MAPK1,ADCY5	1	0.000390396703972161		NA	NA		NA	NA		NA	NA		NA
REAC:R-HSA-112308	Presynaptic depolarization and calcium channel opening	11		NA	NA		NA	NA		NA	NA		NA	NA		NA	NA		NA	NA		NA	NA		NA	NA		NA	NA		NA	NA		NA	NA		NA	NA		NA	NA	CACNA1E,CACNA1B,CACNA1A	1	0.00103243858897232		NA	NA		NA
REAC:R-HSA-112314	Neurotransmitter receptors and postsynaptic signal transmission	195		NA	NA	ADCY2,CHRNG,NBEA,CHRNA7,ADCY1,HTR3C,ACTN2,ADCY5,DLG2,GRIA4,TUBB3,GNAL,GABRA6,GRIN2C,KCNJ15,GABRA3,SRC,PRKCA,GABRQ,APBA1,MYO6,GRIK1,CAMK2B,ARHGEF9,GABRA4,GRIK3,GRIN3B,GNAI2,GABRB1,CACNG4,ADCY7,TUBB4A,GRIN2B,CHRNA2,GRIK5,GRIN2D,DLG3,RASGRF1,GRIA1,HTR3A,GRIN2A,RASGRF2,ADCY8,GLRA2,TUBA8,GLRA1,LIN7A,GRIK2	1	0.00595176501859365		NA	NA		NA	NA		NA	NA		NA	NA	ADCY8,GRIK3,GRIA1,GABRA1,GRIN2A,PRKCG,ADCY2,PRKCB,CAMKK2,NRAS,KCNJ2,GABBR2,DLG1,RASGRF1,TUBB3,NBEA,GABRB2,KCNJ3,GABRA5,TUBB2B,GRIN2B,GRIP1,GNAI2,KCNJ5,GABRG2,GABRB3,GRIA4,MAPK3,EPB41L1,KCNJ4,AP2A1,GABRQ,GNAL,NRG1,PRKX,ADCY6,GABRA4,GRIK2,CACNG2,ACTN2,CHRNA7,DLG2,GABRG3,NPTN,PLCB1,ADCY9,CHRNB3,ADCY7,CACNG3,CAMK4,ADCY5,RPS6KA2	1	0.00115593890410234	GRIK4,LIN7A,GRIK5,NBEA,ACTN2,KCNJ12,CHRNB4,KCNJ4,GRIN2A,KIF17,ADCY8,PRKCG,RPS6KA6,TUBA1A,HTR3A,CHRNA1,CHRNA4,GABBR1,ADCY2,PRKACG,ADCY3,GRIA4,KCNJ2,ADCY5,CAMK2B,GABRQ,GABRB3,CHRNB2,GABBR2,GRIP1,GABRB1,GRIK1,CHRND,ADCY4,GABRA1,NRG1	1	0.00136061608749183		NA	NA		NA	NA		NA	NA		NA	NA		NA	NA		NA	NA	GRIA1,GRIK3,NBEA,GRIK2,GABRB3,GRIN2A,ADCY8,ADCY2,GRIA4,TUBA3C,GRIK5,KCNJ4,GABRA5,PRKCG,GABRQ,GRIA2,DLG2,ADCY1,KIF17,GRIN3A,GRIK4,GRIA3,ADCY7,NRG1,PLCB1,GRIP1,CHRND,PRKAG1,TUBB3,GABRG2,TUBA3E,TUBA4A,HTR3A,RPS6KA2,TUBB4A,GRIK1,CAMK2B,ADCY9,PRKCB,GABBR1,CHRNG,TUBB8,CHRNA4,CACNG2,CACNG3,MYO6,TUBB2A,GLRB,GNG4,GABRA3,CHRNA6,GNG3,ADCY3,TUBAL3,GABRG3,GABRR1,KCNJ15,PRKAG2,PPM1F,KCNJ5,KCNJ2,GRIN1,PRKAB2,GN…	1	0.000373324193018328		NA
REAC:R-HSA-112315	Transmission across Chemical Synapses	258	GRIN2A,ADCY5,SLC6A3,CACNA1E,GABRB2,ADCY1,TUBA3C,GABRA6,SLC1A6,CACNG3,SLC22A2,HTR3A,CACNA2D3,SNAP25,CHRNB4,GRIN2B,RASGRF2,GRIK3,SLC5A7,PLCB2,CHRNA4,GABRQ,GABRG2,SYN3,KCNJ12,RASGRF1,SLC6A4,GRIK5,ADCY2,HTR3E,GABRR2,TUBB4A,GRIA3,GABRB3,GRIP1,PPFIA4,GABRA5,SLC18A3,SLC6A1,CACNA1A,ADCY7,GRIA1,GLRA2,TUBB3,CHAT,PPFIA3,PRKAR1B,CACNA1B,ADCY3,GRIN2C,CHRNA3,MAPK3,PRKCB,CHRNG,CAMKK1,GLUL,RPS6KA2,KIF17,PLCB1,KC…	1	0.00221496022976668	ADCY2,CACNA1A,CHRNG,NBEA,CHRNA7,SLC5A7,ADCY1,HTR3C,SLC6A3,ACTN2,ADCY5,DLG2,GRIA4,TUBB3,GNAL,RIMS1,SLC1A1,GABRA6,GRIN2C,KCNJ15,SLC1A2,SYN3,GABRA3,SRC,PRKCA,GABRQ,APBA1,MYO6,GRIK1,CAMK2B,UNC13B,ARHGEF9,GABRA4,RAB3A,GRIK3,GRIN3B,GNAI2,GABRB1,CACNG4,ADCY7,TUBB4A,GRIN2B,CHRNA2,PPFIA4,GRIK5,PPFIA3,GRIN2D,DLG3,RASGRF1,GRIA1,HTR3A,GRIN2A,SLC6A4,CACNA1B,RASGRF2,ADCY8,GLRA2,TUBA8,GLRA1,LIN7A,GRIK2	1	0.00135381418626018		NA	NA		NA	NA		NA	NA		NA	NA	ADCY8,GRIK3,PPFIA3,GRIA1,SLC6A3,GABRA1,GRIN2A,PRKCG,CACNA2D3,CACNA1A,ADCY2,PRKCB,CAMKK2,CACNA1E,NRAS,GAD2,CACNA2D2,KCNJ2,GABBR2,DLG1,RASGRF1,TUBB3,NBEA,GABRB2,KCNJ3,SLC32A1,UNC13B,GABRA5,TUBB2B,GRIN2B,DNAJC5,GRIP1,GNAI2,KCNJ5,SLC6A12,GABRG2,GABRB3,MAOA,GRIA4,MAPK3,EPB41L1,KCNJ4,AP2A1,GABRQ,GNAL,NRG1,PRKX,ADCY6,GAD1,GABRA4,GRIK2,CACNG2,ACTN2,PPFIA2,CHRNA7,DLG2,ACHE,GABRG3,NPTN,PLCB1,ADCY9,CHRNB3,A…	1	4.00471119428478e-05	CACNA1E,GRIK4,LIN7A,GRIK5,NBEA,ACTN2,KCNJ12,CHRNB4,SLC32A1,KCNJ4,GRIN2A,SLC22A1,KIF17,ADCY8,PRKCG,RPS6KA6,TUBA1A,HTR3A,CHRNA1,CACNA1B,CHRNA4,GABBR1,ADCY2,ACHE,PRKACG,PPFIA4,ADCY3,GRIA4,CACNA2D2,KCNJ2,ADCY5,CAMK2B,GABRQ,MAOA,GABRB3,CHRNB2,SLC18A3,GABBR2,GRIP1,GABRB1,GRIK1,CHRND,ADCY4,GABRA1,NRG1	1	0.000338488931757003		NA	NA		NA	NA		NA	NA		NA	NA		NA	NA	CACNA1E,RPS6KA3,CACNA1B,CACNA1A,ADCY5,GNB3,GRIN2A,GRIK1,ADCY7,ADCY8,PRKAA2,CHRNG,GRIN3A,SLC1A7,GRIP1,CHRNB2,GAD2,SLC22A1,GABRB2,ADCY9,KCNJ12,PLCB1,GRIK5,SLC22A2,GRIK2,CACNA2D3,ACTN2,KIF17,PRKCA,CHRNB4,ABAT,DLG2,TUBB8,PPFIA1,GLRA3,GNAI1,MYO6,GRIN2D,TUBA1A,GLRA2,SLC18A3,SNAP25,GABRA6,GABRQ,TUBB6,KCNJ10,PRKCB,GABRR1,SLC6A3,UNC13B,CHRNA3,GABRA5,HTR3E,GABRB1	1	0.0006607631260606	CACNA1E,SLC32A1,GRIA1,CACNA1B,GRIK3,NBEA,SLC1A3,GRIK2,CACNA2D3,GABRB3,CACNA1A,GRIN2A,ADCY8,ADCY2,GRIA4,TUBA3C,GRIK5,SLC1A6,KCNJ4,GABRA5,RIMS1,PRKCG,GAD2,GABRQ,GRIA2,DLG2,ADCY1,KIF17,GRIN3A,GRIK4,PPFIA2,GRIA3,ADCY7,NRG1,STX1A,PLCB1,UNC13B,GRIP1,CHRND,PRKAG1,SYN3,SLC1A7,TUBB3,GABRG2,TUBA3E,TUBA4A,HTR3A,PPFIA1,RPS6KA2,TUBB4A,GRIK1,CAMK2B,SYN1,ADCY9,PRKCB,GABBR1,SLC1A2,CACNB1,CHRNG,TUBB8,CHRNA4,ABAT,…	1	1.31377352600025e-07		NA
REAC:R-HSA-112316	Neuronal System	399	GRIN2A,ADCY5,HCN1,SLC6A3,CACNA1E,GABRB2,PTPRF,ABCC9,ADCY1,TUBA3C,GABRA6,SLC1A6,CACNG3,SLC22A2,HTR3A,PTPRS,CACNA2D3,KCNB2,SNAP25,CHRNB4,GRIN2B,KCNQ5,KCNA5,EPB41L3,RASGRF2,GRIK3,NRXN3,SLC5A7,PLCB2,CHRNA4,DLGAP2,GABRQ,KCNB1,HCN2,GABRG2,KCNV1,SYN3,KCNJ12,KCNC2,RASGRF1,SLC6A4,GRIK5,KCNA7,ADCY2,HTR3E,GABRR2,SYT9,SHANK1,TUBB4A,GRIA3,NRXN1,GABRB3,GRIP1,PPFIA4,KCNQ2,KCNK10,GABRA5,SLC18A3,SLC6A1,CACNA1A,AD…	1	1.39555940893456e-06	ADCY2,CACNA1A,KCNH5,KCNS3,CHRNG,EPB41L3,APBA2,NBEA,KCNG1,LRFN2,CHRNA7,SLC5A7,ADCY1,DLGAP2,HTR3C,NRXN3,KCNA3,SLC6A3,ACTN2,KCNH4,ADCY5,ABCC9,DLG2,HCN3,GRIA4,TUBB3,GNAL,RIMS1,SLC1A1,GABRA6,GRIN2C,KCNJ15,SLC1A2,SYN3,GABRA3,KCNMA1,KCNG3,SRC,PRKCA,GABRQ,APBA1,IL1RAPL2,MYO6,GRIK1,HCN1,CAMK2B,UNC13B,PTPRF,ARHGEF9,IL1RAPL1,GABRA4,RAB3A,KCNK9,GRIK3,GRIN3B,KCNH1,GNAI2,PTPRD,GABRB1,KCND3,KCNA7,KCNK13,KCNJ1,C…	1	1.47700990410418e-07	GRIN2A,CACNA1E,HCN1,NRG1,PTPRD,KCNA6,KCNS2,SLC32A1,ADCY4,KCNG1,CAMK2B,NLGN3,KCNH5,NRXN1,GRM1,KCNA5,KCNH3,GRM5,GRIA2,LRRC4B,GABRA4,ADCY2,KCNV2,DLG2,ADCY8,SIPA1L1,TUBB4A,NRXN3,SHANK1,GRIK3,GRIN2B,NBEA,KCNG2,CACNA2D3,RPS6KA2,NRXN2,KCNK13,GRIN3A,HSPA8,DLGAP2,PRKCB,CHRNB2,GLRA2,KCNS1,KCNK7,GABRA5,TUBA3C,SLITRK3,GABRA3,CHRNA1,KCNJ11,TUBB2B,TUBA1A,KCNJ1,SLC1A1,PRKCG,HCN4,KCNJ8,KCNQ2,PRKAA2,PPFIBP1,NTRK3…	1	8.0428932260837e-07		NA	NA		NA	NA		NA	NA	HCN1,KCNQ5,KCNH3,ADCY8,PTPRD,GRIK3,PPFIA3,GRIA1,GRM5,KCNC1,DLGAP3,KCNN1,KCNA1,SLC6A3,GABRA1,GRIN2A,PRKCG,SHANK2,SLITRK5,NRXN1,CACNA2D3,DLGAP1,CACNA1A,ADCY2,PRKCB,KCNA3,CAMKK2,CACNA1E,NRAS,GAD2,GRM1,CACNA2D2,KCNJ2,KCNQ4,GABBR2,DLG1,KCNB2,RASGRF1,TUBB3,LRFN2,NBEA,GABRB2,KCNJ3,SLC32A1,UNC13B,GABRA5,TUBB2B,GRIN2B,LRRC4B,DNAJC5,KCNN3,GRIP1,KCNJ11,KCNS3,PTPRS,GNAI2,KCNJ5,SLC6A12,GABRG2,GABRB3,MAOA,GRIA…	1	1.04467773005913e-11	CACNA1E,GRIK4,NRXN1,KCNG1,LIN7A,SLITRK5,GRM1,EPB41L3,PTPRS,GRIK5,NBEA,KCNA6,LRRC4B,ACTN2,HCN1,KCNJ12,NLGN4X,KCNQ5,CHRNB4,GRM5,SIPA1L1,KCNA5,KCNH7,ABCC9,KCNH1,SLC32A1,DLGAP1,LRRTM1,KCNJ4,NTRK3,GRIN2A,NRXN3,KCNA1,PTPRD,KCNK9,SLC22A1,KCNMA1,KCNN2,LRRTM4,LRFN1,SHANK1,KCND2,KIF17,ADCY8,APBA2,PRKCG,RPS6KA6,TUBA1A,HTR3A,CHRNA1,CACNA1B,SLITRK4,CHRNA4,GABBR1,ADCY2,PTPRF,ACHE,SHANK2,KCNF1,HCN4,PRKACG,PPFIA…	1	5.55752877911614e-18	CACNA1B,APBA2,DLGAP2,KCNK3,KCNB2,TUBA3C,KCNA5,ABCC9,NLGN3,HCN1,KCNJ12,CHRNA2,CACNG3,CHRNA1,CACNA1E,NRXN2,SLC6A11,KCNJ2,EPB41L3,PPFIA2,CACNB2,NRXN3,CACNG2,GRIA1,GRM1,DLGAP4,GRIK2,DLGAP1,ACHE,APBA1,CHRNA7,ADCY8,KCNQ3,GABBR2,ADCY5,GABRA6,CHAT,GABRG2,TUBA1B,KCND1,KCNC3,KIF17,GABRG3,CAMK4,PTPRS,KCNN1,ADCY3,ADCY7,CACNA2D3,GABRA4,GNB5,GRIN2D,HTR3A,KCNB1,KCNH2,KCNH3,KCNJ16,KCNK1,NRXN1,PRKACG,PRKAR1B,RIMS…	1	8.55374922839352e-05		NA	NA		NA	NA	NRXN3,CACNA1E,NLGN4X,KCNJ12,CACNA1B,GJD2,KCNQ2,SHANK1,LRFN1,GRIN2B,GRIK1,KCNC4,DLGAP3,SHANK2,RASGRF2,SLC32A1,KCNA6,PTPRF,ADCY9,GRIA1,GRM1,PLCB3,GNB5,PTPRD,KCNC1,SLITRK5,RIMS1,PRKCA,DLGAP4,CAMKK1,AP2A1,ADCY8,SLC22A2,RASGRF1,KCNK9,KCNMA1,KCNB1,EPB41L3,ARHGEF9,ADCY1,GABBR1,GABRR1,PTPRS,CHRNA3,KCNQ4,KPNA2,ADCY6,CAMK2A,SLC6A3,NRXN2,CACNG3,SLITRK1,PPM1F,RPS6KA2,GRM5,GRIN3A,PPFIA2,CHRNA1,SLC6A13,MYO6,NB…	1	5.94644217929307e-06		NA	NA	CACNA1E,RPS6KA3,CACNA1B,KCNA1,CACNA1A,DLGAP4,ADCY5,NLGN3,GRM1,GNB3,KCND1,NLGN4X,KCNB2,GRIN2A,KCNF1,GRIK1,ADCY7,ADCY8,SYT9,PRKAA2,CHRNG,KCNH4,EPB41L2,GRIN3A,KCNH2,KCNK3,SLC1A7,GRIP1,CHRNB2,HCN3,GAD2,NLGN2,KCNB1,SLC22A1,KCNQ5,KCNH8,ABCC9,SHANK2,GABRB2,ADCY9,KCNJ12,DLGAP2,PLCB1,GRIK5,SLC22A2,GRIK2,HCN1,KCNG4,CACNA2D3,PTPRF,ABCC8,NRXN3,LRRTM1,ACTN2,KIF17,HOMER3,PRKCA,CHRNB4,HCN4,ABAT,DLG2,FLOT2,KCNK1…	1	1.00381921788042e-12	CACNA1E,KCNB2,SLC32A1,GRIA1,KCNA5,NRXN1,CACNA1B,PTPRS,APBA2,SHANK1,GRIK3,NRXN3,KCNQ5,NBEA,KCND3,SLC1A3,GRIK2,KCNQ3,KCNH4,GRM1,NLGN4X,CACNA2D3,GABRB3,DLGAP2,CACNA1A,GRIN2A,NRXN2,ADCY8,ADCY2,GRIA4,KCNQ2,TUBA3C,KCNH5,GRIK5,SLC1A6,KCNG4,KCNS2,DLGAP4,KCNJ4,KCNA10,GABRA5,RIMS1,KCNA1,PRKCG,GAD2,KCNH8,SLITRK1,GABRQ,ABCC8,LRFN1,KCNG1,GJC1,GRIA2,NLGN2,IL1RAPL2,DLG2,NTRK3,ADCY1,KIF17,KCNC4,SLITRK6,GRIN3A,KC…	1	2.72462537756571e-25	DLGAP2,KCNG1,KCNB2,NLGN4Y,NSF,KCNK4,SLITRK3,ABAT,GRIN2A,CACNA1E,HTR3C,STXBP1,EPB41L5,PRKAA1,CACNB1,KCNG2,NLGN4X,SLITRK5,KCNB1,KCNG3,SLITRK6,GABRA5,KCND3,KCNA3,LRFN3,RPS6KA2,CACNA1A,SYT10,GRIA2,GRIN2B	1
REAC:R-HSA-1296071	Potassium Channels	103		NA	NA		NA	NA		NA	NA		NA	NA		NA	NA		NA	NA	HCN1,KCNQ5,KCNH3,KCNC1,KCNN1,KCNA1,KCNA3,KCNJ2,KCNQ4,GABBR2,KCNB2,KCNJ3,KCNN3,KCNJ11,KCNS3,KCNJ5,KCNMB1,KCNC3,KCNJ4,ABCC8,KCNV1,HCN2,KCNK2,KCNMA1,KCNG1,KCNV2,KCNA6,HCN3,KCNH2,KCNJ8,KCNK7	1	0.00228642808127266	KCNG1,KCNA6,HCN1,KCNJ12,KCNQ5,KCNA5,KCNH7,ABCC9,KCNH1,KCNJ4,KCNA1,KCNK9,KCNMA1,KCNN2,KCND2,GABBR1,KCNF1,HCN4,KCNQ2,KCNA4,KCNJ2,KCNA10,GABBR2,KCNB1,KCNH6,KCNA3,HCN3,KCNC1,KCNN4,KCNK2,KCNC3,KCNH4,KCND3,KCNA7,KCNQ3,KCNJ14,KCNH5,KCNJ1,KCNG2,GNG13,KCNG4,KCNV1,KCNAB3,KCNJ8,KCNK3,KCNK13,KCNH2,KCNC4,KCNA2,KCNC2,KCNK4	1	3.32984620010438e-06		NA	NA		NA	NA		NA	NA		NA	NA		NA	NA	KCNA1,GNB3,KCND1,KCNB2,KCNF1,KCNH4,KCNH2,KCNK3,HCN3,KCNB1,KCNQ5,KCNH8,ABCC9,KCNJ12,HCN1,KCNG4,ABCC8,HCN4,KCNK1,KCNJ8,KCNH1	1	0.00120733737022654	KCNB2,KCNA5,KCNQ5,KCND3,KCNQ3,KCNH4,KCNQ2,KCNH5,KCNG4,KCNS2,KCNJ4,KCNA10,KCNA1,KCNH8,ABCC8,KCNG1,KCNC4,KCNV2,KCNC2,HCN1,KCNH7,KCNAB3,KCNMB1,KCNN1,KCNS3,KCNH1,KCNK17,KCND2,KCNK18,KCNN2,KCNN3,KCNMB2,KCNK9,GABBR1,KCNF1,GNG4,GNG3,KCNA6,KCNH2,KCNS1,KCNJ15,KCNH3,KCNJ5,ABCC9,HCN4,KCNQ1	1	1.22173887292457e-07		NA
REAC:R-HSA-1296072	Voltage gated Potassium channels	43	KCNB2,KCNQ5,KCNA5,KCNB1,KCNV1,KCNC2,KCNA7,KCNQ2,KCNH4,KCNG1,KCNH3,KCNV2,KCNH7,KCNH1,KCND1,KCNH8,KCND3,KCNG2,KCNAB1,KCNQ3,KCNQ4,KCNG4,KCNH2,KCNH5,KCNC4,KCNA1,KCNF1,KCNC1,KCNH6,KCNQ1	1	0.000907125161420945		NA	NA		NA	NA		NA	NA		NA	NA		NA	NA		NA	NA	KCNG1,KCNA6,KCNQ5,KCNA5,KCNH7,KCNH1,KCNA1,KCND2,KCNF1,KCNQ2,KCNA4,KCNA10,KCNB1,KCNH6,KCNA3,KCNC1,KCNC3,KCNH4,KCND3,KCNA7,KCNQ3,KCNH5,KCNG2,KCNG4,KCNV1,KCNAB3,KCNH2,KCNC4,KCNA2,KCNC2	1	7.26253413869104e-08		NA	NA		NA	NA		NA	NA		NA	NA		NA	NA	KCNA1,KCND1,KCNB2,KCNF1,KCNH4,KCNH2,KCNB1,KCNQ5,KCNH8	1	0.0031156800634574	KCNB2,KCNA5,KCNQ5,KCND3,KCNQ3,KCNH4,KCNQ2,KCNH5,KCNG4,KCNS2,KCNA10,KCNA1,KCNH8,KCNG1,KCNC4,KCNV2,KCNC2,KCNH7,KCNAB3,KCNS3,KCNH1,KCND2	1	1.35824261873096e-10		NA
REAC:R-HSA-1368082	RORA activates gene expression	18		NA	NA		NA	NA		NA	NA		NA	NA		NA	NA		NA	NA		NA	NA		NA	NA		NA	NA		NA	NA		NA	NA	CREBBP,EP300,HELZ2,NCOA1	1	0.00512132950685822		NA	NA		NA	NA		NA	NA		NA
REAC:R-HSA-1442490	Collagen degradation	64	COL6A3,COL6A1,COL12A1,COL6A2,COL2A1,COL4A4,COL5A1,COL17A1,MMP3,COL1A2,COL9A1,TMPRSS6,COL4A2,COL11A2,COL6A6,MMP13,MMP9,COL14A1,COL6A5,COL23A1,COL7A1,MMP14	1	5.18366408242476e-05		NA	NA		NA	NA		NA	NA		NA	NA		NA	NA	COL5A1,COL7A1,COL11A2,COL18A1,COL3A1,COL6A6,COL2A1,FURIN,COL14A1,MMP2,COL4A1,ADAM10,COL15A1,COL6A5,CTSD,COL1A2,COL13A1,COL4A5,COL5A2,COL6A2,COL4A2,MMP9,MMP7,COL1A1,COL9A2,COL6A3,COL4A3,COL9A1,COL11A1	1	4.52863622914191e-05	COL6A3,COL6A1,COL12A1,COL6A2,COL1A1,COL4A4,COL3A1,COL11A2,MMP9,COL4A2,COL6A6,COL14A1,COL15A1,COL7A1,COL18A1,COL5A1,COL19A1,COL4A1,MMP11,COL23A1,COL9A2,MMP2	1	0.00331763035670331		NA	NA		NA	NA		NA	NA		NA	NA		NA	NA	COL6A1,COL6A2,COL12A1,COL4A3,COL18A1,COL4A1,COL11A2,COL2A1,COL14A1,COL5A3,COL4A2,COL1A1,COL8A1,COL5A1,COL4A4,COL1A2,COL13A1,COL6A6,COL6A3,ADAM17,COL23A1,MMP14,COL17A1,FURIN	1	1.39580901128936e-05	COL6A3,COL7A1,COL12A1,COL5A1,COL6A6,COL6A2,MMP9,COL4A1,COL5A2,COL1A2,COL4A4,COL4A2,COL18A1,COL11A2,COL9A2,COL6A1,COL3A1,TMPRSS6,MMP1,COL8A2,ELANE,COL4A6,MMP13,COL5A3,COL26A1,COL15A1,COL4A5,CTSD,MMP2,MMP11,MMP19,COL11A1,COL2A1,COL25A1,COL9A3,COL16A1,MMP15	1	0.00666380751449762		NA
REAC:R-HSA-1474228	Degradation of the extracellular matrix	140	COL6A3,FBN3,HSPG2,ACAN,LAMA5,COL6A1,ADAMTS16,COL12A1,FBN2,COL6A2,COL2A1,COL4A4,COL5A1,COL17A1,ADAMTS9,CAPN3,TLL2,MMP3,COL1A2,COL9A1,TLL1,FN1,ADAMTS18,TMPRSS6,COL4A2,CTSG,LAMB3,LAMC1,ADAM8,COL11A2,COL6A6,MMP13,LAMB1,LAMA3,MMP9	1	2.30158533004749e-11		NA	NA		NA	NA		NA	NA		NA	NA		NA	NA	FBN3,COL5A1,COL7A1,COL11A2,COL18A1,COL3A1,COL6A6,FN1,ADAMTS4,COL2A1,HSPG2,FURIN,COL14A1,MMP2,COL4A1,ADAM10,BMP1,COL15A1,PRSS1,ADAMTS9,COL6A5,CTSD,COL1A2,COL13A1,COL4A5,COL5A2,FBN1,BCAN,ADAMTS8,COL6A2,COL4A2,MMP9,MMP7,CAPN10,COL1A1,COL9A2,LAMA5,COL6A3,COL4A3,LAMC1,ADAMTS18,CAPN15,ADAMTS5,FBN2,COL9A1,COL11A1,LAMB3,ACAN	1	0.000150770765711085	COL6A3,LAMA5,ADAMTS16,COL6A1,NID1,FBN1,COL12A1,FBN3,COL6A2,COL1A1,COL4A4,FBN2,COL3A1,COL11A2,ADAMTS18,MMP17,LAMA3,MMP9,ADAMTS5,COL4A2,COL6A6,COL14A1,ADAMTS8,MMP16,A2M,COL15A1,COL7A1,HSPG2,SCUBE3,ACAN,COL18A1,COL5A1,COL19A1,PLG,COL4A1,MMP11,CMA1,MMP25,COL23A1,CAPN3,NCSTN,COL9A2,MMP2,CAPN12,ADAM8,COL16A1,LAMB3,FN1,CAPN5,CTSD,MMP7,ELANE,LAMB1	1	2.86677377961215e-06	COL5A1,COL6A2,FBN2,COL18A1,ADAMTS16,ADAMTS5,ACAN,ADAMTS8,TLL2,ADAMTS4,ADAMTS18,SPOCK3,BMP1,COL2A1,COL6A6,COL4A2,TMPRSS6,COL25A1,COL4A5,CAPN3,FURIN,COL16A1,FBN3,COL1A2,FBN1,COL12A1,COL5A3,A2M,BCAN,COL8A2	1	3.13670155461669e-05		NA	NA		NA	NA	HSPG2,COL7A1,LAMA5,COL6A3,FBN2,CAPN3,BMP1,COL5A3,COL4A6,COL5A1,LAMA3,NID1,ADAMTS16,FBN1,COL4A1,MMP15,COL1A1,COL6A6,MMP11,CAPN9,COL2A1,NCSTN,COL12A1,MMP9,CAPN8,COL26A1,CAPN13,KLK7,COL4A2,CTSK,COL5A2,CAPN6,ADAMTS1,COL8A1,ACAN,COL4A3,COL6A2,FN1,MMP17,ADAMTS5,TMPRSS6,LAMB1	1	0.00480542712492015		NA	NA	COL6A1,NID1,CDH1,COL6A2,LAMA5,HSPG2,COL12A1,COL4A3,COL18A1,COL4A1,LAMB3,LAMC1,COL11A2,COL2A1,SCUBE1,COL14A1,COL5A3,A2M,COL4A2,FBN1,COL1A1,COL8A1,CTSV,ADAMTS9,FBN3,COL5A1,COL4A4,COL1A2,HTRA1,COL13A1	1	5.15485601408216e-07	COL6A3,ADAMTS16,COL7A1,ACAN,FBN3,COL12A1,COL5A1,COL6A6,FN1,LAMA5,COL6A2,PLG,MMP9,ADAMTS18,COL4A1,ADAMTS1,NID1,COL5A2,COL1A2,HSPG2,CAPN5,MMP17,MMP24,COL4A4,FBN1,LAMA3,COL4A2,ADAMTS5,SCUBE1	1	2.93613555716634e-07		NA
REAC:R-HSA-1474244	Extracellular matrix organization	298	COL6A3,VWF,FBN3,LAMA1,HSPG2,ADAMTS2,ACAN,COL22A1,LAMA5,LTBP2,FBLN2,COL6A1,KDR,ITGAX,ADAMTS16,COL12A1,PTPRS,PLEC,FBN2,COL6A2,ITGAM,COL2A1,COL4A4,LRP4,MATN4,COL5A1,COL17A1,ADAMTS9,ITGA8,CAPN3,LTBP4,FBLN5,LUM,TLL2,ITGB2,MMP3,COL1A2,COL9A1,AGRN,TLL1,FN1,NTN4,COL27A1,ADAMTS18,TMPRSS6,ADAMTS3,COL4A2,CTSG,LAMB3,LAMC1,ADAM8,COL11A2,COL6A6,MMP13,ITGAD,LAMB1,LAMA3	1	9.56273927610321e-15	COL6A3,SH3PXD2A,VWF,TNR,LAMC3,PCOLCE2,NCAN,DDR1,COL27A1,ADAM12,ITGA8,TNXB,LOXL2,COL4A5,ITGAE,ITGA10,COL6A1,DMD,FN1,TMPRSS6,ADAMTS14,ADAMTS9,CAPN9,COL11A1,CTSS,ITGA11,COL6A6,MMP24,FBLN5,DDR2,HAPLN1,ITGA6,KDR,NID1,SERPINE1,MATN4,PRKCA,ADAMTS18,COL8A1,COL7A1,TGFB2,MMP13,TNC,LAMA5,ASPN,ITGB4,COL25A1,ICAM4,VCAN,FBLN2,LAMA3,ADAM15,LAMB1,LTBP2,MMP9,COL4A2,LOXL4,COL2A1,PTPRS,BSG,ITGA2B,ELN,COL3A1,ITGAD,I…	1	1.17106519705109e-05	PLEC,ACAN,TNR,COL5A1,COL14A1,COL2A1,COL6A2,LRP4,COL9A1,AGRN,LAMC3,FBN3,NRXN1,MMP2,BCAN,COL1A2,TNC,ITGAD,LTBP2,ITGA8,TNN,TNXB,LAMA2,MMP3,COL15A1,CAPN3,ADAMTS18,COL19A1,COL21A1,COL22A1,KLKB1,LAMB1,FN1,COL11A2,PLOD2,CAPN15,ICAM5,DCN,MMP17,ITGB4,COL4A3,NID1,BGN,SPARC,NCAN,EMILIN1,COL20A1,COL3A1,ITGA5,PDGFA,MFAP4,GDF5,MMP10,TIMP2,TLL2,JAM2,LAMA5,COL6A6,COL18A1,ITGAL,COL28A1,BMP10,LTBP1,ITGA6,MATN4,COL…	1	6.15617152980227e-05		NA	NA		NA	NA	COL6A2,ITGA8,ITGA11,FGA,LAMA1,TNXB,LAMC3,PLG,ADAMTS5,SH3PXD2A,CAPN14,COL22A1,TLL1,PPIB,AGRN,DMD,ITGAX,COL25A1,MUSK,NID1,BMP1,COL9A2,ADAMTS18,COL11A2,ITGB2,COL24A1,FMOD,ACTN1,COL7A1,COL12A1,ITGAM,COL4A6,PRSS1,CAPN12,LAMA5,ADAMTS2,COL4A1,PLEC,LTBP4,ADAMTS16,EMILIN2,SDC4	1	0.000198811579848672	FBN3,COL5A1,COL7A1,DMD,THBS1,ITGB3,COL11A2,VCAN,COL22A1,SH3PXD2A,COL18A1,COL3A1,COL6A6,PXDN,FN1,ADAMTS4,COL2A1,HSPG2,LTBP2,FURIN,TNC,NRXN1,COL14A1,MMP2,AGRN,COL4A1,LOXL2,TNN,ICAM5,ADAM10,FMOD,BMP1,COL15A1,JAM3,PRSS1,LAMC3,LAMA4,ADAMTS9,ITGA11,COL6A5,CTSD,DMP1,VWF,SERPINE1,COL1A2,SERPINH1,COL13A1,ITGA9,PTPRS,ICAM1,COL4A5,LRP4,COL5A2,FBN1,ITGA8,LTBP3,BCAN,ADAMTS8,COL6A2,COL4A2,ADAMTS14,ITGAV,ITGB2,…	1	1.73903774772723e-07	LAMA1,PXDN,COL6A3,PLEC,NRXN1,ADAMTS2,LAMA5,ADAMTS16,COL20A1,PTPRS,TNXB,COL6A1,NID1,FBN1,COL12A1,TNC,VWF,ITGA8,FBN3,COL6A2,TNR,MATN4,COL1A1,COL4A4,FBN2,COL3A1,COL11A2,ADAMTS18,MMP17,ITGAV,LAMA3,MMP9,PCOLCE2,TNN,ADAMTS5,COL4A2,ITGA11,ITGA5,P4HA2,ADAMTS14,COL6A6,ITGB2,LAMA4,DMD,MFAP5,COL14A1,ADAM19,ITGAE,ADAMTS8,IBSP,MMP16,LAMA2,A2M,LAMC3,COL15A1,COL7A1,LRP4,LAMB2,HSPG2,MUSK,ITGA10,SCUBE3,ACAN,ACTN1…	1	4.3049096436611e-16	COL5A1,COL6A2,FBN2,TNR,TNXB,PLEC,COL18A1,VWF,ADAMTS16,LAMA1,ADAMTS5,DMD,ACAN,ADAMTS8,BMP7,TLL2,ADAMTS4,NCAM1,ADAMTS18,FBLN2,SPOCK3,NCAN,BMP1,COL2A1,CEACAM8,ITGAL,COL6A6,COL4A2,TMPRSS6,LTBP2,COL25A1,COL4A5,CAPN3,COL22A1,FURIN,COL16A1,ITGA7,COL28A1,FBN3,LAMA4,COL1A2,FBN1,COL12A1,PTPRS,COL24A1,COL5A3,SPARC,A2M,ADAM19	1	1.05183874721949e-06		NA	NA	PXDN,TNN,NRXN1,COL5A1,LAMB1,MMP16,ITGAD,DMD,PLEC,PHYKPL,COL9A2,COL15A1,MMP17,ITGA9,EFEMP2	1	0.000457840029048331	PLEC,HSPG2,LAMA1,COL27A1,COL7A1,ITGB4,LAMA5,COL6A3,FBN2,CAPN3,BMP1,ADAMTS3,COL5A3,COL4A6,LTBP4,LTBP2,COL22A1,COL5A1,LAMA3,KDR,NID1,ITGA7,ADAMTS16,ICAM5,PRKCA,LRP4,FBN1,COL4A1,MMP15,ADAMTS14,COL1A1,COL6A6,LAMC3,MMP11,TNC,VCAN,PTPRS,CAPN9,BMP4,LTBP1,TNN,COL2A1,NCSTN,COL12A1,ITGA3,ITGB3,ADAM19,MMP9,ITGA10,EMILIN2,CAPN8,COL21A1,COL26A1,SERPINH1,TGFB3,AGRN,CAPN13,HAPLN1,KLK7,MATN1,NRXN1,COL4A2,FGG,CTS…	1	9.85409183553279e-07	LAMA5,FBLN1,FBN3,ITGB7,ACAN,FURIN,NRXN1,CTSG,NCAN,COL1A1,TNR,HAPLN1,MATN4,CAPN11,CAPN9	1	0.00956056402022808	TNXB,ITGAX,COL6A1,NID1,CDH1,COL6A2,COL22A1,LAMA5,HSPG2,COL12A1,COL4A3,COL18A1,COL4A1,LAMB3,LAMC1,COL11A2,LTBP2,ITGAD,LTBP4,LAMA1,COL2A1,SCUBE1,ICAM1,PLOD1,COL14A1,SH3PXD2A,PCOLCE2,VWF,PLEC,MFAP5,COL5A3,LAMA4,DMD,PXDN,NCAM1,A2M,COL4A2,FBN1,COL1A1,ITGAL,COL8A1,ADAMTS2,CTSV,ADAMTS9,TNR,FBN3,COL5A1,COL4A4,PRKCA,ITGAE,COL1A2	1	6.01967599546483e-11	COL6A3,ADAMTS16,NRXN1,COL7A1,PXDN,TNR,ACAN,LAMC3,PTPRS,FBN3,COL12A1,VCAN,COL5A1,COL6A6,FN1,LAMA5,DMD,TNN,MATN4,COL6A2,LAMA4,NID2,PLG,COL27A1,MMP9,ADAMTS18,COL4A1,ITGA9,VCAM1,ADAMTS1,FBLN2,NID1,KDR,TNXB,DDR2,COL5A2,NCAM1,COL1A2,ITGAX,PLEC,FBLN1,VWF,BMP7,AGRN,HSPG2,CAPN5,MMP17,ADAMTS3,MMP24,COL4A4,FBN1,LAMA3,ADAM12,COL4A2,EFEMP1,ITGB2,ADAMTS5,LAMA2,ITGA10,MUSK,ITGAM,SCUBE1,ADAMTS14,ITGA8,TNC,NCAN,C…	1	2.56142081937068e-21	COL4A3,FBN1,ITGAD,TMPRSS6,TGFB2,LTBP1,ACAN,ADAMTS16,JAM3,COL6A2,ADAMTS9,NID2,PXDN,NID1,LTBP4,LRP4,ICAM5,COL5A2,FMOD,NCAN,COL14A1,LTBP2	1
REAC:R-HSA-1474290	Collagen formation	89	COL6A3,ADAMTS2,COL22A1,COL6A1,COL12A1,PLEC,COL6A2,COL2A1,COL4A4,COL5A1,COL17A1,TLL2,MMP3,COL1A2,COL9A1,TLL1,COL27A1,ADAMTS3,COL4A2,LAMB3,COL11A2,COL6A6,MMP13,LAMA3,MMP9	1	8.53220096375001e-09		NA	NA		NA	NA		NA	NA		NA	NA		NA	NA	COL5A1,COL7A1,COL11A2,COL22A1,COL18A1,COL3A1,COL6A6,PXDN,COL2A1,COL14A1,COL4A1,LOXL2,BMP1,COL15A1,COL6A5,COL1A2,SERPINH1,COL13A1,COL4A5,COL5A2,COL6A2,COL4A2,ADAMTS14,PLEC,MMP9,MMP7,COL1A1,COL9A2,COLGALT2,COLGALT1,COL6A3,COL4A3,COL9A1,COL11A1,LAMB3	1	0.00015359760675799	PXDN,COL6A3,PLEC,ADAMTS2,COL20A1,COL6A1,COL12A1,COL6A2,COL1A1,COL4A4,COL3A1,COL11A2,LAMA3,MMP9,PCOLCE2,COL4A2,P4HA2,ADAMTS14,COL6A6,COL14A1,COL15A1,COL7A1,COL21A1,COL18A1,COL5A1,COL19A1,COL27A1	1	9.92593138018042e-07	COL5A1,COL6A2,PLEC,COL18A1,TLL2,BMP1,COL2A1,COL6A6,COL4A2,COL25A1,COL4A5,COL22A1,COL16A1,COL28A1,COL1A2,COL12A1,COL24A1,COL5A3	1	0.00739962615087437		NA	NA		NA	NA	PLEC,COL27A1,COL7A1,ITGB4,COL6A3,BMP1,ADAMTS3,COL5A3,COL4A6,COL22A1,COL5A1,LAMA3,COL4A1,ADAMTS14,COL1A1,COL6A6,COL2A1,COL12A1,MMP9,COL21A1,COL26A1,SERPINH1,COL4A2,COL5A2,ADAMTS2,COL8A1,LOX,COL4A3,PCOLCE2,COL6A2,COL8A2,MMP20,P4HA2,PLOD2,COL11A2,COL9A2,COL9A3,LOXL2,PLOD1,TLL1,TLL2,COL18A1,COL20A1	1	0.000314817216080299		NA	NA	COL6A1,COL6A2,COL22A1,COL12A1,COL4A3,COL18A1,COL4A1,LAMB3,COL11A2,COL2A1,PLOD1,COL14A1,PCOLCE2,PLEC,COL5A3,PXDN,COL4A2,COL1A1,COL8A1,ADAMTS2,CTSV,COL5A1,COL4A4,COL1A2,COL13A1,COL6A6,PLOD2,COL6A3,ADAMTS3,COL20A1	1	2.94680034410024e-09	COL6A3,COL7A1,PXDN,COL12A1,COL5A1,COL6A6,COL6A2,COL27A1,MMP9,COL4A1,COL5A2,COL1A2,PLEC,ADAMTS3,COL4A4,LAMA3,COL4A2,ADAMTS14,COL22A1,COL18A1,COL11A2,ADAMTS2,COL24A1,LOXL2,ITGA6,BMP1,COL9A2,COL20A1,COL6A1,LAMC2,COL3A1,COL8A2,COL4A6,LOX,MMP13,COL28A1,COLGALT2,COL5A3,TLL1,COL26A1,COL15A1,COL4A5,LOXL3,TLL2,LOXL1,PLOD2,ITGB4,PCOLCE2,COL11A1,COL2A1,COL25A1,LAMB3,COL9A3,COL16A1,SERPINH1	1	1.02327757257072e-06		NA
REAC:R-HSA-1483249	Inositol phosphate metabolism	48		NA	NA		NA	NA		NA	NA		NA	NA		NA	NA		NA	NA		NA	NA		NA	NA		NA	NA		NA	NA		NA	NA		NA	NA		NA	NA		NA	NA		NA	NA		NA
REAC:R-HSA-1483255	PI Metabolism	83		NA	NA		NA	NA		NA	NA		NA	NA		NA	NA		NA	NA		NA	NA		NA	NA		NA	NA		NA	NA		NA	NA		NA	NA		NA	NA		NA	NA		NA	NA		NA
REAC:R-HSA-1489509	DAG and IP3 signaling	41		NA	NA		NA	NA		NA	NA		NA	NA		NA	NA		NA	NA		NA	NA		NA	NA		NA	NA		NA	NA		NA	NA	ADCY9,PRKCA,ITPR3,CAMKK1,ADCY8,ADCY1,KPNA2,ADCY6,CAMK2A,PRKCD,NBEA,AHCYL1,PRKAR1B,PRKAR2B,PRKACG,PDE1C,PRKACA,PDE1B	1	0.00147288186748763		NA	NA		NA	NA		NA	NA		NA
REAC:R-HSA-1500931	Cell-Cell communication	127		NA	NA		NA	NA		NA	NA		NA	NA		NA	NA		NA	NA		NA	NA		NA	NA		NA	NA		NA	NA		NA	NA		NA	NA		NA	NA	FLNC,SDK2,SDK1,CDH1,PIK3CA,LAMB3,CDH9,SPTBN1,PARVB,DST,PLEC,SIRPA,FLNA,CDH7,ACTN2,CLDN2,CLDN17,CDH12,CDH11,CLDN6,SPTAN1,CADM2,CDH3,CDH2,CDH13,CLDN11,PARD3,VASP,SIRPG,COL17A1,CDH10,PARD6G,SFTPA1,CDH6	1	0.000412488953373608	SDK1,MAGI2,PIK3CA,FLNA,CDH4,KIRREL3,CDH9,CDH11,CDH8,FLNC,SDK2,PLEC,CDH2,NPHS1,CLDN17,CDH13,LAMA3,CDH10,SPTBN1	1	0.00722065364498999		NA
REAC:R-HSA-1502540	Signaling by Activin	13		NA	NA		NA	NA		NA	NA		NA	NA		NA	NA		NA	NA		NA	NA		NA	NA		NA	NA		NA	NA		NA	NA		NA	NA		NA	NA		NA	NA		NA	NA		NA
REAC:R-HSA-1566948	Elastic fibre formation	44		NA	NA		NA	NA		NA	NA		NA	NA		NA	NA		NA	NA		NA	NA		NA	NA		NA	NA		NA	NA		NA	NA		NA	NA		NA	NA		NA	NA	FBN3,FN1,FBLN2,FBLN1,BMP7,FBN1,EFEMP1,ITGA8,BMP10,FBN2,LTBP2,GDF5,VTN,LOXL2,ITGB3,LTBP3,ITGAV	1	0.00417501303841909		NA
REAC:R-HSA-157118	Signaling by NOTCH	233		NA	NA		NA	NA		NA	NA		NA	NA		NA	NA		NA	NA		NA	NA		NA	NA		NA	NA		NA	NA		NA	NA		NA	NA		NA	NA		NA	NA		NA	NA		NA
REAC:R-HSA-1630316	Glycosaminoglycan metabolism	123		NA	NA		NA	NA		NA	NA		NA	NA		NA	NA		NA	NA		NA	NA		NA	NA		NA	NA		NA	NA		NA	NA		NA	NA		NA	NA		NA	NA		NA	NA		NA
REAC:R-HSA-163615	PKA activation	18		NA	NA		NA	NA		NA	NA		NA	NA		NA	NA		NA	NA		NA	NA		NA	NA		NA	NA		NA	NA		NA	NA		NA	NA		NA	NA		NA	NA		NA	NA		NA
REAC:R-HSA-163685	Integration of energy metabolism	107		NA	NA		NA	NA		NA	NA		NA	NA		NA	NA		NA	NA		NA	NA		NA	NA		NA	NA		NA	NA		NA	NA		NA	NA		NA	NA	CACNA1E,CACNA1A,ADCY5,GNB3,CACNA1C,ADCY7,CHRM3,ADCY8,PRKAA2,ITPR3,KCNB1,ITPR1,PPP2CB,ADCY9,PLCB1,TKT,ABCC8	1	0.00846185844764882		NA	NA		NA
REAC:R-HSA-1638091	Heparan sulfate/heparin (HS-GAG) metabolism	55		NA	NA		NA	NA		NA	NA		NA	NA		NA	NA		NA	NA		NA	NA		NA	NA		NA	NA		NA	NA		NA	NA		NA	NA		NA	NA		NA	NA		NA	NA		NA
REAC:R-HSA-164378	PKA activation in glucagon signalling	17		NA	NA		NA	NA		NA	NA		NA	NA		NA	NA		NA	NA		NA	NA		NA	NA		NA	NA		NA	NA		NA	NA		NA	NA		NA	NA		NA	NA		NA	NA		NA
REAC:R-HSA-1650814	Collagen biosynthesis and modifying enzymes	67	COL6A3,ADAMTS2,COL22A1,COL6A1,COL12A1,COL6A2,COL2A1,COL4A4,COL5A1,COL17A1,TLL2,COL1A2,COL9A1,TLL1,COL27A1,ADAMTS3,COL4A2,COL11A2,COL6A6	1	6.11155280548435e-07		NA	NA		NA	NA		NA	NA		NA	NA	COL6A2,COL22A1,TLL1,PPIB,COL25A1,BMP1,COL9A2,COL11A2,COL24A1,COL7A1,COL12A1,COL4A6,ADAMTS2,COL4A1	1	0.00688539465697181	COL5A1,COL7A1,COL11A2,COL22A1,COL18A1,COL3A1,COL6A6,COL2A1,COL14A1,COL4A1,BMP1,COL15A1,COL6A5,COL1A2,SERPINH1,COL13A1,COL4A5,COL5A2,COL6A2,COL4A2,ADAMTS14,COL1A1,COL9A2,COLGALT2,COLGALT1,COL6A3,COL4A3,COL9A1,COL11A1	1	0.000156296509439831	COL6A3,ADAMTS2,COL20A1,COL6A1,COL12A1,COL6A2,COL1A1,COL4A4,COL3A1,COL11A2,PCOLCE2,COL4A2,P4HA2,ADAMTS14,COL6A6,COL14A1,COL15A1,COL7A1,COL21A1,COL18A1,COL5A1,COL19A1,COL27A1	1	1.20242431875526e-06	COL5A1,COL6A2,COL18A1,TLL2,BMP1,COL2A1,COL6A6,COL4A2,COL25A1,COL4A5,COL22A1,COL16A1,COL28A1,COL1A2,COL12A1,COL24A1,COL5A3	1	0.000466802458414523		NA	NA		NA	NA	COL27A1,COL7A1,COL6A3,BMP1,ADAMTS3,COL5A3,COL4A6,COL22A1,COL5A1,COL4A1,ADAMTS14,COL1A1,COL6A6,COL2A1,COL12A1,COL21A1,COL26A1,SERPINH1,COL4A2,COL5A2,ADAMTS2,COL8A1,COL4A3,PCOLCE2,COL6A2,COL8A2,P4HA2,PLOD2,COL11A2,COL9A2,COL9A3,PLOD1,TLL1,TLL2,COL18A1,COL20A1	1	0.000100906566977488		NA	NA	COL6A1,COL6A2,COL22A1,COL12A1,COL4A3,COL18A1,COL4A1,COL11A2,COL2A1,PLOD1,COL14A1,PCOLCE2,COL5A3,COL4A2,COL1A1,COL8A1,ADAMTS2,COL5A1,COL4A4,COL1A2,COL13A1,COL6A6,PLOD2,COL6A3,ADAMTS3,COL20A1	1	2.10739017103166e-09	COL6A3,COL7A1,COL12A1,COL5A1,COL6A6,COL6A2,COL27A1,COL4A1,COL5A2,COL1A2,ADAMTS3,COL4A4,COL4A2,ADAMTS14,COL22A1,COL18A1,COL11A2,ADAMTS2,COL24A1,BMP1,COL9A2,COL20A1,COL6A1,COL3A1,COL8A2,COL4A6,COL28A1,COLGALT2,COL5A3,TLL1,COL26A1,COL15A1,COL4A5,TLL2,PLOD2,PCOLCE2,COL11A1,COL2A1,COL25A1,COL9A3,COL16A1,SERPINH1	1	5.76204704415174e-05		NA
REAC:R-HSA-1660499	Synthesis of PIPs at the plasma membrane	52		NA	NA		NA	NA		NA	NA		NA	NA		NA	NA		NA	NA		NA	NA		NA	NA		NA	NA		NA	NA		NA	NA		NA	NA		NA	NA		NA	NA		NA	NA		NA
REAC:R-HSA-170660	Adenylate cyclase activating pathway	10		NA	NA		NA	NA		NA	NA		NA	NA		NA	NA		NA	NA		NA	NA		NA	NA		NA	NA		NA	NA		NA	NA		NA	NA		NA	NA		NA	NA		NA	NA		NA
REAC:R-HSA-170670	Adenylate cyclase inhibitory pathway	14		NA	NA		NA	NA		NA	NA		NA	NA		NA	NA		NA	NA		NA	NA		NA	NA		NA	NA		NA	NA		NA	NA		NA	NA		NA	NA		NA	NA		NA	NA		NA
REAC:R-HSA-1793185	Chondroitin sulfate/dermatan sulfate metabolism	49		NA	NA		NA	NA		NA	NA		NA	NA		NA	NA		NA	NA		NA	NA		NA	NA		NA	NA		NA	NA		NA	NA		NA	NA		NA	NA		NA	NA	VCAN,GPC5,AGRN,HSPG2,CHST15,CHST3,NCAN,CHPF,CSPG5,DCN,B3GAT1,DSEL,CHPF2,CHST11,IDS,BGN,GPC4,CSPG4,GPC1,SDC2	1	0.00177917763818866		NA
REAC:R-HSA-1855204	Synthesis of IP3 and IP4 in the cytosol	26		NA	NA		NA	NA		NA	NA		NA	NA		NA	NA		NA	NA		NA	NA		NA	NA		NA	NA		NA	NA		NA	NA		NA	NA		NA	NA		NA	NA		NA	NA		NA
REAC:R-HSA-186797	Signaling by PDGF	54		NA	NA		NA	NA		NA	NA		NA	NA		NA	NA		NA	NA	COL5A1,PDGFRA,THBS1,COL3A1,COL6A6,COL2A1,FURIN,COL4A1,NRAS,THBS3,BCAR1,COL6A5,THBS2,PIK3CB,COL4A5,COL5A2,PDGFD,COL6A2,COL4A2,STAT1,PIK3CA,COL9A2,STAT3,COL6A3,COL4A3,NCK2,PLCG1,PIK3R2,COL9A1	1	2.44003912048644e-07		NA	NA		NA	NA		NA	NA		NA	NA		NA	NA		NA	NA	COL6A1,COL6A2,PIK3CA,COL4A3,COL4A1,RAPGEF1,COL2A1,COL5A3,COL4A2,COL5A1,COL4A4,COL6A6,THBS4,COL6A3,PLCG1,PDGFB,FURIN,PDGFRB,THBS2,STAT5A	1	0.000837929741948913	COL6A3,COL5A1,PIK3CA,COL6A6,COL6A2,PLG,COL4A1,COL5A2,THBS2,COL4A4,COL4A2,PLCG1,PDGFRA,STAT5A,PDGFRB,COL9A2,COL6A1,COL3A1,NCK2,THBS3,THBS4,BCAR1,PDGFB,PLAT,COL5A3,SRC,PDGFD,COL4A5	1	0.00134957951242233		NA
REAC:R-HSA-193648	NRAGE signals death through JNK	59		NA	NA	MAGED1,ARHGEF11,NGEF,PREX1,OBSCN,ARHGEF10,ABR,TIAM2,ARHGEF17,ARHGEF4,ARHGEF19,ARHGEF12,ARHGEF9,ARHGEF26,TRIO,FGD1,ARHGEF15,RASGRF2,FGD4,ARHGEF1,ARHGEF2	1	0.00870465997897384		NA	NA		NA	NA		NA	NA		NA	NA		NA	NA		NA	NA		NA	NA		NA	NA		NA	NA		NA	NA	KALRN,OBSCN,TRIO,MCF2L,PLEKHG5,RAC1,FGD3,RASGRF2,ARHGEF2,NGFR,VAV1,ARHGEF10L,ARHGEF17,FGD4,MAGED1,FGD1,FGD2	1	0.00363872732699497		NA	NA		NA	NA		NA
REAC:R-HSA-193704	p75 NTR receptor-mediated signalling	97		NA	NA		NA	NA		NA	NA		NA	NA		NA	NA		NA	NA		NA	NA		NA	NA		NA	NA		NA	NA		NA	NA		NA	NA		NA	NA		NA	NA		NA	NA		NA
REAC:R-HSA-194315	Signaling by Rho GTPases	449		NA	NA		NA	NA		NA	NA		NA	NA		NA	NA		NA	NA		NA	NA		NA	NA		NA	NA		NA	NA		NA	NA		NA	NA		NA	NA		NA	NA		NA	NA		NA
REAC:R-HSA-194840	Rho GTPase cycle	140	OBSCN,PREX1,RASGRF2,VAV1,DLC1,TRIO,GMIP,SRGAP3,ARHGEF11,AKAP13,OPHN1,MYO9B,KALRN,ARHGEF5,ARHGEF17,PLEKHG5,ARHGAP44,ARHGAP4,ARHGAP9,TIAM2,ARHGEF16,ARHGAP28,VAV2,FGD3,SRGAP1,MCF2L,ITSN1,ARHGEF18,PIK3R2,ARHGAP32,ARHGAP30,ARAP3,STARD13,NGEF,ARHGAP22,ARHGEF4,DEPDC1B,ARHGAP27,RHOH,RALBP1,ARHGAP15,ARHGAP10,ARHGEF7,SYDE2,RHOBTB2,TAGAP,ARHGEF35,ARHGEF19,ARHGAP39,SOS2,ARHGAP21,ARHGEF10,TRIP10,ARHGEF6,ARAP1…	1	0.0091318106949697		NA	NA		NA	NA		NA	NA		NA	NA		NA	NA		NA	NA		NA	NA		NA	NA		NA	NA		NA	NA		NA	NA		NA	NA		NA	NA		NA	NA		NA
REAC:R-HSA-1971475	A tetrasaccharide linker sequence is required for GAG synthesis	26		NA	NA		NA	NA		NA	NA		NA	NA		NA	NA		NA	NA		NA	NA		NA	NA		NA	NA		NA	NA		NA	NA		NA	NA		NA	NA		NA	NA	VCAN,GPC5,AGRN,HSPG2,NCAN,CSPG5,DCN,B3GAT1,BGN,GPC4,CSPG4,GPC1,SDC2	1	0.00882624977203625		NA
REAC:R-HSA-1980143	Signaling by NOTCH1	72		NA	NA		NA	NA		NA	NA		NA	NA		NA	NA		NA	NA		NA	NA		NA	NA		NA	NA		NA	NA		NA	NA		NA	NA		NA	NA		NA	NA		NA	NA		NA
REAC:R-HSA-2022090	Assembly of collagen fibrils and other multimeric structures	60	COL6A3,COL6A1,COL12A1,PLEC,COL6A2,COL2A1,COL4A4,COL5A1,COL17A1,TLL2,MMP3,COL1A2,COL9A1,TLL1,COL27A1,COL4A2,LAMB3,COL11A2,COL6A6,MMP13,LAMA3,MMP9	1	3.76502352765683e-10	COL6A3,COL27A1,LOXL2,COL4A5,COL6A1,COL11A1,CTSS,COL6A6,ITGA6,COL8A1,COL7A1,MMP13,ITGB4,LAMA3,MMP9,COL4A2,LOXL4,COL2A1,COL3A1,COL5A1,COL14A1,COL9A1	1	0.0082742017692225		NA	NA		NA	NA		NA	NA		NA	NA	COL5A1,COL7A1,COL11A2,COL18A1,COL3A1,COL6A6,PXDN,COL2A1,COL14A1,COL4A1,LOXL2,BMP1,COL15A1,COL6A5,COL1A2,COL4A5,COL5A2,COL6A2,COL4A2,PLEC,MMP9,MMP7,COL1A1,COL9A2,COL6A3,COL4A3,COL9A1,COL11A1,LAMB3	1	7.55765962126862e-06	PXDN,COL6A3,PLEC,COL6A1,COL12A1,COL6A2,COL1A1,COL4A4,COL3A1,COL11A2,LAMA3,MMP9,COL4A2,COL6A6,COL14A1,COL15A1,COL7A1,COL18A1,COL5A1,COL27A1	1	2.690563734439e-05		NA	NA		NA	NA		NA	NA	PLEC,COL27A1,COL7A1,ITGB4,COL6A3,BMP1,COL5A3,COL4A6,COL5A1,LAMA3	1	0.000467305378192226		NA	NA	COL6A1,COL6A2,COL12A1,COL4A3,COL18A1,COL4A1,LAMB3,COL11A2,COL2A1,COL14A1,PLEC,COL5A3,PXDN,COL4A2,COL1A1,COL8A1,CTSV,COL5A1,COL4A4,COL1A2	1	1.61478515516076e-08	COL6A3,COL7A1,PXDN,COL12A1,COL5A1,COL6A6,COL6A2,COL27A1,MMP9,COL4A1,COL5A2,COL1A2,PLEC,COL4A4,LAMA3,COL4A2,COL18A1,COL11A2,COL24A1,LOXL2,ITGA6,BMP1,COL9A2,COL6A1,LAMC2,COL3A1,COL8A2,COL4A6,LOX,MMP13,COL5A3,TLL1,COL15A1,COL4A5,LOXL3,TLL2,LOXL1,ITGB4,COL11A1,COL2A1,LAMB3,COL9A3	1	2.19870729232016e-07		NA
REAC:R-HSA-2022870	Chondroitin sulfate biosynthesis	19		NA	NA		NA	NA		NA	NA		NA	NA		NA	NA		NA	NA		NA	NA		NA	NA		NA	NA		NA	NA		NA	NA		NA	NA		NA	NA		NA	NA	VCAN,CHST15,CHST3,NCAN,CHPF,CSPG5,DCN,CHPF2,CHST11,BGN,CSPG4	1	0.00268851568410242		NA
REAC:R-HSA-204998	Cell death signalling via NRAGE, NRIF and NADE	76		NA	NA		NA	NA		NA	NA		NA	NA		NA	NA		NA	NA		NA	NA		NA	NA		NA	NA		NA	NA		NA	NA		NA	NA		NA	NA		NA	NA		NA	NA		NA
REAC:R-HSA-211897	Cytochrome P450 - arranged by substrate type	66	CYP4F22,CYP4B1,CYP4F2,AHR,CYP2D6,CYP4A11,CYP4F11,RXRA,TBXAS1,CYP3A7,CYP2A13,CYP1B1,NCOA1,CYP11A1,CYP4F12,CYP26B1,CYP4F3,CYP4V2,NR1H4,CYP1A2,CYP19A1,CYP2F1,NCOA2,CYP2C9,CYP2J2,PTGIS,CYP11B2,CYP4A22,CYP3A4,CYP2S1,CYP7B1,CYP2B6	1	0.00336674314520815		NA	NA		NA	NA		NA	NA		NA	NA		NA	NA		NA	NA		NA	NA		NA	NA		NA	NA		NA	NA		NA	NA		NA	NA		NA	NA		NA	NA		NA
REAC:R-HSA-211935	Fatty acids	15	CYP4F22,CYP4B1,CYP4F2,CYP2D6,CYP4A11,CYP4F11,CYP2A13,CYP4F12,CYP4F3,CYP2F1,CYP2J2,CYP4A22,CYP2B6,CYP2A7	1	5.81051282012691e-05		NA	NA		NA	NA		NA	NA		NA	NA		NA	NA		NA	NA		NA	NA		NA	NA		NA	NA		NA	NA		NA	NA		NA	NA		NA	NA		NA	NA		NA
REAC:R-HSA-211945	Phase I - Functionalization of compounds	105	AOC1,CYP4F22,CYP4B1,CYP4F2,AHR,CYP2D6,CYP4A11,CYP4F11,ADH1A,RXRA,TBXAS1,CYP3A7,CYP2A13,CYP1B1,NCOA1,CYP11A1,CYP4F12,CYP26B1,CYP4F3,CYP4V2,NR1H4,CYP1A2,AOC2,CYP19A1,ADH1C,ADH6,CYP2F1,ALDH2,NCOA2,ACSS2,NQO2,CYP2C9,CYP2J2,PTGS1,CES3,AADAC,PTGIS,CYP11B2,CYP4A22,CYP3A4,ALDH1A1,CYP2S1,CYP7B1,CYP2B6,ALDH3A1,CYP2A6,CYP2A7,CES1	1	0.00440152125946124		NA	NA		NA	NA		NA	NA		NA	NA		NA	NA		NA	NA		NA	NA		NA	NA		NA	NA		NA	NA		NA	NA		NA	NA		NA	NA		NA	NA		NA
REAC:R-HSA-211958	Miscellaneous substrates	12	CYP4F22,CYP4B1,CYP4F2,CYP2D6,CYP4A11,CYP4F11	1	0.00954433719968558		NA	NA		NA	NA		NA	NA		NA	NA		NA	NA		NA	NA		NA	NA		NA	NA		NA	NA		NA	NA		NA	NA		NA	NA		NA	NA		NA	NA		NA
REAC:R-HSA-211979	Eicosanoids	12	CYP4F22,CYP4B1,CYP4F2,CYP4A11,CYP4F11,TBXAS1,CYP4F12,CYP4F3,PTGIS,CYP4A22	1	0.00495506615769631		NA	NA		NA	NA		NA	NA		NA	NA		NA	NA		NA	NA		NA	NA		NA	NA		NA	NA		NA	NA		NA	NA		NA	NA		NA	NA		NA	NA		NA
REAC:R-HSA-2129379	Molecules associated with elastic fibres	37		NA	NA		NA	NA		NA	NA		NA	NA		NA	NA		NA	NA		NA	NA		NA	NA		NA	NA		NA	NA		NA	NA		NA	NA		NA	NA		NA	NA	FBN3,FN1,FBLN2,FBLN1,BMP7,FBN1,EFEMP1,ITGA8,BMP10,FBN2,LTBP2,GDF5,VTN,ITGB3,LTBP3,ITGAV	1	0.00137278211786932		NA
REAC:R-HSA-216083	Integrin cell surface interactions	84	COL6A3,VWF,HSPG2,COL6A1,KDR,ITGAX,COL6A2,ITGAM,COL2A1,COL4A4,COL5A1,ITGA8,LUM,ITGB2,COL1A2,COL9A1,AGRN,FN1,COL4A2,COL6A6,ITGAD,ITGAE,ITGA4,COL6A5,ICAM4,COL23A1,COL7A1,ITGB6,ITGA1,ITGA2	1	1.12714916421809e-06		NA	NA		NA	NA		NA	NA		NA	NA		NA	NA	COL5A1,COL7A1,THBS1,ITGB3,COL18A1,COL3A1,COL6A6,FN1,COL2A1,HSPG2,TNC,AGRN,COL4A1,ICAM5,JAM3,ITGA11,COL6A5,VWF,COL1A2,COL13A1,ITGA9,ICAM1,COL4A5,COL5A2,FBN1,ITGA8,COL6A2,COL4A2,ITGAV,ITGB2,ITGAM	1	2.16746703980119e-07	COL6A3,COL6A1,FBN1,TNC,VWF,ITGA8,COL6A2,COL1A1,COL4A4,COL3A1,ITGAV,COL4A2,ITGA11,ITGA5,COL6A6,ITGB2,ITGAE,IBSP,COL7A1,HSPG2,ITGA10,ITGAL,COL18A1,COL5A1,COMP,COL4A1,ITGA9,ITGA2B,ITGAM,COL23A1	1	8.43503071816694e-07		NA	NA		NA	NA		NA	NA	HSPG2,COL7A1,COL6A3,COL5A3,COL4A6,COL5A1,KDR,ITGA7,ICAM5,FBN1,COL4A1,COL1A1,COL6A6,TNC,COL2A1,ITGA3,ITGB3,ITGA10,AGRN,COL4A2,FGG,COL5A2,VWF,COL8A1,ITGA2B,COL4A3,COL6A2,FN1	1	0.0096218857649619		NA	NA	ITGAX,COL6A1,CDH1,COL6A2,HSPG2,COL4A3,COL18A1,COL4A1,ITGAD,COL2A1,ICAM1,VWF,COL5A3,COL4A2,FBN1,COL1A1,ITGAL,COL8A1,COL5A1,COL4A4,ITGAE,COL1A2,COL13A1,ITGA11,COL6A6,ITGA5	1	7.68533549707224e-09	COL6A3,COL7A1,COL5A1,COL6A6,FN1,COL6A2,COL4A1,ITGA9,VCAM1,KDR,COL5A2,COL1A2,ITGAX,VWF,AGRN,HSPG2,COL4A4,FBN1,COL4A2,ITGB2,ITGA10,ITGAM,ITGA8,TNC,IBSP,COL18A1,VTN,ITGAL,ITGB3,ITGA1,ITGA6,COL9A2,JAM2,ITGAV,COL6A1,COL3A1,ITGA4	1	1.97399363423545e-09		NA
REAC:R-HSA-2214320	Anchoring fibril formation	15	COL4A4,TLL2,COL1A2,TLL1,COL4A2,LAMB3,LAMA3	1	0.00682037985464052		NA	NA		NA	NA		NA	NA		NA	NA		NA	NA		NA	NA		NA	NA		NA	NA		NA	NA		NA	NA		NA	NA		NA	NA	COL4A3,COL4A1,LAMB3,COL4A2,COL1A1,COL4A4,COL1A2	1	0.0067614920669189	COL7A1,COL4A1,COL1A2,COL4A4,LAMA3,COL4A2,BMP1,LAMC2,COL4A6,TLL1,COL4A5,TLL2,LAMB3	1	0.00998043682284254		NA
REAC:R-HSA-2243919	Crosslinking of collagen fibrils	18		NA	NA		NA	NA		NA	NA		NA	NA		NA	NA		NA	NA		NA	NA		NA	NA		NA	NA		NA	NA		NA	NA		NA	NA		NA	NA		NA	NA	PXDN,COL4A1,COL1A2,COL4A4,COL4A2,LOXL2,BMP1,COL4A6,LOX,TLL1,COL4A5,LOXL3,TLL2,LOXL1	1	0.00437820838047355		NA
REAC:R-HSA-2672351	Stimuli-sensing channels	105	RYR2,RYR3,RYR1,TRPC7,ANO2,TRPM2,ANO4,ANO3,TRPV5,CLCNKB,TRPM1,WNK2,NEDD4L,SCNN1B,TRPM3,TRPM5,TRPC4,TRPA1,SCNN1G,ANO5,ANO1,UNC79,TRPM6,TRPM7,CLCNKA,STOML3,WNK1,TRPM4,TRPC5,ANO8,TRPV2,CLCN4,TRPV4,STOM,TRPM8,BSND,MCOLN1,TRPC6,CLCA1,MCOLN3,CLCA4,SLC9C1,ASIC5,WNK3,ANO9,CLCN1,RIPK1,SLC9B1,TRPC4AP,CLCN2,ASIC2,TRDN,ANO7,ANO6,BEST1,SCNN1D,BEST2,CLCN6,NALCN,SGK2,TPCN1,WNK4	1	0.000222840145381029		NA	NA	RYR1,RYR2,ANO4,TRPM2,BEST2,RYR3,ANO7,NALCN,MCOLN1,TRPC5,CLIC2,CLCNKA,ASIC2,ASIC4,ANO5,SGK2,TPCN2,ANO10,TRPM5,TPCN1,TRPM6,ANO9,BEST1,SCNN1D,CLCN1,ANO8,CLCN5,ASIC1,TRPC4AP,CLCN2,ANO2	1	0.000514929862190799		NA	NA		NA	NA		NA	NA		NA	NA	RYR2,RYR3,RYR1,TRPV4,NALCN,SLC9C2,TRPM3,ANO8,ASIC2,UNC79,TRPA1,TRPV3,WNK2,UNC80,ANO2,TRPC3,ANO9,ASIC1,CLCN5,TRPM1,CLCN1,ANO7,SLC17A3,ANO5,CLCN7,CLCNKB,TPCN1	1	0.0006472974002555	RYR1,RYR3,TRPM2,TRPC7,TRPM6,TRPV4,CLCA1,TRPC3,RYR2,TPCN1,TRPM1,WNK4,NALCN,SLC9C2,ANO2,CLCA4,CLCN6,MCOLN1,MCOLN2,MLKL,SCNN1A,SCNN1D,TRPC5,TRPV2,UNC79,WNK2	1	0.00337867802348824		NA	NA		NA	NA	RYR1,RYR3,RYR2,TRPM6,TRPM3,ANO1,SLC9C1,UNC80,ASIC2,WWP1,WNK2,ANO6,ASIC3,TPCN2,ANO2,TRPM8,ANO7,ANO9,SCNN1D,CLCN5,TRPC1,NALCN,TRPV2,ASPH	1	0.00168451022037966	RYR1,WNK2,CLCN1,CLCN4,RYR3,TPCN1,SCNN1G,SCNN1B,TRPM4,ANO5,TTYH2,ANO9,RYR2	1	8.25084881755427e-05		NA	NA	RYR2,RYR1,NALCN,RYR3,TRPC7,TRPC4,UNC80,UNC79,TRPM1,TRPM3,TRPV5,ASIC2,TRPC3,CLCN6,ASIC5,ASIC1,ANO2,TRPC5,WNK4,TRPM5,CLCN3,ANO7,ANO4,CLCN5,CLCN2,CLCN1,WNK2,TRPM8,TPCN1,ASPH,ANO5,TRDN,ANO1,RIPK1,SGK3,CLCN4,ANO3,BEST3,TRPM6,TRPV4,NEDD4L,TRPM4,RAF1,TRPM2,BEST2,CLCA4,TRPV3,SGK2,ASIC4,TTYH3,SRI,WNK3,SCNN1G,TRPC4AP,CLCNKA,SGK1,ASIC3	1	5.48779954821168e-05		NA
REAC:R-HSA-2682334	EPH-Ephrin signaling	90		NA	NA		NA	NA		NA	NA		NA	NA		NA	NA		NA	NA		NA	NA		NA	NA		NA	NA		NA	NA		NA	NA		NA	NA		NA	NA		NA	NA		NA	NA		NA
REAC:R-HSA-3000157	Laminin interactions	30	LAMA1,HSPG2,LAMA5,COL4A4,COL4A2,LAMB3,LAMC1,LAMB1,LAMA3,LAMA4,COL7A1,ITGA1,ITGA2,ITGB4,NID1,LAMB2,ITGA6	1	0.000455772229071031		NA	NA		NA	NA		NA	NA		NA	NA		NA	NA		NA	NA	LAMA1,LAMA5,NID1,COL4A4,ITGAV,LAMA3,COL4A2,LAMA4,LAMA2,LAMC3,COL7A1,LAMB2,HSPG2,COL18A1,COL4A1	1	1.20514294263056e-05		NA	NA		NA	NA		NA	NA	HSPG2,LAMA1,COL7A1,ITGB4,LAMA5,COL4A6,LAMA3,NID1,ITGA7	1	4.11824353670092e-05		NA	NA	NID1,LAMA5,HSPG2,COL4A3,COL18A1,COL4A1,LAMB3,LAMC1	1	1.25686512700682e-05	COL7A1,LAMC3,LAMA5,LAMA4,NID2,COL4A1,NID1,HSPG2,COL4A4,LAMA3,COL4A2,LAMA2,COL18A1,LAMB1,LAMA1,ITGA1,ITGA6,ITGAV,LAMC2	1	6.46219810980822e-08		NA
REAC:R-HSA-3000171	Non-integrin membrane-ECM interactions	58	LAMA1,HSPG2,LAMA5,COL2A1,COL4A4,COL5A1,COL1A2,AGRN,FN1,NTN4,COL4A2,LAMB3,LAMC1,COL11A2,LAMB1,LAMA3	1	4.22020794009165e-05		NA	NA	COL5A1,COL2A1,AGRN,LAMC3,NRXN1,COL1A2,TNC,LAMA2,LAMB1,FN1,COL11A2,ITGB4,COL4A3,COL3A1,PDGFA,LAMA5,ITGA6,COL5A3,LAMB2,COL5A2,ITGAV,LAMB3,COL1A1,LAMA1	1	0.00599759687724625		NA	NA		NA	NA		NA	NA	COL5A1,DMD,THBS1,ITGB3,COL11A2,COL3A1,FN1,COL2A1,HSPG2,TNC,NRXN1,AGRN,COL4A1	1	1.09416760235279e-05	LAMA1,NRXN1,LAMA5,TNC,COL1A1,COL4A4,COL3A1,COL11A2,ITGAV,LAMA3,COL4A2,LAMA4,DMD,LAMA2,LAMC3,LAMB2,HSPG2,ACTN1,COL5A1,DAG1	1	1.01403249880766e-05		NA	NA		NA	NA		NA	NA	HSPG2,LAMA1,ITGB4,LAMA5,COL5A3,COL4A6,COL5A1,LAMA3,PRKCA,COL4A1,COL1A1,LAMC3,TNC,COL2A1,ITGB3,AGRN,NRXN1,COL4A2,COL5A2,LAMA2,COL4A3,FN1,DDR2,LAMB1	1	0.00124298801714179		NA	NA	LAMA5,HSPG2,COL4A3,COL4A1,LAMB3,LAMC1,COL11A2,LAMA1,COL2A1,COL5A3,LAMA4,DMD,COL4A2,COL1A1,COL5A1,COL4A4,PRKCA,COL1A2	1	6.66724843012998e-07	NRXN1,LAMC3,COL5A1,FN1,LAMA5,DMD,LAMA4,COL4A1,DDR2,COL5A2,COL1A2,AGRN,HSPG2,COL4A4,LAMA3,COL4A2,LAMA2,TNC,PDGFA,VTN,LAMB1,COL11A2,LAMA1,ITGB3,ITGA6,ITGAV,LAMC2,NTN4,COL3A1,SDC2	1	2.63151215995725e-09		NA
REAC:R-HSA-3000178	ECM proteoglycans	75	COL6A3,LAMA1,HSPG2,ACAN,LAMA5,COL6A1,ITGAX,PTPRS,COL6A2,COL2A1,COL4A4,LRP4,MATN4,COL5A1,ITGA8,LUM,COL1A2,COL9A1,AGRN,FN1,COL4A2,LAMC1,COL6A6,LAMB1,LAMA3	1	4.31187047902237e-11	COL6A3,TNR,NCAN,ITGA8,TNXB,COL4A5,COL6A1,FN1,COL6A6,HAPLN1,SERPINE1,MATN4,TGFB2,TNC,LAMA5,ASPN,VCAN,LAMA3,LAMB1,COL4A2,COL2A1,PTPRS,ITGA2B,COL3A1,LRP4,COL5A1,DMP1,TNN,COL9A1	1	7.2970584358704e-05	ACAN,TNR,COL5A1,COL2A1,COL6A2,LRP4,COL9A1,AGRN,BCAN,COL1A2,TNC,ITGA8,TNN,TNXB,LAMA2	1	1.65475504347245e-06	TNR,COL6A3,COL1A1,COL6A5,LRP4,ACAN,ITGB1,LAMA4,DSPP,NCAM1,COL4A4,ASPN,COL4A1,LAMA5,LAMA1,TNXB	1	0.00889423557806948	LAMA5,LAMB2,ITGB6,LAMB1,TNC,LAMA4,BCAN,TNXB,AGRN,COL6A3,VCAN,LAMA2,ITGA2B,MUSK,COL6A1,COL1A1	1	0.00519585265309609		NA	NA	COL5A1,ITGB3,VCAN,COL3A1,COL6A6,FN1,COL2A1,HSPG2,TNC,AGRN,COL4A1,TNN,FMOD,LAMA4,COL6A5,DMP1,SERPINE1,COL1A2,ITGA9,PTPRS,COL4A5,LRP4,COL5A2,ITGA8,BCAN,COL6A2,COL4A2,ITGAV,TNR,SPARC,NCAN,COL1A1,TNXB,COL9A2,LAMA5,COL6A3,COL4A3,LAMC1,ITGA2B	1	2.5089905385418e-11	LAMA1,COL6A3,LAMA5,PTPRS,TNXB,COL6A1,TNC,ITGA8,COL6A2,TNR,MATN4,COL1A1,COL4A4,COL3A1,ITGAV,LAMA3,TNN,COL4A2,COL6A6,LAMA4,IBSP,LAMA2,LRP4,LAMB2,HSPG2,MUSK,ACAN,COL5A1,DAG1,COMP	1	2.14548326396377e-11	COL5A1,COL6A2,TNR,TNXB,LAMA1,ACAN,NCAM1,NCAN,COL2A1,COL6A6,COL4A2,COL4A5,ITGA7,LAMA4,COL1A2,PTPRS,COL5A3,SPARC,BCAN	1	0.000420576924457391		NA	NA		NA	NA	HSPG2,LAMA1,LAMA5,COL6A3,COL5A3,COL4A6,COL5A1,LAMA3,ITGA7,LRP4,COL4A1,COL1A1,COL6A6,TNC,VCAN,PTPRS,TNN,COL2A1,ITGB3,TGFB3,AGRN,HAPLN1,MATN1,COL4A2,COL5A2,ITGA2B,LAMA2,ACAN,COL4A3,COL6A2,FN1,LAMB1,NCAM1,TNR	1	5.92144926772298e-07		NA	NA	TNXB,ITGAX,COL6A1,COL6A2,LAMA5,HSPG2,COL4A3,COL4A1,LAMC1,LAMA1,COL2A1,COL5A3,LAMA4,NCAM1,COL4A2,COL1A1,TNR,COL5A1,COL4A4,COL1A2	1	1.46520537532657e-06	COL6A3,TNR,ACAN,PTPRS,VCAN,COL5A1,COL6A6,FN1,LAMA5,TNN,MATN4,COL6A2,LAMA4,COL4A1,ITGA9,TNXB,COL5A2,NCAM1,COL1A2,ITGAX,AGRN,HSPG2,COL4A4,LAMA3,COL4A2,LAMA2,MUSK,ITGA8,TNC,NCAN,IBSP	1	2.22875555315947e-16		NA
REAC:R-HSA-3108214	SUMOylation of DNA damage response and repair proteins	72		NA	NA		NA	NA		NA	NA		NA	NA		NA	NA		NA	NA		NA	NA		NA	NA		NA	NA		NA	NA		NA	NA		NA	NA		NA	NA		NA	NA		NA	NA		NA
REAC:R-HSA-3247509	Chromatin modifying enzymes	273		NA	NA		NA	NA		NA	NA		NA	NA		NA	NA		NA	NA		NA	NA		NA	NA		NA	NA		NA	NA		NA	NA		NA	NA		NA	NA		NA	NA		NA	NA		NA
REAC:R-HSA-3295583	TRP channels	27	TRPC7,TRPM2,TRPV5,TRPM1,TRPM3,TRPM5,TRPC4,TRPA1,TRPM6,TRPM7,TRPM4,TRPC5,TRPV2,TRPV4,TRPM8,MCOLN1,TRPC6,MCOLN3	1	6.96046647121709e-05		NA	NA		NA	NA		NA	NA		NA	NA		NA	NA		NA	NA		NA	NA		NA	NA		NA	NA		NA	NA		NA	NA		NA	NA		NA	NA		NA	NA		NA
REAC:R-HSA-350054	Notch-HLH transcription pathway	28		NA	NA		NA	NA		NA	NA		NA	NA		NA	NA		NA	NA		NA	NA		NA	NA		NA	NA		NA	NA		NA	NA		NA	NA		NA	NA		NA	NA		NA	NA		NA
REAC:R-HSA-3560783	Defective B4GALT7 causes EDS, progeroid type	20		NA	NA		NA	NA		NA	NA		NA	NA		NA	NA		NA	NA		NA	NA		NA	NA		NA	NA		NA	NA		NA	NA		NA	NA		NA	NA		NA	NA	VCAN,GPC5,AGRN,HSPG2,NCAN,CSPG5,DCN,BGN,GPC4,CSPG4,GPC1,SDC2	1	0.00157794279545808		NA
REAC:R-HSA-3560801	Defective B3GAT3 causes JDSSDHD	20		NA	NA		NA	NA		NA	NA		NA	NA		NA	NA		NA	NA		NA	NA		NA	NA		NA	NA		NA	NA		NA	NA		NA	NA		NA	NA		NA	NA	VCAN,GPC5,AGRN,HSPG2,NCAN,CSPG5,DCN,BGN,GPC4,CSPG4,GPC1,SDC2	1	0.00157794279545808		NA
REAC:R-HSA-373752	Netrin-1 signaling	49		NA	NA		NA	NA		NA	NA		NA	NA		NA	NA		NA	NA		NA	NA		NA	NA	DSCAML1,RGMA,TRPC7,DSCAM,SLIT3,MYO10,SLIT1,TRPC3	1	0.00881146175150242		NA	NA		NA	NA		NA	NA		NA	NA		NA	NA	DSCAM,TRPC7,TRPC4,DSCAML1,SLIT1,SLIT3,SLIT2,RGMA,DCC,ROBO1,UNC5D,PRKCQ,TRPC3,DOCK1,PLCG1,TRPC5,UNC5B	1	5.52974188904922e-05		NA
REAC:R-HSA-373755	Semaphorin interactions	64		NA	NA	PLXNA2,MYH11,PLXNA1,PLXNC1,ARHGAP35,ARHGEF11,PLXNA4,PLXNA3,PLXNB1,RHOC,SEMA4D,SEMA5A,SEMA6A,TLN1	1	8.62594997318062e-06		NA	NA		NA	NA		NA	NA		NA	NA		NA	NA	MYH9,DPYSL4,TLN1,PLXNC1,MYH11,PLXND1,SEMA6A,DPYSL5,MYH14,SEMA4D,PLXNA1,PLXNA4,PLXNB3,ARHGEF12,SEMA3E,ERBB2,CRMP1,PAK2,DPYSL2,LIMK1,SEMA6D,SEMA5A,PAK1,RND1,NRP1,MYH10,ARHGAP35,HSP90AB1,PLXNA3	1	0.00293403025186364		NA	NA		NA	NA		NA	NA		NA	NA		NA	NA		NA	NA		NA	NA		NA
REAC:R-HSA-373760	L1CAM interactions	119	EGFR,SPTA1,SCN5A,LAMA1,SCN10A,TUBA3C,SCN11A,L1CAM,SPTB,SCN9A,ANK2,ANK1,KIF4A,SCN2A,SPTBN2,EPHB2,SPTAN1,LAMC1,ANK3,NFASC,LAMB1,SCN4A,SCN7A,CNTN6,TUBB4A,VAV2,CNTN1,KIF4B,SPTBN1,KCNQ2,DCX,NRP2,TUBB3,CHL1,ITGA1,NCAN,ITGA2,MAPK3	1	8.14004174401884e-07		NA	NA	SPTA1,SCN10A,NFASC,SCN3A,SCN4A,SCN7A,SPTBN5,ANK3,KIF4B,EZR,SPTBN2,SCN5A,TUBB4A,SPTBN1,CNTN2,EPHB2,ANK2,ANK1,RPS6KA2,SCN1A,EGFR,LAMB1,HSPA8,DNM3,AP2A2,TUBA3C,TUBB2B,TUBA1A	1	1.60718865906966e-06		NA	NA	SPTBN2,SCN1A,SCN8A,SCN10A,SPTBN1,LAMB1,SCN11A,ANK2,EPHB2,RANBP9,ANK1,SPTA1,GAP43,RPS6KA5,NFASC,SCN2A,MAPK1,KCNQ3,TUBA1A,ACTB,ITGA2B,L1CAM	1	7.63928826690415e-05		NA	NA		NA	NA	LAMA1,SCN5A,SPTBN4,ANK1,SPTBN5,SCN10A,ANK2,L1CAM,SPTA1,SPTBN2,NFASC,DCX,KIF4B,EPHB2,CNTN1,SCN4A,ITGAV,DNM1,SCN3A,RPS6KA6,SCN1A,TUBA1A,ITGA5	1	1.77771298298307e-08		NA	NA		NA	NA		NA	NA	LAMA1,SPTBN2,SPTB,KCNQ2,SCN5A,MAP2K1,NFASC,ANK1,SPTA1,ANK3,EPHB2,SPTBN5,LYPLA2,AP2A1,NUMB,EGFR,ITGB3,RPS6KA2,ITGA10,SCN8A,SCN7A,DLG1,NRCAM,MSN,RPS6KA5,CNTNAP1,TUBA4A,SCN10A,CNTN1,L1CAM,ITGA2B,ACTG1,VAV2,AP2M1,LAMB1,SCN1A,NCAM1,RPS6KA6,SCN1B,SCN2A,TUBB1,SPTBN4,SPTAN1,SCN2B,MAPK1	1	0.000750358086632913	SPTBN4,SPTBN2,CNTN2,SCN2A,SPTAN1,SCN4A,NCAN,SCN10A,KCNQ2,ANK2,RAC1,SPTBN5,KIF4A,CNTNAP1,SCN8A,DNM1,ITGB3,SCN5A,AP2M1,NRCAM,KIF4B,SCN3A,DNM2,ITGA10,LAMB1,RDX,CNTN6,NRP2,L1CAM,MAP2K2,ANK1	1	1.7899514342781e-05	RPS6KA3,SCN3A,SCN11A,SPTA1,ANK2,NRP2,SCN5A,SPTBN2,ANK1,LAMC1,L1CAM,SCN4A,CNTN1,SPTBN1,ANK3,LAMA1,KIF4A,NFASC,MSN,SPTB,DNM1,EGFR,NCAM1,SCN10A,DNM3	1	1.01117105938278e-07	SCN5A,NFASC,SPTA1,KCNQ3,SCN2A,SCN1A,SCN11A,SCN4A,SCN10A,ANK2,SCN3A,ITGA9,SPTB,KCNQ2,TUBA3C,SCN9A,KIF4B,ANK1,NCAM1,SPTBN1,CNTN1,SPTAN1,ITGA10,NCAN,KIF4A,SCN8A,TUBB3,TUBA3E,LAMB1,DCX,SPTBN5,LAMA1,TUBA4A,RDX,RPS6KA2,TUBB4A,EPHB2,ITGB3,CNTNAP1,MSN,ITGA1,SPTBN2,ITGAV,SCN7A,TUBB8,NRP2,MAP2K2	1	3.4037135788807e-11		NA
REAC:R-HSA-375165	NCAM signaling for neurite out-growth	59	SPTA1,COL6A3,CACNA1H,COL6A1,CACNA1S,COL6A2,CACNA1G,COL2A1,COL4A4,CACNA1I,SPTB,COL5A1,CACNA1D,COL9A1,AGRN,SPTBN2,SPTAN1,COL4A2,COL6A6	1	5.17432424322315e-08	COL6A3,SPTAN1,SPTB,SPTBN2,NCAN,CACNA1D,CACNA1C,COL4A5,COL6A1,CACNA1S,COL6A6,PTK2,FYN,SPTBN4,SPTBN5,COL4A2,COL2A1,SPTA1,SPTBN1,COL3A1,COL5A1	1	0.00184613880748302	SPTA1,CACNA1D,COL5A1,COL2A1,GFRA1,COL6A2,COL9A1,AGRN,SPTBN5,CACNA1C,CACNA1H,PTPRA,SPTBN2,SPTBN1,CNTN2	1	4.992138957758e-08		NA	NA		NA	NA		NA	NA	SPTA1,COL5A1,CACNA1G,CACNA1H,COL3A1,COL6A6,COL2A1,SPTAN1,AGRN,COL4A1,ARTN,NRAS	1	0.000485242151346092	COL6A3,CACNA1H,SPTBN4,SPTBN5,COL6A1,CACNA1C,COL6A2,SPTA1,SPTBN2,CACNA1G,COL4A4,COL3A1,CACNA1D,CACNA1I,GFRA1,COL4A2,PTK2,COL6A6	1	2.57931187332118e-08	COL5A1,COL6A2,CACNA1S,CACNA1G,NCAM1,CACNA1H,CACNB2,GFRA2,NCAN,COL2A1,COL6A6,COL4A2,COL4A5	1	0.00238517089211924		NA	NA	COL5A1,CACNA1S,SPTBN5,COL9A2,SPTBN4,COL9A1,COL4A4,SOS1,SPTBN2,CACNA1G,PSPN,SPTA1	1	0.000490407965590373	SPTBN2,SPTB,CACNA1I,CACNA1H,COL6A3,SPTA1,COL5A3,CACNA1C,COL5A1,SPTBN5,GFRA2,COL4A1,COL6A6,CACNA1D,COL2A1,AGRN,RPS6KA5,COL4A2,CACNB4,FYN,COL5A2,ST8SIA4,COL4A3,COL6A2,CACNB2,NCAM1,SPTBN4,SPTAN1,MAPK1,ST8SIA2,COL9A2,COL9A3	1	6.84993353623228e-06	SPTBN4,CACNA1C,SPTBN2,CNTN2,CACNA1I,CACNA1H,SPTAN1,NCAN	1	0.000117203656714512	COL6A1,SPTA1,COL6A2,CACNA1C,COL4A3,SPTBN2,COL4A1,SPTBN1,COL2A1,COL5A3,SPTB,CACNA1H,NCAM1,COL4A2,COL5A1,COL4A4,COL6A6,SPTAN1,COL6A3,SPTBN4	1	1.55202623660404e-05	COL6A3,CACNA1H,SPTA1,COL5A1,COL6A6,COL6A2,CACNA1I,COL4A1,SPTB,CACNA1S,COL5A2,NCAM1,AGRN,COL4A4,SPTBN1,CACNA1C,COL4A2,CACNA1G,SPTAN1,NCAN,ST8SIA2,SPTBN5,GFRA1,SPTBN2,COL9A2,COL6A1,CACNB1,COL3A1,CACNB4,GFRA4,FYN,COL5A3,PSPN,COL4A5,CACNB3,GFRA2,ST8SIA4,PTPRA,COL2A1,COL9A3,CACNA1D,SPTBN4,CNTN2,GDNF,PTK2	1	1.15779674734116e-08	COL4A3,SPTBN5,SPTBN4,CACNA1H,CNTN2,COL6A2,CACNB1,COL5A2,NCAN	1
REAC:R-HSA-3781865	Diseases of glycosylation	140		NA	NA		NA	NA		NA	NA		NA	NA	ADAMTS10,MUC5B,GALNT3,SEMA5B,ADAMTSL3,GLB1,MUC17,BCAN,SEMA5A,NOTCH4,GALT,ADAMTS18,ADAMTS6,AGRN,B4GALT1,VCAN,ADAMTSL1,GALK1,GPC1	1	0.0014225512942543		NA	NA	ADAMTSL1,MUC5B,MUC17,THBS1,THSD7B,CSPG4,VCAN,ADAMTS12,ADAMTS4,HSPG2,MUC16,SEMA5A,EXT1,AGRN,FMOD,THSD7A,MUC21,CTSA,SEMA5B,CHSY1,ADAMTSL2,ADAMTS9	1	0.00105815686627907		NA	NA	ADAMTSL4,MUC5B,ADAMTS12,MUC16,ADAMTS16,ADAMTS5,ACAN,ADAMTS8,NOTCH3,HEXB,CSPG4,ADAMTS4,ADAMTS18,THSD4,MUC5AC,GLB1,ADAMTS20,MUC17,NCAN,NOTCH1,ALG12,SEMA5A,ADAMTSL1,ADAMTS15,ADAMTSL3,ADAMTSL2,SEMA5B,CHST6,MUC6,THSD7B,ADAMTS17,BCAN	1	6.65259527330695e-07		NA	NA		NA	NA	HSPG2,GPC5,ADAMTS3,NOTCH1,MUC5B,NOTCH3,NEU1,MUC4,ADAMTS16,ALG13,MUC6,MUC16,THSD7A,NOTCH2,ADAMTS14,ADAMTSL3,VCAN,ST3GAL3,B3GAT3,MUC17,ADAMTSL1,ADAMTSL2,THSD1,PGM1,SBSPON,AGRN,CHST6,ADAMTS1,ADAMTS2,ALG1,GPC6,MUC20,ACAN,SEMA5A,SEMA5B,ADAMTS5,THSD7B,ADAMTS7,NOTCH4,ADAMTS15,ADAMTSL4,CHSY1,CSPG4,GFPT1,CFP,MUC12,GPC2,ADAMTS20,POMT1,ADAMTS6,ADAMTS13,ADAMTS4	1	0.00103350721201623		NA	NA		NA	NA	ADAMTS16,ACAN,ADAMTS7,MUC5B,VCAN,THSD7B,SEMA5B,ADAMTS18,THSD7A,MUC16,ADAMTS1,GPC5,NOTCH3,ADAMTS10,ADAMTS15,CHST6,AGRN,HSPG2,THBS2,ADAMTSL4,ADAMTS3,ADAMTSL1,CHST3,ADAMTS5,ADAMTS14,ADAMTS12,NCAN,MUC6,ADAMTS20,MUC17	1	1.07963771026998e-06		NA
REAC:R-HSA-388844	Receptor-type tyrosine-protein phosphatases	19		NA	NA		NA	NA		NA	NA		NA	NA		NA	NA		NA	NA		NA	NA	SLITRK5,PTPRS,LRRC4B,NTRK3,PTPRD,SLITRK4,PTPRF,PPFIA4	1	0.000724692196236404		NA	NA		NA	NA		NA	NA		NA	NA		NA	NA		NA	NA	PTPRS,SLITRK1,IL1RAPL2,NTRK3,SLITRK6,PPFIA2,LRRC4B,PPFIA1,IL1RAPL1,SLITRK3,SLITRK4,PTPRD	1	0.00464600124336474		NA
REAC:R-HSA-390522	Striated Muscle Contraction	36		NA	NA		NA	NA		NA	NA		NA	NA		NA	NA		NA	NA	TTN,NEB,DMD,MYH6,TNNT1,MYH3,VIM,TNNI1	1	0.000953050148522869		NA	NA		NA	NA		NA	NA		NA	NA		NA	NA		NA	NA		NA	NA		NA	NA		NA
REAC:R-HSA-3906995	Diseases associated with O-glycosylation of proteins	65	MUC17,MUC16,ADAMTS2,MUC5B,ADAMTS16,THSD7B,MUC4,NOTCH4,ADAMTS9,ADAMTS12,ADAMTS10,NOTCH3,ADAMTS20,ADAMTS18,ADAMTS3,THSD4,MUC3A,ADAMTS8,MUC6,THSD7A,ADAMTSL1,MUC13,ADAMTS7,NOTCH2	1	8.04078393205116e-05		NA	NA	MUC16,MUC17,MUC5B,ADAMTS20,SEMA5A,ADAMTSL4,NOTCH3,ADAMTS12,NOTCH4,MUC4,ADAMTS6,ADAMTS18	1	0.00691024604061714		NA	NA	ADAMTS10,MUC5B,GALNT3,SEMA5B,ADAMTSL3,MUC17,SEMA5A,NOTCH4,ADAMTS18,ADAMTS6,ADAMTSL1,MUC16,MUC4,LFNG,ADAMTS8,THSD4,THSD1	1	0.00128534766890453	MUC5B,ADAMTS7,THSD7B,ADAMTS10,ADAMTS5,NOTCH3,ADAMTS15,SEMA5A,MUC15,THSD1,ADAMTS18,ADAMTS12,ADAMTS17,MUC4,ADAMTS2,ADAMTS16,NOTCH2	1	0.000104603157289868	ADAMTSL1,MUC5B,MUC17,THBS1,THSD7B,ADAMTS12,ADAMTS4,MUC16,SEMA5A,THSD7A,MUC21,SEMA5B,ADAMTSL2,ADAMTS9,THBS2	1	0.00172865276581628	MUC5B,MUC16,ADAMTS2,ADAMTS16,MUC17,SEMA5B,ADAMTS18,ADAMTS5,ADAMTS17,ADAMTS14,MUC5AC,ADAMTS8,NOTCH2,THBS2,ADAMTS10,ADAMTS12,MUC4,DAG1,THSD1,GALNT12,SEMA5A,MUC13,ADAMTS6,ADAMTS13,THBS1,SPON2,POMGNT1,ADAMTSL2,NOTCH1,ADAMTS3,GALNT3,ADAMTS9,ADAMTSL3,ADAMTS20,MUC6,ADAMTS1,THSD7B,ADAMTSL1	1	4.18593688419186e-06	ADAMTSL4,MUC5B,ADAMTS12,MUC16,ADAMTS16,ADAMTS5,ADAMTS8,NOTCH3,ADAMTS4,ADAMTS18,THSD4,MUC5AC,ADAMTS20,MUC17,NOTCH1,SEMA5A,ADAMTSL1,ADAMTS15,ADAMTSL3,ADAMTSL2,SEMA5B,MUC6,THSD7B,ADAMTS17	1	7.45152483764639e-10		NA	NA		NA	NA	ADAMTS3,NOTCH1,MUC5B,NOTCH3,MUC4,ADAMTS16,MUC6,MUC16,THSD7A,NOTCH2,ADAMTS14,ADAMTSL3,MUC17,ADAMTSL1,ADAMTSL2,THSD1,SBSPON,ADAMTS1,ADAMTS2,MUC20,SEMA5A,SEMA5B,ADAMTS5,THSD7B,ADAMTS7,NOTCH4,ADAMTS15,ADAMTSL4,CFP,MUC12,ADAMTS20,POMT1,ADAMTS6,ADAMTS13,ADAMTS4	1	9.43488786680166e-07		NA	NA		NA	NA	ADAMTS16,ADAMTS7,MUC5B,THSD7B,SEMA5B,ADAMTS18,THSD7A,MUC16,ADAMTS1,NOTCH3,ADAMTS10,ADAMTS15,THBS2,ADAMTSL4,ADAMTS3,ADAMTSL1,ADAMTS5,ADAMTS14,ADAMTS12,MUC6,ADAMTS20,MUC17	1	1.51592033750285e-08		NA
REAC:R-HSA-397014	Muscle contraction	204	TTN,RYR2,RYR3,NOS1,RYR1,SCN5A,DYSF,SCN10A,ABCC9,CACNA1S,CACNG3,TLN1,SCN11A,CACNA2D3,MYBPC3,MYH11,ITPR3,ATP2B3,CACNA1D,NEB,SCN9A,MYH6,DES,CACNA2D1	1	5.04285211351876e-07		NA	NA	TTN,RYR1,RYR2,CACNA1D,SCN10A,SCN3A,CACNA1F,SCN4A,CAMK2B,DYSF,SCN7A,MYH6,ATP2B2,CACNA1C,RYR3,SCN5A,TRIM72,CACNA2D3,ACTC1,NKX2-5,ORAI1,SCN1A,CLIC2,ATP2A3,KCNK13,CACNG6,KCNK7,NPPA,SLC8A3	1	0.0051877945566115	TTN,RYR2,CACNA1C,MYH3,ATP2A3,NEB,TRDN,ATP1A2,KCNJ12,ATP1A4	1	4.54632984078495e-05		NA	NA	TTN,KCNK15,ITPR3,KCNK18,KCND3,MYBPC1,RYR3,CAMK2B,ABCC9,MYLK,DMD,ATP1A4,CACNB2,RYR1,KCNK9,ITPR1,CACNA1S,MYH6,KCNE1,KCNK2,HIPK2,NOS1,SRI,SLC8A3,GUCY1A2,CACNA2D4,KCNH2,ITPR2	1	0.00233403042794707	TTN,RYR2,RYR1,NEB,DMD,ATP1A3,SCN5A,SLC8A2,ITPR1,ATP2B2,CALD1,MYH6,TNNT1,RYR3,MYH3,VIM,TBX5,ATP1A2,TNNI1,CACNA2D3	1	8.6123977892889e-05	TTN,RYR2,CACNA2D4,RYR3,RYR1,SCN5A,SCN10A,DYSF,ATP1A2,ACTN2,KCNJ12,CACNA1C,TLN1,ABCC9,KCNJ4,CACNA1D,MYH11,MYH3,NEB,KCNK9,ITPR1,SCN4A,ATP2B2,NPR2,KCND2,SCN3A,MYBPC3,HIPK2,SCN1A,NKX2-5,VCL,DMD,CACNA2D2,NOS1,KCNJ2,TNNT3,ATP2B3,SCN2A,CAMK2B,GUCY1A2,MYLPF,MYH8,ATP1A4	1	1.17069926733944e-08	TTN,SCN5A,RYR1,NOS1,RYR3,MYLK,MYH11,KCNK3,DYSF,SCN9A,ABCC9,KCNJ12,ITPR1,CACNG3,DMD,ATP2B2,CACNA1S,KCNJ2,MYBPC2,SCN1A,RYR2,TLN1,ACTA1,FXYD3,FGF13,CACNB2,CACNG2,ATP1A2	1	1.21206868596529e-08		NA	NA		NA	NA		NA	NA		NA	NA	TTN,MYH6,RYR2,RYR1,RYR3,NPR2,ATP1A3,SCN3A,SCN11A,KCND1,ACTA2,MYH3,ATP2B2,CACNA1C,SCN5A,TLN1,CACNA1F,ANXA6,SCN4A,ITPR3,KCNH2,KCNK3,NOS1,MYH11,KAT2B,ABCC9,ITPR1,ATP2B3,KCNJ12,DMD	1	8.92020370795874e-08	TTN,RYR2,RYR1,SCN5A,DYSF,NEB,RYR3,KCND3,NOS1,ATP2B2,SCN2A,SCN1A,SCN11A,CACNA2D3,DMD,SCN4A,SCN10A,CALD1,ATP2B3	1	9.14168016251532e-09		NA
REAC:R-HSA-399954	Sema3A PAK dependent Axon repulsion	16		NA	NA		NA	NA		NA	NA		NA	NA		NA	NA		NA	NA		NA	NA		NA	NA		NA	NA	PLXNA3,PLXNA4	1	0.00969967898563318		NA	NA		NA	NA		NA	NA		NA	NA		NA	NA		NA
REAC:R-HSA-399955	SEMA3A-Plexin repulsion signaling by inhibiting Integrin adhesion	14		NA	NA		NA	NA		NA	NA		NA	NA		NA	NA		NA	NA		NA	NA		NA	NA		NA	NA	PLXNA3,PLXNA4	1	0.00736171137515445		NA	NA	PLXNA1,PLXNA4,PLXNA3,PIP5K1C	1	0.000788987924793856		NA	NA		NA	NA		NA	NA		NA
REAC:R-HSA-399956	CRMPs in Sema3A signaling	16		NA	NA		NA	NA		NA	NA		NA	NA		NA	NA		NA	NA		NA	NA		NA	NA		NA	NA	PLXNA3,PLXNA4	1	0.00969967898563318		NA	NA		NA	NA		NA	NA		NA	NA		NA	NA		NA
REAC:R-HSA-400685	Sema4D in semaphorin signaling	24		NA	NA		NA	NA		NA	NA		NA	NA		NA	NA		NA	NA		NA	NA		NA	NA		NA	NA		NA	NA		NA	NA		NA	NA		NA	NA		NA	NA		NA	NA		NA
REAC:R-HSA-416482	G alpha (12/13) signalling events	80		NA	NA		NA	NA		NA	NA		NA	NA		NA	NA		NA	NA		NA	NA		NA	NA		NA	NA		NA	NA		NA	NA		NA	NA		NA	NA		NA	NA		NA	NA		NA
REAC:R-HSA-416572	Sema4D induced cell migration and growth-cone collapse	20		NA	NA		NA	NA		NA	NA		NA	NA		NA	NA		NA	NA		NA	NA		NA	NA		NA	NA		NA	NA		NA	NA		NA	NA		NA	NA		NA	NA		NA	NA		NA
REAC:R-HSA-416700	Other semaphorin interactions	19		NA	NA	PLXNA2,PLXNA1,PLXNC1,PLXNA4,SEMA4D,SEMA5A,SEMA6A,SEMA4A	1	0.000445269416117678		NA	NA		NA	NA		NA	NA		NA	NA		NA	NA		NA	NA		NA	NA		NA	NA		NA	NA	PLXNA1,PLXNA4,PLXND1	1	0.000629720336392197		NA	NA		NA	NA		NA	NA		NA
REAC:R-HSA-418360	Platelet calcium homeostasis	28		NA	NA		NA	NA		NA	NA		NA	NA		NA	NA		NA	NA		NA	NA		NA	NA		NA	NA		NA	NA		NA	NA		NA	NA		NA	NA		NA	NA		NA	NA		NA
REAC:R-HSA-418990	Adherens junctions interactions	32		NA	NA		NA	NA		NA	NA		NA	NA		NA	NA		NA	NA		NA	NA		NA	NA		NA	NA		NA	NA		NA	NA		NA	NA		NA	NA		NA	NA		NA	NA		NA
REAC:R-HSA-419037	NCAM1 interactions	42	COL6A3,CACNA1H,COL6A1,CACNA1S,COL6A2,CACNA1G,COL2A1,COL4A4,CACNA1I,COL5A1,CACNA1D,COL9A1,AGRN,COL4A2,COL6A6	1	1.17286581515931e-06		NA	NA	CACNA1D,COL5A1,COL2A1,GFRA1,COL6A2,COL9A1,AGRN,CACNA1C,CACNA1H	1	0.000163026088747734		NA	NA		NA	NA		NA	NA	COL5A1,CACNA1G,CACNA1H,COL3A1,COL6A6,COL2A1,AGRN,COL4A1,ARTN,COL6A5,COL4A5,COL5A2,COL6A2,COL4A2,NCAN,COL9A2,COL6A3,COL4A3,CACNA1C,COL9A1	1	0.00210719205714361	COL6A3,CACNA1H,COL6A1,CACNA1C,COL6A2,CACNA1G,COL4A4,COL3A1,CACNA1D,CACNA1I,GFRA1,COL4A2	1	5.05345626564227e-06	COL5A1,COL6A2,CACNA1S,CACNA1G,NCAM1,CACNA1H,CACNB2,GFRA2,NCAN,COL2A1,COL6A6,COL4A2,COL4A5	1	3.06087401819574e-05		NA	NA		NA	NA	CACNA1I,CACNA1H,COL6A3,COL5A3,CACNA1C,COL5A1,GFRA2,COL4A1,COL6A6,CACNA1D,COL2A1,AGRN,COL4A2,CACNB4,COL5A2,ST8SIA4,COL4A3,COL6A2,CACNB2,NCAM1	1	0.00071513678112108		NA	NA	COL6A1,COL6A2,CACNA1C,COL4A3,COL4A1,COL2A1,COL5A3,CACNA1H,NCAM1,COL4A2,COL5A1,COL4A4,COL6A6,COL6A3	1	0.000910021960827606	COL6A3,CACNA1H,COL5A1,COL6A6,COL6A2,CACNA1I,COL4A1,CACNA1S,COL5A2,NCAM1,AGRN,COL4A4,CACNA1C,COL4A2,CACNA1G,NCAN,ST8SIA2,GFRA1,COL9A2,COL6A1,CACNB1,COL3A1,CACNB4,GFRA4,COL5A3,PSPN,COL4A5,CACNB3,GFRA2,ST8SIA4,COL2A1,COL9A3,CACNA1D,CNTN2,GDNF	1	1.88601663379821e-08		NA
REAC:R-HSA-420499	Class C/3 (Metabotropic glutamate/pheromone receptors)	39		NA	NA		NA	NA		NA	NA		NA	NA		NA	NA		NA	NA		NA	NA	GRM2,GRM4,GRM1,GRM8,GRM7,GRM5,TAS1R2,GRM3	1	0.00838332736749921		NA	NA		NA	NA		NA	NA		NA	NA		NA	NA		NA	NA		NA	NA		NA
REAC:R-HSA-422356	Regulation of insulin secretion	78		NA	NA		NA	NA		NA	NA		NA	NA		NA	NA		NA	NA		NA	NA		NA	NA		NA	NA		NA	NA		NA	NA		NA	NA		NA	NA		NA	NA		NA	NA		NA
REAC:R-HSA-425393	Transport of inorganic cations/anions and amino acids/oligopeptides	105		NA	NA		NA	NA		NA	NA		NA	NA		NA	NA		NA	NA		NA	NA		NA	NA		NA	NA		NA	NA		NA	NA		NA	NA		NA	NA		NA	NA		NA	NA		NA
REAC:R-HSA-425407	SLC-mediated transmembrane transport	248		NA	NA		NA	NA		NA	NA		NA	NA		NA	NA		NA	NA		NA	NA		NA	NA		NA	NA		NA	NA		NA	NA		NA	NA		NA	NA		NA	NA		NA	NA		NA
REAC:R-HSA-438064	Post NMDA receptor activation events	76		NA	NA		NA	NA		NA	NA		NA	NA		NA	NA		NA	NA		NA	NA		NA	NA		NA	NA		NA	NA		NA	NA		NA	NA		NA	NA		NA	NA		NA	NA		NA
REAC:R-HSA-4420332	Defective B3GALT6 causes EDSP2 and SEMDJL1	20		NA	NA		NA	NA		NA	NA		NA	NA		NA	NA		NA	NA		NA	NA		NA	NA		NA	NA		NA	NA		NA	NA		NA	NA		NA	NA		NA	NA	VCAN,GPC5,AGRN,HSPG2,NCAN,CSPG5,DCN,BGN,GPC4,CSPG4,GPC1,SDC2	1	0.00157794279545808		NA
REAC:R-HSA-442755	Activation of NMDA receptors and postsynaptic events	89		NA	NA		NA	NA		NA	NA		NA	NA		NA	NA		NA	NA		NA	NA		NA	NA		NA	NA		NA	NA		NA	NA		NA	NA		NA	NA		NA	NA		NA	NA		NA
REAC:R-HSA-445095	Interaction between L1 and Ankyrins	31	SPTA1,SCN5A,SCN10A,SCN11A,L1CAM,SPTB,SCN9A,ANK2,ANK1,SCN2A,SPTBN2,SPTAN1,ANK3,NFASC,SCN4A,SCN7A,SPTBN1,KCNQ2	1	1.06559184687422e-09	SPTAN1,SPTB,SPTBN2,SCN10A,ANK2,NFASC,ACTB,ANK3,SCN2A,ANK1,SCN3B,SPTBN4,SPTBN5,SPTA1,SPTBN1,KCNQ3,SCN3A,SCN5A	1	1.42398689468763e-05	SPTA1,SCN10A,NFASC,SCN3A,SCN4A,SCN7A,SPTBN5,ANK3,SPTBN2,SCN5A,SPTBN1,ANK2,ANK1,SCN1A	1	5.4927300091768e-09		NA	NA	SPTBN2,SCN1A,SCN8A,SCN10A,SPTBN1,SCN11A,ANK2,ANK1,SPTA1,NFASC,SCN2A,KCNQ3,ACTB,L1CAM,SCN5A,SPTB	1	1.74576422917265e-08		NA	NA		NA	NA	SCN5A,SPTBN4,ANK1,SPTBN5,SCN10A,ANK2,L1CAM,SPTA1,SPTBN2,NFASC	1	2.30483780749432e-09		NA	NA		NA	NA		NA	NA	SPTBN2,SPTB,KCNQ2,SCN5A,NFASC,ANK1,SPTA1,ANK3,SPTBN5,SCN8A,SCN7A,NRCAM,SCN10A,L1CAM,ACTG1,SCN1A,SCN1B,SCN2A,SPTBN4,SPTAN1,SCN2B,ACTB,KCNQ3	1	4.11571568720019e-07	SPTBN4,SPTBN2,SCN2A,SPTAN1,SCN4A,SCN10A,KCNQ2,ANK2,SPTBN5,SCN8A,SCN5A,NRCAM,SCN3A	1	2.21018473145427e-06	SCN3A,SCN11A,SPTA1,ANK2,SCN5A,SPTBN2,ANK1,L1CAM,SCN4A,SPTBN1,ANK3,NFASC,SPTB,SCN10A,SCN3B,SPTAN1,SPTBN4,SCN2A	1	6.07147236662844e-09	SCN5A,NFASC,SPTA1,KCNQ3,SCN2A,SCN1A,SCN11A,SCN4A,SCN10A,ANK2,SCN3A,SPTB,KCNQ2,SCN9A,ANK1	1	1.08163377846708e-12	SPTBN5,SCN9A,SPTBN4,ANK2	1
REAC:R-HSA-446728	Cell junction organization	91		NA	NA		NA	NA		NA	NA		NA	NA		NA	NA		NA	NA		NA	NA		NA	NA		NA	NA		NA	NA		NA	NA		NA	NA		NA	NA	FLNC,SDK2,SDK1,CDH1,LAMB3,CDH9,PARVB,DST,PLEC,FLNA,CDH7,CLDN2,CLDN17,CDH12,CDH11,CLDN6,CADM2,CDH3,CDH2,CDH13,CLDN11,PARD3,VASP,COL17A1,CDH10,PARD6G,CDH6,PARVA,PVR	1	0.000569586420976428		NA	NA		NA
REAC:R-HSA-4791275	Signaling by WNT in cancer	34		NA	NA		NA	NA		NA	NA		NA	NA		NA	NA		NA	NA		NA	NA		NA	NA		NA	NA		NA	NA		NA	NA		NA	NA		NA	NA		NA	NA		NA	NA		NA
REAC:R-HSA-4839726	Chromatin organization	273		NA	NA		NA	NA		NA	NA		NA	NA		NA	NA		NA	NA		NA	NA		NA	NA		NA	NA		NA	NA		NA	NA		NA	NA		NA	NA		NA	NA		NA	NA		NA
REAC:R-HSA-5083635	Defective B3GALTL causes Peters-plus syndrome (PpS)	35	ADAMTS2,ADAMTS16,THSD7B,ADAMTS9,ADAMTS12,ADAMTS10,ADAMTS20,ADAMTS18,ADAMTS3,THSD4,ADAMTS8,THSD7A,ADAMTSL1,ADAMTS7,THBS2,ADAMTSL3,SEMA5B,ADAMTS14,ADAMTS5,SBSPON,ADAMTS13,ADAMTS17,SEMA5A,CFP,ADAMTSL4	1	0.000136568482347811		NA	NA		NA	NA		NA	NA		NA	NA	ADAMTS7,THSD7B,ADAMTS10,ADAMTS5,ADAMTS15,SEMA5A,THSD1,ADAMTS18,ADAMTS12,ADAMTS17,ADAMTS2,ADAMTS16	1	0.00030429683664251	ADAMTSL1,THBS1,THSD7B,ADAMTS12,ADAMTS4,SEMA5A,THSD7A,SEMA5B,ADAMTSL2,ADAMTS9,THBS2,ADAMTSL3,ADAMTS8,ADAMTS14,ADAMTS17,ADAMTS15,ADAMTS18,ADAMTS5,ADAMTS10	1	0.000363316190382648	ADAMTS2,ADAMTS16,SEMA5B,ADAMTS18,ADAMTS5,ADAMTS17,ADAMTS14,ADAMTS8,THBS2,ADAMTS10,ADAMTS12,THSD1,SEMA5A,ADAMTS6,ADAMTS13,THBS1,SPON2,ADAMTSL2,ADAMTS3,ADAMTS9,ADAMTSL3,ADAMTS20,ADAMTS1,THSD7B,ADAMTSL1	1	5.95144807660605e-06	ADAMTSL4,ADAMTS12,ADAMTS16,ADAMTS5,ADAMTS8,ADAMTS4,ADAMTS18,THSD4,ADAMTS20,SEMA5A,ADAMTSL1,ADAMTS15,ADAMTSL3,ADAMTSL2,SEMA5B,THSD7B,ADAMTS17	1	9.54680790485827e-09		NA	NA		NA	NA	ADAMTS3,ADAMTS16,THSD7A,ADAMTS14,ADAMTSL3,ADAMTSL1,ADAMTSL2,THSD1,SBSPON,ADAMTS1,ADAMTS2,SEMA5A,SEMA5B,ADAMTS5,THSD7B,ADAMTS7,ADAMTS15,ADAMTSL4,CFP,ADAMTS20,ADAMTS6,ADAMTS13,ADAMTS4	1	4.23292324298093e-06		NA	NA		NA	NA	ADAMTS16,ADAMTS7,THSD7B,SEMA5B,ADAMTS18,THSD7A,ADAMTS1,ADAMTS10,ADAMTS15,THBS2,ADAMTSL4,ADAMTS3,ADAMTSL1,ADAMTS5,ADAMTS14,ADAMTS12,ADAMTS20	1	2.27803959967566e-09		NA
REAC:R-HSA-5173105	O-linked glycosylation	108	MUC17,MUC16,ADAMTS2,MUC5B,ADAMTS16,THSD7B,GALNT14,MUC4,GALNT9,ADAMTS9,ADAMTS12,ADAMTS10,ADAMTS20,ADAMTS18,ADAMTS3,GALNT10,ST6GALNAC3,THSD4,GALNT2,MUC3A,ADAMTS8,MUC6,THSD7A,ADAMTSL1,MUC13,ADAMTS7,POMK,THBS2,ADAMTSL3,SEMA5B,ADAMTS14,GALNT6,GALNT16,ADAMTS5,SBSPON,GALNT5,B3GNT5,GALNTL5,ADAMTS13,DAG1,GALNT12,GALNT8,POMGNT2,ADAMTS17,B4GALT6,SEMA5A,B4GALT5,CHST4,CFP,ADAMTSL4,B3GNT6,B3GNT7,GALNT18	1	0.00640892915029547		NA	NA		NA	NA		NA	NA		NA	NA		NA	NA		NA	NA	MUC5B,MUC16,ADAMTS2,ADAMTS16,MUC17,SEMA5B,ADAMTS18,ADAMTS5,ADAMTS17,ADAMTS14,MUC5AC,ADAMTS8,THBS2,ADAMTS10,ADAMTS12,MUC4,DAG1,THSD1,B3GALNT2,GALNT12,GALNT8,SEMA5A,MUC13,POMGNT2,GALNT18,GCNT4,ADAMTS6,ADAMTS13,GALNT9,THBS1,SPON2,POMGNT1,B3GNT6,ADAMTSL2,ST3GAL1,ADAMTS3,GALNT3,GALNTL5,ADAMTS9,GALNTL6,ADAMTSL3,ADAMTS20,MUC6,ADAMTS1,ST3GAL4,THSD7B,GALNT14,ADAMTSL1,ST3GAL2,B3GNT7,MUC3A	1	0.00189605119156756	ADAMTSL4,MUC5B,ADAMTS12,MUC16,ADAMTS16,ADAMTS5,ADAMTS8,GALNT18,ADAMTS4,ADAMTS18,THSD4,MUC5AC,ADAMTS20,MUC17,GALNT14,SEMA5A,ADAMTSL1,ADAMTS15,ADAMTSL3,ADAMTSL2,SEMA5B,MUC6,THSD7B,ADAMTS17	1	8.59140457112308e-05		NA	NA		NA	NA	GALNT9,ADAMTS3,MUC5B,MUC4,ADAMTS16,MUC6,MUC16,THSD7A,ADAMTS14,ADAMTSL3,GALNT11,B3GNT9,ST3GAL3,MUC17,ADAMTSL1,ADAMTSL2,THSD1,B3GNT7,B3GNT8,GCNT1,POMGNT2,SBSPON,ADAMTS1,ADAMTS2,MUC20,GALNT6,ST6GAL1,SEMA5A,SEMA5B,ADAMTS5,THSD7B,ADAMTS7,ADAMTS15,ADAMTSL4,B3GALNT2,B3GNTL1,CFP,MUC12,ADAMTS20,POMT1,ADAMTS6,ADAMTS13,ADAMTS4,GALNT10,GALNT2	1	0.000485735152179777		NA	NA		NA	NA	ADAMTS16,ADAMTS7,MUC5B,THSD7B,CHST4,SEMA5B,ADAMTS18,THSD7A,MUC16,ADAMTS1,ADAMTS10,ADAMTS15,THBS2,ADAMTSL4,ADAMTS3,ADAMTSL1,GALNT9,ADAMTS5,ADAMTS14,ADAMTS12,MUC6,ADAMTS20,MUC17,ST3GAL1	1	6.5306286219555e-05		NA
REAC:R-HSA-5173214	O-glycosylation of TSR domain-containing proteins	36	ADAMTS2,ADAMTS16,THSD7B,ADAMTS9,ADAMTS12,ADAMTS10,ADAMTS20,ADAMTS18,ADAMTS3,THSD4,ADAMTS8,THSD7A,ADAMTSL1,ADAMTS7,THBS2,ADAMTSL3,SEMA5B,ADAMTS14,ADAMTS5,SBSPON,ADAMTS13,ADAMTS17,SEMA5A,CFP,ADAMTSL4	1	0.000327985077860602		NA	NA		NA	NA		NA	NA		NA	NA	ADAMTS7,THSD7B,ADAMTS10,ADAMTS5,ADAMTS15,SEMA5A,THSD1,ADAMTS18,ADAMTS12,ADAMTS17,ADAMTS2,ADAMTS16	1	0.000433166461440327	ADAMTSL1,THBS1,THSD7B,ADAMTS12,ADAMTS4,SEMA5A,THSD7A,SEMA5B,ADAMTSL2,ADAMTS9,THBS2,ADAMTSL3,ADAMTS8,ADAMTS14,ADAMTS17,ADAMTS15,ADAMTS18,ADAMTS5,ADAMTS10	1	0.000651882684778062	ADAMTS2,ADAMTS16,SEMA5B,ADAMTS18,ADAMTS5,ADAMTS17,ADAMTS14,ADAMTS8,THBS2,ADAMTS10,ADAMTS12,THSD1,SEMA5A,ADAMTS6,ADAMTS13,THBS1,SPON2,ADAMTSL2,ADAMTS3,ADAMTS9,ADAMTSL3,ADAMTS20,ADAMTS1,THSD7B,ADAMTSL1	1	1.49909729243712e-05	ADAMTSL4,ADAMTS12,ADAMTS16,ADAMTS5,ADAMTS8,ADAMTS4,ADAMTS18,THSD4,ADAMTS20,SEMA5A,ADAMTSL1,ADAMTS15,ADAMTSL3,ADAMTSL2,SEMA5B,THSD7B,ADAMTS17	1	1.6996327516529e-08		NA	NA		NA	NA	ADAMTS3,ADAMTS16,THSD7A,ADAMTS14,ADAMTSL3,ADAMTSL1,ADAMTSL2,THSD1,SBSPON,ADAMTS1,ADAMTS2,SEMA5A,SEMA5B,ADAMTS5,THSD7B,ADAMTS7,ADAMTS15,ADAMTSL4,CFP,ADAMTS20,ADAMTS6,ADAMTS13,ADAMTS4	1	9.54260471686299e-06		NA	NA		NA	NA	ADAMTS16,ADAMTS7,THSD7B,SEMA5B,ADAMTS18,THSD7A,ADAMTS1,ADAMTS10,ADAMTS15,THBS2,ADAMTSL4,ADAMTS3,ADAMTSL1,ADAMTS5,ADAMTS14,ADAMTS12,ADAMTS20	1	4.07481437045794e-09		NA
REAC:R-HSA-5576891	Cardiac conduction	136	RYR2,RYR3,NOS1,RYR1,SCN5A,SCN10A,ABCC9,CACNA1S,CACNG3,SCN11A,CACNA2D3,ITPR3,ATP2B3,CACNA1D,SCN9A,CACNA2D1,SCN2A,HIPK2,KCNJ12,ATP2A3,CACNA1F,ATP1A3,ITPR2,SCN4A,SCN7A	1	0.000205907698949953		NA	NA	RYR1,RYR2,CACNA1D,SCN10A,SCN3A,CACNA1F,SCN4A,CAMK2B,SCN7A,ATP2B2,CACNA1C,RYR3,SCN5A,CACNA2D3,NKX2-5,ORAI1,SCN1A,CLIC2,ATP2A3,KCNK13,CACNG6,KCNK7,NPPA,SLC8A3,AKAP9,KCNJ11	1	0.000497091590023528	RYR2,CACNA1C,ATP2A3,TRDN,ATP1A2,KCNJ12,ATP1A4	1	0.00468223754930467		NA	NA	KCNK15,ITPR3,KCNK18,KCND3,RYR3,CAMK2B,ABCC9,ATP1A4,CACNB2,RYR1,KCNK9,ITPR1,CACNA1S,KCNE1,KCNK2,HIPK2,NOS1,SRI,SLC8A3,CACNA2D4,KCNH2,ITPR2	1	0.00197342056339361		NA	NA	RYR2,CACNA2D4,RYR3,RYR1,SCN5A,SCN10A,ATP1A2,KCNJ12,CACNA1C,ABCC9,KCNJ4,CACNA1D,KCNK9,ITPR1,SCN4A,ATP2B2,NPR2,KCND2,SCN3A,HIPK2,SCN1A,NKX2-5	1	2.8897779442245e-06	SCN5A,RYR1,NOS1,RYR3,KCNK3,SCN9A,ABCC9,KCNJ12,ITPR1,CACNG3,ATP2B2,CACNA1S,KCNJ2,SCN1A,RYR2,FXYD3,FGF13,CACNB2,CACNG2,ATP1A2	1	3.77016516766196e-06		NA	NA		NA	NA	RYR1,KCNJ12,RYR3,RYR2,SCN5A,CACNA1C,KCNE3,ITPR3,KCNK9,ATP2B2,ATP1A4,ATP2A3,CACNA1D,ATP2B1,CAMK2A,TRPC1,CACNG7,FGF14,CACNG3,ASPH,SCN8A,SCN7A,AHCYL1,KCND3,CACNA2D1,CACNA1F,CACNB4,CACNG6,CASQ1,SCN10A,PRKACA,CACNA2D2,CACNB2,SCN1A,KCNH2,AKAP9,ATP2B3,KCND1,KCNQ1,NPR1,ORAI2,SCN1B,SCN2A,KCNJ4,KCNK15,ATP2A2,SCN2B,CAMK2B,SLC8A2	1	0.00170880144088988	CACNA1C,RYR1,RYR3,CACNA1F,TBX5,CACNG3,SCN2A,SCN4A,SCN10A,NOS1	1	0.00449835627806646	RYR2,RYR1,RYR3,NPR2,ATP1A3,SCN3A,SCN11A,KCND1,ATP2B2,CACNA1C,SCN5A,CACNA1F,SCN4A,ITPR3,KCNH2,KCNK3,NOS1,KAT2B,ABCC9,ITPR1,ATP2B3,KCNJ12	1	2.74890425642168e-06	RYR2,RYR1,SCN5A,RYR3,KCND3,NOS1,ATP2B2,SCN2A,SCN1A,SCN11A,CACNA2D3,SCN4A,SCN10A,ATP2B3,SCN3A,NPR1,SCN9A,CACNA1S,KCNJ4,CACNG7,FGF12,SLC8A2,CACNA1C,FGF13,NPR2,CACNA2D1,KCNK17,KCND2,SCN8A,SLC8A1,KCNK18,KCNK15,HIPK2,STIM1,ATP1A4,CAMK2B,KCNK9,SCN7A,ATP1A2,CACNB1,CACNA1F,CACNA2D4,CACNG2,CACNG3,ITPR2,NPPA,TBX5,KCNIP4,ASPH,KCNH2,CACNB4,TRDN,ABCC9,KCNQ1,SLC8A3,ITPR1	1	1.17826353735683e-07		NA
REAC:R-HSA-5576892	Phase 0 - rapid depolarisation	41	SCN5A,SCN10A,CACNA1S,CACNG3,SCN11A,CACNA2D3,CACNA1D,SCN9A,CACNA2D1,SCN2A,CACNA1F,SCN4A,SCN7A	1	0.000312366450654281		NA	NA	CACNA1D,SCN10A,SCN3A,CACNA1F,SCN4A,CAMK2B,SCN7A,CACNA1C,SCN5A	1	0.000606270632047556		NA	NA		NA	NA		NA	NA		NA	NA	CACNA2D4,SCN5A,SCN10A,CACNA1C,CACNA1D,SCN4A,SCN3A,SCN1A,CACNA2D2,SCN2A,CAMK2B,CACNA1S,SCN8A,SCN2B,CACNB2,FGF14,CACNG2,CACNA2D3,SCN7A,SCN9A,CACNB1,SCN11A,CACNG3,CACNA1F,FGF13	1	0.00243296690789724		NA	NA		NA	NA		NA	NA	SCN5A,CACNA1C,CACNA1D,CAMK2A,CACNG7,FGF14,CACNG3,SCN8A,SCN7A,CACNA2D1,CACNA1F,CACNB4,CACNG6,SCN10A,CACNA2D2,CACNB2,SCN1A,SCN1B,SCN2A,SCN2B,CAMK2B	1	0.00272373556475715	CACNA1C,CACNA1F,CACNG3,SCN2A,SCN4A,SCN10A	1	0.00497039389876068		NA	NA	SCN5A,SCN2A,SCN1A,SCN11A,CACNA2D3,SCN4A,SCN10A,SCN3A,SCN9A,CACNA1S,CACNG7,FGF12,CACNA1C,FGF13,CACNA2D1,SCN8A,CAMK2B,SCN7A,CACNB1,CACNA1F,CACNA2D4,CACNG2,CACNG3	1	5.53451254385877e-08		NA
REAC:R-HSA-5578775	Ion homeostasis	54		NA	NA		NA	NA		NA	NA	RYR2,ATP2A3,TRDN,ATP1A2,ATP1A4	1	0.00754167180656824		NA	NA		NA	NA		NA	NA		NA	NA		NA	NA		NA	NA		NA	NA		NA	NA		NA	NA		NA	NA		NA	NA		NA
REAC:R-HSA-5619102	SLC transporter disorders	96		NA	NA		NA	NA		NA	NA		NA	NA		NA	NA		NA	NA		NA	NA		NA	NA		NA	NA		NA	NA		NA	NA		NA	NA		NA	NA		NA	NA		NA	NA		NA
REAC:R-HSA-5663202	Diseases of signal transduction by growth factor receptors and second messengers	359		NA	NA		NA	NA		NA	NA		NA	NA		NA	NA		NA	NA		NA	NA		NA	NA		NA	NA		NA	NA		NA	NA		NA	NA		NA	NA		NA	NA		NA	NA		NA
REAC:R-HSA-5668914	Diseases of metabolism	242		NA	NA		NA	NA		NA	NA		NA	NA		NA	NA		NA	NA		NA	NA		NA	NA	ADAMTSL4,MUC5B,ADAMTS12,CYP4F22,MUC16,LCT,ADAMTS16,ADAMTS5,ACAN,ADAMTS8,NOTCH3,HEXB,CSPG4,ADAMTS4,ADAMTS18,THSD4,MUC5AC,GLB1,ADAMTS20,MUC17,NCAN,POMC,NOTCH1,ALG12,SEMA5A,ADAMTSL1,CYP11B1,ADAMTS15,ADAMTSL3,ADAMTSL2,SEMA5B,CHST6,MUC6,CUBN,THSD7B,ADAMTS17,AHCY,BCAN	1	0.000846120998940261		NA	NA		NA	NA	HSPG2,SLC34A2,GPC5,ADAMTS3,NOTCH1,ACACA,SI,MUC5B,NOTCH3,NEU1,MUC4,ADAMTS16,ALG13,MUC6,MUC16,THSD7A,MAT1A,ABCA3,CD320,NOTCH2,ADAMTS14,ADAMTSL3,OPLAH,ALDOB,VCAN,GAA,CUBN,ST3GAL3,NAGLU,ARSB,B3GAT3,MMAA,CYP4F22,MUC17,CYP17A1,HLCS,ADAMTSL1,ADAMTSL2,THSD1,PAH,PGM1,SBSPON,AGRN,CHST6,GYG2,PC,MC2R,GNS,GUSB,CYP26C1,ADAMTS1,ADAMTS2,ALG1,GPC6,MUC20,ACAN,SEMA5A,SEMA5B,ADAMTS5,THSD7B,ADAMTS7,NOTCH4,ACY1,ADAMTS…	1	0.000712576691225741		NA	NA		NA	NA	ADAMTS16,ACAN,ADAMTS7,MUC5B,VCAN,THSD7B,SEMA5B,ADAMTS18,CUBN,THSD7A,MUC16,ADAMTS1,GPC5,NOTCH3,ADAMTS10,CSF2RB,ADAMTS15,SFTPB,ABCA3,CHST6,CYP11B1,OPLAH,AGRN,HSPG2,THBS2,ADAMTSL4,ADAMTS3,ADAMTSL1,GYS2,CHST3,PC,LCT,ADAMTS5,ADAMTS14,ADAMTS12,NCAN,MUC6,ADAMTS20,MUC17,CYP1B1	1	1.15134707505107e-05		NA
REAC:R-HSA-6794361	Neurexins and neuroligins	56		NA	NA		NA	NA		NA	NA		NA	NA		NA	NA		NA	NA		NA	NA	NRXN1,LIN7A,GRM1,EPB41L3,NLGN4X,GRM5,SIPA1L1,DLGAP1,LRRTM1,GRIN2A,NRXN3,LRRTM4,SHANK1,APBA2	1	9.27862343451316e-07		NA	NA		NA	NA		NA	NA		NA	NA		NA	NA	DLGAP4,NLGN3,GRM1,NLGN4X,GRIN2A,SYT9,EPB41L2,NLGN2,SHANK2,DLGAP2,NRXN3,LRRTM1,HOMER3,DLG2,GRIN2D,NLGN1	1	0.000677349534741733	NRXN1,APBA2,SHANK1,NRXN3,GRM1,NLGN4X,DLGAP2,GRIN2A,NRXN2,DLGAP4,NLGN2,DLG2,NLGN4Y,STX1A,LRRTM1,SHANK2,LRRTM4,NLGN1,NLGN3,GRM5,DLGAP3	1	0.000444068205501844		NA
REAC:R-HSA-6794362	Protein-protein interactions at synapses	86		NA	NA		NA	NA	GRIN2A,PTPRD,NLGN3,NRXN1,GRM1,GRM5,LRRC4B,DLG2,SIPA1L1,NRXN3,SHANK1,GRIN2B,NRXN2,DLGAP2,SLITRK3,PPFIBP1,NTRK3,EPB41L2,PPFIA4,GRIA3,SYT9,GRIA1,NLGN2,NLGN4X,FLOT2,DLGAP3,LIN7C,SLITRK4,HOMER1,SHANK2,LRFN2	1	0.00188417706022242		NA	NA		NA	NA		NA	NA	PTPRD,PPFIA3,GRIA1,GRM5,DLGAP3,GRIN2A,SHANK2,SLITRK5,NRXN1,DLGAP1,GRM1,DLG1,LRFN2,GRIN2B,LRRC4B,PTPRS,GRIA4,SLITRK2,EPB41L1,APBA2,NLGN4X,EPB41L3	1	0.00295039371591796	NRXN1,LIN7A,SLITRK5,GRM1,EPB41L3,PTPRS,LRRC4B,NLGN4X,GRM5,SIPA1L1,DLGAP1,LRRTM1,NTRK3,GRIN2A,NRXN3,PTPRD,LRRTM4,LRFN1,SHANK1,APBA2,SLITRK4,PTPRF,SHANK2,PPFIA4,GRIA4,DLGAP2	1	1.19985438382763e-11		NA	NA		NA	NA		NA	NA	NRXN3,NLGN4X,SHANK1,LRFN1,GRIN2B,DLGAP3,SHANK2,PTPRF,GRIA1,GRM1,PTPRD,SLITRK5,DLGAP4,EPB41L3,PTPRS,NRXN2,SLITRK1,GRM5,PPFIA2,DLG1,LRRTM3,NRXN1,DLGAP2,BEGAIN,SYT9,NLGN1,NTRK3,IL1RAPL1,SLITRK2,NLGN3,APBA2,DLG2,APBA1	1	0.000146023315484973		NA	NA	DLGAP4,NLGN3,GRM1,NLGN4X,GRIN2A,SYT9,EPB41L2,NLGN2,SHANK2,DLGAP2,PTPRF,NRXN3,LRRTM1,HOMER3,DLG2,FLOT2,PPFIA1,GRIN2D,NLGN1,PTPRD,PTPRS,SLITRK2,IL1RAPL1,GRIN2B,GRIA4,GRM5,SLITRK5,BEGAIN,EPB41L3,GRIA1,NTRK3,NRXN2,PDLIM5,APBA2,CASK	1	0.000884249871699257	GRIA1,NRXN1,PTPRS,APBA2,SHANK1,NRXN3,GRM1,NLGN4X,DLGAP2,GRIN2A,NRXN2,GRIA4,DLGAP4,SLITRK1,LRFN1,NLGN2,IL1RAPL2,DLG2,NTRK3,SLITRK6,PPFIA2,GRIA3,NLGN4Y,STX1A,LRRTM1,LRRC4B,SHANK2,LRRTM4,NLGN1,NLGN3,PPFIA1,GRM5,IL1RAPL1,SLITRK3,DLGAP3	1	3.43605515749897e-09	DLGAP2,NLGN4Y,SLITRK3,GRIN2A,STXBP1,EPB41L5,NLGN4X,SLITRK5,SLITRK6,LRFN3,SYT10,GRIN2B	1
REAC:R-HSA-6806834	Signaling by MET	76	LAMA1,PIK3CA,LAMA5,COL2A1,COL5A1,SPINT1,COL1A2,FN1,COL27A1,LAMB3,LAMC1,COL11A2,MET,LAMB1,LAMA3,SH3GL3,HGFAC,TNS3,LAMA4,PTPN11,COL24A1,PIK3R1,ITGA2,COL1A1,LAMB2,RANBP10,HGF,HPN,STAM2,EPS15,CRKL,RAB4B,LRIG1,SRC,CBL,RAPGEF1,PTPN1,LAMC3,LAMC2,SPINT2,DOCK7,HGS,STAM,COL3A1,COL5A3	1	0.000515797314460911		NA	NA		NA	NA		NA	NA	LAMA5,LAMB2,LAMB1,RAPGEF1,LAMA4,RANBP9,SOS1,PTPN1,SPINT1,LAMA2,HGFAC,PIK3R1,PTK2,COL11A2,HPN	1	0.00357085634455606		NA	NA		NA	NA		NA	NA		NA	NA		NA	NA		NA	NA		NA	NA		NA	NA	LAMA5,PIK3CA,LAMB3,LAMC1,COL11A2,MUC20,RAPGEF1,LAMA1,COL2A1,COL5A3,LAMA4,PTPRJ,TNS3,COL1A1,COL5A1,COL1A2,LRIG1	1	0.00159048497000399		NA	NA		NA
REAC:R-HSA-6811434	COPI-dependent Golgi-to-ER retrograde traffic	100		NA	NA		NA	NA		NA	NA		NA	NA		NA	NA		NA	NA		NA	NA		NA	NA		NA	NA		NA	NA		NA	NA		NA	NA		NA	NA		NA	NA		NA	NA		NA
REAC:R-HSA-70171	Glycolysis	67		NA	NA		NA	NA		NA	NA		NA	NA		NA	NA		NA	NA		NA	NA		NA	NA		NA	NA		NA	NA		NA	NA		NA	NA		NA	NA		NA	NA		NA	NA		NA
REAC:R-HSA-71387	Metabolism of carbohydrates	284		NA	NA		NA	NA		NA	NA		NA	NA		NA	NA		NA	NA		NA	NA		NA	NA		NA	NA		NA	NA		NA	NA		NA	NA		NA	NA		NA	NA		NA	NA		NA
REAC:R-HSA-8849932	Synaptic adhesion-like molecules	21		NA	NA	LRFN2,GRIA4,GRIN2C,PTPRF,PTPRD,GRIN2B,PTPRS,GRIN2D,DLG3,GRIA1,GRIN2A	1	0.00515050552174067		NA	NA		NA	NA		NA	NA		NA	NA		NA	NA		NA	NA		NA	NA		NA	NA		NA	NA		NA	NA		NA	NA		NA	NA		NA	NA		NA
REAC:R-HSA-8874081	MET activates PTK2 signaling	30	LAMA1,LAMA5,COL2A1,COL5A1,COL1A2,FN1,COL27A1,LAMB3,LAMC1,COL11A2,MET,LAMB1,LAMA3	1	1.60012230511557e-06		NA	NA	COL5A1,COL2A1,LAMC3,COL1A2,LAMA2,LAMB1,FN1,COL11A2,MET,COL3A1,LAMA5,COL5A3,LAMB2,COL5A2,LAMB3,COL1A1,LAMA1	1	0.000690627895647696		NA	NA		NA	NA		NA	NA		NA	NA	LAMA1,LAMA5,HGF,COL1A1,COL3A1,COL11A2,LAMA3,PTK2,LAMA4,LAMA2,LAMC3,LAMB2,COL5A1,COL27A1	1	2.53810489253324e-05		NA	NA		NA	NA		NA	NA	LAMA1,COL27A1,LAMA5,COL5A3,COL5A1,LAMA3,COL1A1,LAMC3,COL2A1,ITGA3,COL5A2,LAMA2,FN1,LAMB1,HGF,COL11A2,LAMB2,PTK2	1	0.0087941095806137		NA	NA	LAMA5,LAMB3,LAMC1,COL11A2,LAMA1,COL2A1,COL5A3,LAMA4,COL1A1,COL5A1,COL1A2,LAMA2,ITGA2,COL11A1,COL24A1,LAMB2,LAMC2,COL27A1,PTK2,LAMB1	1	5.07713041282579e-05	LAMC3,COL5A1,FN1,LAMA5,LAMA4,COL27A1,COL5A2,COL1A2,LAMA3,LAMA2,LAMB1,COL11A2,LAMA1,COL24A1,LAMC2,COL3A1	1	0.000105957777918847		NA
REAC:R-HSA-8875878	MET promotes cell motility	40	LAMA1,LAMA5,COL2A1,COL5A1,COL1A2,FN1,COL27A1,LAMB3,LAMC1,COL11A2,MET,LAMB1,LAMA3	1	9.81408691720747e-05		NA	NA	COL5A1,COL2A1,LAMC3,COL1A2,LAMA2,LAMB1,FN1,COL11A2,RAPGEF1,MET,GAB1,COL3A1,LAMA5,COL5A3,LAMB2,COL5A2,LAMB3,COL1A1,LAMA1	1	0.00517501976011752		NA	NA		NA	NA		NA	NA		NA	NA	LAMA1,LAMA5,HGF,COL1A1,COL3A1,COL11A2,LAMA3,PTK2,LAMA4,LAMA2,LAMC3,LAMB2,COL5A1,COL27A1,RAP1A,GAB1,TNS4,TNS3,LAMB3,FN1,LAMB1,COL24A1,COL5A2,DOCK7,LAMC1,COL5A3	1	0.000240466689813588		NA	NA		NA	NA		NA	NA		NA	NA		NA	NA	LAMA5,LAMB3,LAMC1,COL11A2,RAPGEF1,LAMA1,COL2A1,COL5A3,LAMA4,TNS3,COL1A1,COL5A1,COL1A2	1	9.61724777552118e-05	LAMC3,COL5A1,FN1,LAMA5,LAMA4,COL27A1,COL5A2,COL1A2,LAMA3,LAMA2,LAMB1,COL11A2,LAMA1,COL24A1,LAMC2,COL3A1,TNS3	1	0.00272250328379695		NA
REAC:R-HSA-8878159	Transcriptional regulation by RUNX3	94		NA	NA		NA	NA		NA	NA		NA	NA		NA	NA		NA	NA		NA	NA		NA	NA		NA	NA		NA	NA		NA	NA		NA	NA		NA	NA		NA	NA		NA	NA		NA
REAC:R-HSA-8948216	Collagen chain trimerization	44	COL6A3,COL22A1,COL6A1,COL12A1,COL6A2,COL2A1,COL4A4,COL5A1,COL17A1,COL1A2,COL9A1,COL27A1,COL4A2,COL11A2,COL6A6,COL14A1,COL6A5,COL23A1,COL24A1,COL7A1	1	6.92571307960978e-07		NA	NA	COL5A1,COL14A1,COL2A1,COL6A2,COL9A1,COL1A2,COL15A1,COL19A1,COL21A1,COL22A1,COL11A2,COL4A3,COL20A1,COL3A1,COL6A6,COL18A1,COL28A1	1	0.00119722655344287		NA	NA		NA	NA		NA	NA	COL5A1,COL7A1,COL11A2,COL22A1,COL18A1,COL3A1,COL6A6,COL2A1,COL14A1,COL4A1,COL15A1,COL6A5,COL1A2,COL13A1,COL4A5,COL5A2,COL6A2,COL4A2,COL1A1,COL9A2,COL6A3,COL4A3,COL9A1,COL11A1	1	7.0036328246532e-06	COL6A3,COL20A1,COL6A1,COL12A1,COL6A2,COL1A1,COL4A4,COL3A1,COL11A2,COL4A2,COL6A6,COL14A1,COL15A1,COL7A1,COL21A1,COL18A1,COL5A1,COL19A1,COL27A1,COL4A1	1	3.44762836939581e-07	COL5A1,COL6A2,COL18A1,COL2A1,COL6A6,COL4A2,COL25A1,COL4A5,COL22A1,COL16A1,COL28A1,COL1A2,COL12A1,COL24A1,COL5A3,COL8A2	1	2.43717275124083e-05		NA	NA		NA	NA	COL27A1,COL7A1,COL6A3,COL5A3,COL4A6,COL22A1,COL5A1,COL4A1,COL1A1,COL6A6,COL2A1,COL12A1,COL21A1,COL26A1,COL4A2,COL5A2,COL8A1,COL4A3,COL6A2,COL8A2,COL11A2,COL9A2,COL9A3	1	0.00235836158773427		NA	NA	COL6A1,COL6A2,COL22A1,COL12A1,COL4A3,COL18A1,COL4A1,COL11A2,COL2A1,COL14A1,COL5A3,COL4A2,COL1A1,COL8A1,COL5A1,COL4A4,COL1A2,COL13A1,COL6A6,COL6A3,COL20A1	1	2.38840188676788e-09	COL6A3,COL7A1,COL12A1,COL5A1,COL6A6,COL6A2,COL27A1,COL4A1,COL5A2,COL1A2,COL4A4,COL4A2,COL22A1,COL18A1,COL11A2,COL24A1,COL9A2,COL20A1,COL6A1,COL3A1,COL8A2,COL4A6,COL28A1,COL5A3,COL26A1,COL15A1,COL4A5,COL11A1,COL2A1,COL25A1,COL9A3,COL16A1	1	8.85458336606525e-06		NA
REAC:R-HSA-8986944	Transcriptional Regulation by MECP2	59		NA	NA		NA	NA		NA	NA		NA	NA	RBFOX1,GAD2,NCOR2,HTT,GPS2,HIPK2,PTPN1,CAMK2A,AURKB,LBR,OPRM1,AGO3,DGCR8,FOXG1	1	0.0084238735474563		NA	NA		NA	NA		NA	NA		NA	NA		NA	NA		NA	NA		NA	NA		NA	NA		NA	NA		NA	NA		NA
REAC:R-HSA-9006115	Signaling by NTRK2 (TRKB)	21		NA	NA		NA	NA		NA	NA		NA	NA		NA	NA		NA	NA		NA	NA		NA	NA		NA	NA		NA	NA		NA	NA		NA	NA		NA	NA		NA	NA		NA	NA		NA
REAC:R-HSA-9006925	Intracellular signaling by second messengers	289		NA	NA		NA	NA		NA	NA		NA	NA		NA	NA		NA	NA		NA	NA		NA	NA		NA	NA		NA	NA		NA	NA		NA	NA		NA	NA		NA	NA		NA	NA		NA
REAC:R-HSA-9006934	Signaling by Receptor Tyrosine Kinases	486	EGFR,COL6A3,LAMA1,MATK,GABRB2,PIK3CA,LAMA5,COL6A1,ELMO1,DOCK1,KDR,NCKAP1L,AXL,PTPRS,COL6A2,GRIN2B,COL2A1,COL4A4,PTPRU,ITPR3,VAV1,FLT4,PTPN3,COL5A1,TGFA,SPINT1,MST1R,COL1A2,GABRQ,COL9A1,PIK3CB,GABRG2,FN1,COL27A1,FGF18,PCSK6,CYFIP1,COL4A2,MLST8,LAMB3,LAMC1,IGF1R,COL11A2,COL6A6,MET,LAMB1,ITPR2,LAMA3,MMP9,ATP6V0A4,SH3GL3,KIT,HGFAC,TNS3,CDH5,FGF23,GRB7,VAV2,EGR2,GABRB3,MAPKAPK2,COL6A5,FRS3,TPH1,PTK2B,…	1	0.00261927317997849		NA	NA		NA	NA		NA	NA		NA	NA		NA	NA	ERBB2,COL5A1,PDGFRA,THBS1,ITGB3,COL11A2,COL3A1,ITPR1,FLRT3,COL6A6,NTRK2,CXCL12,GABRA1,FN1,EGR2,COL2A1,ATP6V0A4,SHC2,PTPN3,EGR1,FURIN,IGF1R,EGR4,PRKCB,ACTB,IRS2,FGFR4,COL4A1,NRAS,ADAM10,TRIB3,ADCYAP1R1,PPP2R1A,FLT4,NGF,NRP1,GABRB2,THBS3,LAMC3,EGF,LAMA4,NCF2,BCAR1,EPN1,HGFAC,COL6A5,MAPK11,GRIN2B,THBS2,PTPRJ,COL1A2,PIK3CB,FER,CDK5R1,PTPRS,PPP2CA,COL4A5,NCOR1,AP2A2,GABRG2,PIK3R3,GABRB3,MAPK3,REST,COL…	1	3.47978762253818e-06	LAMA1,COL6A3,LAMA5,FLRT2,PTPRS,COL6A1,COL6A2,HGF,TIAM1,COL1A1,FLT4,IRS4,COL4A4,NTRK3,COL3A1,FLT1,CYFIP2,COL11A2,ELMO1,PTPRU,ITPR1,VEGFC,ITGAV,LAMA3,CILP,INSR,MMP9,NRG3,DNM1,PLCG1,COL4A2,FGF9,PDGFRA,PIK3C3,HNRNPM,PGR,CYFIP1,FGFRL1,ATP6V0D2,KIDINS220,PTK2,PRKACG,COL6A6,LAMA4,SHC3	1	0.00159521859273016		NA	NA		NA	NA		NA	NA		NA	NA		NA	NA	RPS6KA3,COL6A1,FLRT2,COL6A2,NRP2,LAMA5,PIK3CA,COL4A3,COL4A1,LAMB3,LAMC1,NTRK2,COL11A2,MUC20,ITPR3,RAPGEF1,KIDINS220,LAMA1,COL2A1,PSEN2,CYFIP2,ITPR1,PPP2CB,PCSK6,FLRT3,KIT,PIK3R4,GABRB2,COL5A3,ATP6V1A,LAMA4,AXL,DNM1,EGFR,PTPRJ,TNS3,COL4A2,FGF23,SH2B3,DNM3,COL1A1,NCOR1,CHD4,COL5A1,IRS4,COL4A4,PRKCA,PTBP1,COL1A2,APH1B,FGF3	1	0.00373650200889352	COL6A3,LAMC3,PTPRS,TIAM1,COL5A1,PIK3CA,COL6A6,FN1,LAMA5,FLRT2,GABRB3,DOCK3,COL6A2,LAMA4,PLG,COL27A1,MMP9,TLR9,COL4A1,NRG3,ELMO1,KDR,FLT4,COL5A2,COL1A2,MTOR,GABRQ,FLT1,THBS2,CHD4,COL4A4,LAMA3,NTRK3,ADAM12,COL4A2,NCKAP1L,PPP2R1A,FLRT1,INSR,LAMA2,DOCK1,ARC,NRG1,PLCG1,ERBB2,IRS4,PRKCE,PGR,PDGFRA,ESR1,WASF3,STAT5A,KIT,GABRG2,LAMB1,PTPRU,RRAD,COL11A2,LAMA1,MAPKAP1,PDGFRB,CILP,COL24A1,RPS6KA2,NCF1,FLT3,…	1	0.000944646079172241		NA
REAC:R-HSA-9013508	NOTCH3 Intracellular Domain Regulates Transcription	24		NA	NA		NA	NA		NA	NA		NA	NA		NA	NA		NA	NA		NA	NA		NA	NA		NA	NA		NA	NA		NA	NA	PLXND1,CREBBP,EP300	1	0.00854563319579325		NA	NA		NA	NA		NA	NA		NA
REAC:R-HSA-9022692	Regulation of MECP2 expression and activity	30		NA	NA		NA	NA		NA	NA		NA	NA		NA	NA		NA	NA		NA	NA		NA	NA		NA	NA		NA	NA		NA	NA		NA	NA		NA	NA		NA	NA		NA	NA		NA
REAC:R-HSA-936837	Ion transport by P-type ATPases	55		NA	NA		NA	NA		NA	NA		NA	NA		NA	NA		NA	NA		NA	NA	ATP1A2,ATP10A,ATP2B2,ATP4A,ATP8B4,ATP7A,ATP10D,ATP8A2,ATP8B2,ATP2B3,CAMK2B,ATP1A4,ATP4B,ATP1A3,ATP9B,ATP11A,ATP12A,ATP2C1,ATP2B4,ATP13A2,ATP2A1,ATP7B,ATP10B,ATP13A1,ATP1B2,ATP8B1,ATP1B1,ATP13A5	1	0.00715244129644806		NA	NA		NA	NA		NA	NA		NA	NA		NA	NA		NA	NA		NA	NA		NA
REAC:R-HSA-9619665	EGR2 and SOX10-mediated initiation of Schwann cell myelination	28		NA	NA		NA	NA		NA	NA		NA	NA		NA	NA		NA	NA		NA	NA		NA	NA		NA	NA		NA	NA		NA	NA		NA	NA		NA	NA		NA	NA		NA	NA		NA
REAC:R-HSA-977443	GABA receptor activation	60		NA	NA		NA	NA		NA	NA		NA	NA		NA	NA		NA	NA	ADCY8,GABRA1,ADCY2,KCNJ2,GABBR2,GABRB2,KCNJ3,GABRA5,GNAI2,KCNJ5,GABRG2,GABRB3,KCNJ4,GABRQ,GNAL,ADCY6,GABRA4,GABRG3,NPTN,ADCY9,ADCY7,ADCY5	1	0.00818064189055991		NA	NA		NA	NA		NA	NA		NA	NA		NA	NA		NA	NA		NA	NA		NA	NA		NA
REAC:R-HSA-983189	Kinesins	61		NA	NA		NA	NA		NA	NA		NA	NA		NA	NA		NA	NA		NA	NA		NA	NA		NA	NA		NA	NA		NA	NA		NA	NA		NA	NA		NA	NA		NA	NA		NA
REAC:R-HSA-983712	Ion channel transport	182	RYR2,RYR3,RYR1,TRPC7,ATP10B,ANO2,TRPM2,ANO4,ANO3,TRPV5,CLCNKB,ATP2B3,ATP10A,ATP8A2,TRPM1,WNK2,NEDD4L,SCNN1B,ATP8B3,ATP2A3,TRPM3,TRPM5,TRPC4,ATP1A3,TRPA1,ATP6V0A4,SCNN1G,ANO5,ANO1,UNC79,ATP11A,TRPM6,ATP2A1,TRPM7,CLCNKA,STOML3	1	0.00191683822478261		NA	NA	RYR1,RYR2,ANO4,TRPM2,ATP9A,CAMK2B,ATP8B3,BEST2,ATP2B2,RYR3,ANO7,NALCN,MCOLN1,TRPC5,CLIC2,ATP2C1,ATP2A3,CLCNKA,ASIC2,ATP11A,ATP11C,ATP7A,ASIC4,ANO5,SGK2,TPCN2,ANO10,TRPM5,ATP10B,TPCN1,ATP6V0D2,TRPM6,ANO9,BEST1,SCNN1D,ATP2C2,ATP4A,ATP8A2,ATP7B,CLCN1,ANO8,CLCN5,ASIC1,ATP12A,ATP1A2,TRPC4AP,CLCN2,ANO2	1	2.0522117416298e-05	RYR2,ASIC1,ATP2A3,TRDN,ATP1A2,ATP1A4,TPCN2,BEST2,ATP2C1,MLKL,TRPM3,ASPH,MCOLN1,RYR3,SGK2,ATP13A1,ATP12A,CLCN1,BSND,ATP10A,ANO6,RYR1,ATP8A2,ATP6V0A4,ATP6V0A2,ATP10B,ATP9A,ANO7,TRPV5,SCNN1D	1	0.00198155449686753		NA	NA		NA	NA	RYR2,RYR1,ATP1A3,TRPV5,ATP11A,TRPC7,WNK2,ATP2B2,ATP6V0A4,RYR3,ATP8B4,ATP1A2,ATP8B2,ATP10A,ASIC2,CLCA2,SCNN1D,ANO8,SLC9B2,ATP8A2,ATP4A,ATP6V1B1,CLCN6,ANO5,TRPA1,ATP1A1,CLCN4,ANO3,ATP13A5,ATP2A1,TRPM2,CUTC,SGK2,TRPM5,TCIRG1,ATP9B,ANO9,ATP6V1C2,ATP7B,ATP2B3,CLCN5,ATP6V1G2,TRPV4,NALCN,WNK4,ATP1B2,ATP6AP1,TRPM4,ATP13A4,ATP6V0D2,SCNN1G,ANO1,ATP6V0A2,ATP13A1	1	0.00421431262229539	RYR2,RYR3,RYR1,TRPV4,ATP1A2,NALCN,ATP10A,SLC9C2,TRPM3,ANO8,ASIC2,ATP2B2,ATP4A,UNC79,ATP8B4,TRPA1,ATP7A,TRPV3,WNK2,ATP6V0D2,ATP10D,ATP8A2,UNC80,ATP8B2,ANO2,TRPC3,ATP2B3,ANO9,ASIC1,CAMK2B,CLCN5,ATP1A4,TRPM1,CLCN1,ANO7,ATP4B,SLC17A3,ATP1A3,ATP6AP1,ANO5,CLCN7,CLCNKB,TPCN1	1	4.61013299578827e-06		NA	NA		NA	NA		NA	NA	RYR1,ATP10A,RYR3,RYR2,TRPM6,TRPM3,ANO1,SLC9C1,UNC80,ATP13A2,ASIC2,WWP1,WNK2,ANO6,ATP13A1,ATP2B2,ATP8B1,ASIC3,ATP1A4,TPCN2,ATP10D,ANO2,TRPM8,ANO7,ATP2A3,ATP9A,ANO9,ATP2B1,CAMK2A,SCNN1D,ATP6AP1,CLCN5,TRPC1,NALCN,TRPV2,ASPH	1	0.000203147742219674	RYR1,WNK2,CLCN1,CLCN4,RYR3,TPCN1,SCNN1G,SCNN1B,ATP6V0A4,TRPM4,ANO5,TTYH2,ANO9,RYR2,ATP8B2	1	0.00686486398891381		NA	NA	RYR2,RYR1,ATP10A,NALCN,RYR3,TRPC7,TRPC4,UNC80,ATP2B2,UNC79,ATP2B3,TRPM1,ATP8B2,TRPM3,TRPV5,ASIC2,TRPC3,CLCN6,ATP12A,ATP7A,ASIC5,ASIC1,ATP4A,ANO2,TRPC5,ATP9B,WNK4,TRPM5,ATP8A2,CLCN3,ANO7,ATP8B3,ANO4,ATP1A4,CLCN5,ATP8B1,CAMK2B,CLCN2,CLCN1,ATP1A2,WNK2,TRPM8,ATP11A,TPCN1,ATP6V1H,ASPH,ANO5,ATP8A1,TRDN,ATP6V1A,ANO1,RIPK1,ATP2B4,ATP6V0E2,SGK3,ATP2A1,CLCN4,ANO3,BEST3,TRPM6,CAMK2A,ATP1A1,TRPV4,NEDD4L,TRPM…	1	1.17718085274074e-05		NA
[truncated: 51 more columns]

## Sheet: SBS10
term.id	term.name	term.size	GBM_overlap	GBM_evidence	GBM_adjusted.p.val	BLCA_overlap	BLCA_evidence	BLCA_adjusted.p.val	BRCA_overlap	BRCA_evidence	BRCA_adjusted.p.val	UCEC_POLE_overlap	UCEC_POLE_evidence	UCEC_POLE_adjusted.p.val	CRC_POLE_overlap	CRC_POLE_evidence	CRC_POLE_adjusted.p.val	STES_POLE_overlap	STES_POLE_evidence	STES_POLE_adjusted.p.val	UCS_overlap	UCS_evidence	UCS_adjusted.p.val	evidence	adjusted.p.val
REAC:R-HSA-111465	Apoptotic cleavage of cellular proteins	37		NA	NA		NA	NA		NA	NA	APC,ROCK1,DSP,DSG3,CASP8,DSG1,TJP1,BMX,SPTAN1,CLSPN,PTK2,CTNNB1,DSG2,SATB1,TJP2,PLEC,STK24,CDH1,ADD1,ACIN1,BIRC2,MAPT	1	0.00704921833979017		NA	NA		NA	NA		NA	NA	UCEC_POLE	0.00704921833979017
REAC:R-HSA-112315	Transmission across Chemical Synapses	258		NA	NA		NA	NA		NA	NA	NBEA,CACNA1E,RPS6KA6,RIMS1,PPFIA2,DLG2,RASGRF2,CACNA1B,GRIN2A,ADCY9,GRIK2,GRIA2,GABRA4,CACNA1A,RPS6KA3,CACNA2D3,GRIA3,BCHE,GABRG2,GRIN2B,GRIA4,PPFIA1,NRG1,KCNJ3,GABRA1,GABRA2,MYO6,GABBR1,GABRQ,ADCY8,PRKCB,ADCY1,CHRNB3,CASK,ADCY2,SYN1,GRIK1,GABRB3,CACNB2,GAD2,UNC13B,PPM1E,GABRB1,PRKAA1,GABRB2,DLG1,GABRA6,ARHGEF9,GABRG3,GRIK5,GRIN3A,GLS,GLRA3,DLG4,KIF17,GABRA3,DLG3,CHRNA6,PLCB1,PRKAR1A,PPFIA4,HTR3B…	1	7.28266762671911e-05		NA	NA		NA	NA		NA	NA	UCEC_POLE	7.28266762671911e-05
REAC:R-HSA-112316	Neuronal System	399		NA	NA		NA	NA		NA	NA	NBEA,CACNA1E,PTPRD,SLITRK3,RPS6KA6,RIMS1,SIPA1L1,PPFIA2,DLG2,RASGRF2,NRXN1,SLITRK4,GRM1,IL1RAPL1,KCNH8,HCN1,SLITRK2,CACNA1B,GRIN2A,ABCC9,ADCY9,NRXN3,GRIK2,IL1RAPL2,GRIA2,GABRA4,EPB41L3,CACNA1A,SLITRK1,GRM5,KCNH5,SLITRK6,KCNH7,RPS6KA3,RTN3,CACNA2D3,GRIA3,KCNB1,NLGN1,BCHE,SLITRK5,GABRG2,GRIN2B,GRIA4,PPFIA1,KCNQ3,NRG1,KCNJ3,GABRA1,GABRA2,ABCC8,MYO6,GABBR1,GABRQ,KCNQ5,LRRTM4,ADCY8,PRKCB,KCNC2,ADCY1,C…	1	2.34988701604235e-09	NBEA,GRIA4,PPFIA2,KCNH1,KCNH5,SIPA1L1,GRIN2A,SLITRK2,KCNH7,CACNA1A,CACNA2D3,GABRA2,ABCC9,HCN1,NRXN1,PRKCB,MYO6,SLITRK1,EPB41L3,KCNMA1,ABCC8,GABRA1,IL1RAPL1,ADCY9,CACNA1E,PPM1E,GRIA2,SHANK1,SLITRK3,PRKAA2,PTPRD,NTRK3,GRIK2,GABRA4,RASGRF2,SLITRK4,GABRB3,KCNB1,GABBR2,PPFIA1,KCNA4,CACNA1B,KCNS2,GABRB1,CACNG3,RIMS1,GJD2,GABRG2,ADCY4,GJA10,LRRTM4,APBA2,CHRNB3,KCNB2,KCNK18,GRIN3A,GRIN2B,SLC38A1,GRIP1,AD…	1	0.000100816870633561		NA	NA		NA	NA	UCEC_POLE,CRC_POLE	7.12409265023844e-12
REAC:R-HSA-1296072	Voltage gated Potassium channels	43		NA	NA		NA	NA		NA	NA	KCNH8,KCNH5,KCNH7,KCNB1,KCNQ3,KCNQ5,KCNC2,KCNH1,KCNC1,KCNB2,KCNA1,KCNH4,KCND2,KCND3,KCNA3,KCNA10,KCNS3,KCNH6,KCNA5,KCNA4,KCNS2,KCNG4,KCNAB1,KCND1,KCNA2,KCNA6,KCNAB3,KCNQ1,KCNH2,KCNF1,KCNQ2,KCNA7,KCNH3,KCNC4,KCNV1	1	0.000311235094148257		NA	NA		NA	NA		NA	NA	UCEC_POLE	0.000311235094148257
REAC:R-HSA-1442490	Collagen degradation	64		NA	NA		NA	NA		NA	NA	COL6A3,COL6A5,COL12A1,COL14A1,COL11A1,COL6A6,COL4A6,COL5A1,COL4A5,COL5A3,COL5A2,COL4A3,COL11A2,COL17A1,COL19A1,ADAM17,COL4A1,COL1A2,ADAM9,COL3A1,COL4A4,COL15A1	1	0.00341905417392445		NA	NA		NA	NA		NA	NA	UCEC_POLE	0.00341905417392445
REAC:R-HSA-1474165	Reproduction	143		NA	NA		NA	NA		NA	NA	SYNE1,SYNE2,BRCA2,SYCP2,ATM,TEX15,MSH4,ATR,RAD50,SYCP1,PRDM9,SMC1B	1	0.000454583501683116	SYNE1,ATM,SYNE2,TEX15,BRCA2,ATR,SYCP2,KCNU1,SYCP1	1	0.00430827071857215		NA	NA		NA	NA	UCEC_POLE,CRC_POLE	2.76993048919076e-05
REAC:R-HSA-1474228	Degradation of the extracellular matrix	140		NA	NA		NA	NA		NA	NA	COL6A3,COL6A5,FBN1,COL12A1,FN1,COL14A1,LAMA3,COL11A1,FBN2,COL6A6,TLL1,LAMB1,COL4A6,COL5A1,A2M,FBN3,COL4A5,COL5A3,ADAMTS16,COL5A2,ADAMTS9,COL4A3,ACAN,COL11A2,COL17A1,CAPN14,ADAMTS5,COL19A1,ADAM17,COL4A1,COL1A2,ADAM9,COL3A1,COL4A4,COL15A1,MMP16,ADAMTS18,PLG,COL9A1,CAPN3,CAPN6,CAPN8,COL7A1,COL25A1,CDH1,ADAMTS1,NID1,MMP19,HSPG2,SPOCK3,COL2A1,ADAM10,LAMC2,LAMA5,KLKB1,MMP17,MMP9,COL6A2,MMP3,CAPN11,LAMC…	1	2.50522443617593e-05		NA	NA		NA	NA		NA	NA	UCEC_POLE	2.50522443617593e-05
REAC:R-HSA-1474244	Extracellular matrix organization	298	LAMA1,FBN1,COL24A1,LAMA2,COL6A3,COL12A1,COL14A1,LAMA3,TLL1,ADAMTS16,DMD,COL27A1,NRXN1,ADAMTS18,TNC,LAMC1,ITGA8,HSPG2,PLEC,ITGA9,PRKCA,LAMB1,ITGA10,PLOD2,DMP1,COL22A1,ADAMTS9,LAMA5,CASK,TLL2,VCAN,ITGA4	1	2.04731032604093e-05		NA	NA		NA	NA	DMD,VCAN,LAMA2,COL6A3,COL6A5,FBN1,COL12A1,FN1,COL14A1,KDR,DSPP,LAMA3,LAMA1,NRXN1,COL11A1,FBN2,COL6A6,COL22A1,TLL1,FGA,PXDN,TNC,LAMB1,COL24A1,VWF,COL4A6,ADAMTS3,LAMA4,COL5A1,COL21A1,A2M,ITGA2,FBN3,ITGA1,ITGAM,COL4A5,COL5A3,COL28A1,ADAMTS16,TNXB,COL5A2,ADAMTS9,NID2,COL4A3,ACAN,VCAM1,COL11A2,ITGAD,COL17A1,CAPN14,DDR2,ADAMTS5,MUSK,ITGAL,COL19A1,ADAM17,ITGA9,CASK,COL4A1,ITGA8,COL1A2,LAMC3,ADAM9,COL3A1…	1	2.61228957290018e-10	VCAN,COL6A3,FBN1,COL12A1,ADAMTS16,LAMA2,COL6A5,FBN2,COL14A1,COL11A1,COL6A6,DMD,ADAMTS9,ADAMTS1,ADAMTS18,LAMA1,LAMA3,ADAMTS3,COL5A2,NRXN1,ITGA10,KDR,COL15A1,COL27A1,LAMC1,COL21A1,DSPP,ACAN,COL5A3,COL4A1,ITGAX,ITGB3,TNN,ITGA4,DMP1,COL22A1,VWF,NCAM1,ITGAE,FN1,LAMA4,ITGAL,TGFB2,MMP19,PXDN,ITGA8,LAMB2,ITGAV,ADAM12,COL9A1,PLG,HAPLN1,SPARC,TNC,COL24A1,A2M,LAMA5,EMILIN2,LTBP1,LUM,ADAM9,COL28A1,ITGA2,FGA,…	1	2.14966237899047e-08		NA	NA	COL6A2,COL4A5,CAPN9,COL6A3,LAMA3,ADAMTS16,CAST,COL7A1,ADAMTS18,BMP4,COL9A1,CTSV,ITGA7,LRP4,MATN1,MMP9,VTN,CAPN13,CMA1,COL11A1,COL6A5,COL6A6,CTSD,DMD,EFEMP1,EMILIN2,FBN3,FGG,ITGAM,LAMA2,LAMA4,LAMB3,LTBP1,LUM,MATN3,PCOLCE2,SPARC,ITGA4,ADAM17,FGB,ITGA1,ITGA2,ITGA8,ITGAV,KLKB1,BMP10,FBLN5,NCAM1,LAMC3,COL22A1,ITGA11,SCUBE1,A2M,ITGA9,ICAM4,PCOLCE,VCAN,ADAMTS14,ADAMTS3,ASPN	1	0.00257555764267995	GBM,UCEC_POLE,CRC_POLE,UCS	9.38044580766593e-21
REAC:R-HSA-1474290	Collagen formation	89	COL24A1,COL6A3,COL12A1,COL14A1,LAMA3,TLL1,COL27A1,PLEC,PLOD2,COL22A1,TLL2,LAMC2,COL11A1,COL6A6,COL16A1,COL6A5,COL13A1,COL5A3,COL11A2,COL5A1,COLGALT2,MMP7,PLOD1,COL4A3,COL5A2	1	0.0037428238531132		NA	NA		NA	NA	COL6A3,COL6A5,COL12A1,COL14A1,LAMA3,COL11A1,COL6A6,COL22A1,TLL1,PXDN,COL24A1,COL4A6,ADAMTS3,COL5A1,COL21A1,COL4A5,COL5A3,COL28A1,COL5A2,COL4A3,COL11A2,COL17A1,COL19A1,COL4A1,COL1A2,COL3A1,ITGA6,COL4A4,COL15A1,COL9A1,COL27A1,ADAMTS2,COL7A1,PLEC,COL25A1,COLGALT2,PCOLCE2,COL20A1,COL2A1,P4HA1,LAMC2,MMP9,COL6A2,MMP3,LOXL2,P4HA2,ADAMTS14,CTSL,CTSS,COL1A1,COL16A1,MMP13,TLL2,PLOD3,CTSV,COL6A1	1	0.000239743300697073	COL6A3,COL12A1,COL6A5,COL14A1,COL11A1,COL6A6,LAMA3,ADAMTS3,COL5A2,COL15A1,COL27A1,COL21A1,COL5A3,COL4A1,COL22A1,PXDN,COL9A1,COL24A1,COL28A1,ADAMTS2,TLL1,ITGA6,COL4A4,LAMC2,COL3A1,COL11A2,PLOD2,COL5A1,COL1A1,COL4A5,LOXL2,MMP9,COL20A1,COL1A2,COL7A1,MMP13,COL2A1,ADAMTS14,LAMB3,P4HA3,PLEC,MMP20,LOXL3,PCOLCE2,COL23A1,COL17A1,MMP3,COL16A1,COL4A3,P4HA1,COL4A6,CTSV	1	0.000261662099258151		NA	NA		NA	NA	GBM,UCEC_POLE,CRC_POLE	6.31543883344077e-08
REAC:R-HSA-1483255	PI Metabolism	83	INPP4B,PIK3C2A,TPTE2,PTEN,BMX,INPP5F,INPP5K,FIG4,PIK3CA,PLEKHA8,PIK3CB,PTPN13,PIK3C2G,INPP5D,PIK3C3,MTM1,MTMR12,PIK3R5,PI4K2B,PIK3R2,PIK3R1,MTMR2,PIK3C2B,PIK3CG,PIP4K2B,SYNJ1,INPP4A,MTMR1,PIK3R4,PIP4K2A,SBF1,GDPD5,MTMR14,PI4KB,PIP5K1C,PLEKHA6,SYNJ2,MTMR10,PNPLA7,TNFAIP8L3,PLEKHA4,GDPD3,MTMR7,PIK3CD,PIKFYVE,PIP4K2C,SACM1L,SBF2,OCRL,RAB5A,INPP5J,MTMR8,PI4K2A	1	1.99331160436534e-06		NA	NA		NA	NA	TPTE,PTEN,PIK3CA,PTPN13,TPTE2,PIK3CG,SYNJ1,PIKFYVE,PIK3C2A,INPP4B,SBF2,MTM1,BMX,PIK3R1,PIK3C2G,OCRL,PI4KA,MTMR10,PIK3R4,PIK3CB,INPP5F,PIK3C3,PLEKHA5,MTMR7,MTMR8,MTMR12,INPP4A,MTMR1,MTMR4,PIK3R3,SYNJ2,PNPLA7,MTMR9,FIG4,MTMR6,PIK3C2B,MTMR2,ENPP6,SBF1,GDPD1	1	7.92517788206231e-05		NA	NA		NA	NA		NA	NA	GBM,UCEC_POLE	3.72321303869485e-09
REAC:R-HSA-1500620	Meiosis	117		NA	NA		NA	NA		NA	NA	SYNE1,SYNE2,BRCA2,SYCP2,ATM,TEX15,MSH4,ATR,RAD50,SYCP1,PRDM9,SMC1B	1	4.91389320278555e-05	SYNE1,ATM,SYNE2,TEX15,BRCA2,ATR,SYCP2,SYCP1,MLH3,PRDM9,RAD50	1	0.00409003440499122		NA	NA		NA	NA	UCEC_POLE,CRC_POLE	3.30010255326459e-06
REAC:R-HSA-156588	Glucuronidation	25		NA	NA		NA	NA		NA	NA	UGT3A2,UGT2B10,UGT2B4,UGT2B28,UGT2B15,UGT2A1,UGT1A7,UGT2A3,UGP2,UGT2B7,UGT2B11,UGT3A1,UGT2A2,UGT1A10,UGT1A9,UGT2B17	1	0.00747401932295332		NA	NA		NA	NA		NA	NA	UCEC_POLE	0.00747401932295332
REAC:R-HSA-1566948	Elastic fibre formation	44		NA	NA		NA	NA		NA	NA		NA	NA	FBN1,FBN2,ITGB3,FN1,TGFB2,ITGA8,ITGAV,EMILIN2,LTBP1,FBN3,LOXL2,ITGA5,VTN,ITGB5,BMP2,FBLN2,ITGB6,ITGB8,GDF5,BMP7,LOXL3,BMP4,ITGB1,LTBP2,FBLN1,ELN,BMP10,EFEMP1,EMILIN3,LOX,LTBP4,MFAP1,MFAP2,LTBP3,EMILIN1,FBLN5,MFAP3,MFAP5,TGFB3,FURIN	1	0.00322617255299063		NA	NA		NA	NA	CRC_POLE	0.00322617255299063
REAC:R-HSA-1650814	Collagen biosynthesis and modifying enzymes	67	COL24A1,COL6A3,COL12A1,COL14A1,TLL1,COL27A1,PLOD2,COL22A1,TLL2,COL11A1,COL6A6,COL16A1,COL6A5,COL13A1,COL5A3,COL11A2,COL5A1,COLGALT2,PLOD1,COL4A3,COL5A2	1	0.00343569938317317		NA	NA		NA	NA	COL6A3,COL6A5,COL12A1,COL14A1,COL11A1,COL6A6,COL22A1,TLL1,COL24A1,COL4A6,ADAMTS3,COL5A1,COL21A1,COL4A5,COL5A3,COL28A1,COL5A2,COL4A3,COL11A2,COL17A1,COL19A1,COL4A1,COL1A2,COL3A1,COL4A4,COL15A1,COL9A1,COL27A1,ADAMTS2	1	7.27170329152633e-06	COL6A3,COL12A1,COL6A5,COL14A1,COL11A1,COL6A6,ADAMTS3,COL5A2,COL15A1,COL27A1,COL21A1,COL5A3,COL4A1,COL22A1,COL9A1,COL24A1,COL28A1,ADAMTS2,TLL1,COL4A4,COL3A1,COL11A2,PLOD2,COL5A1,COL1A1,COL4A5,COL20A1,COL1A2,COL7A1,COL2A1,ADAMTS14,P4HA3,PCOLCE2,COL23A1,COL17A1,COL16A1,COL4A3,P4HA1,COL4A6	1	0.00496471673605197		NA	NA		NA	NA	GBM,UCEC_POLE,CRC_POLE	3.52222010985829e-08
REAC:R-HSA-1660499	Synthesis of PIPs at the plasma membrane	52	INPP4B,PIK3C2A,PTEN,BMX,INPP5K,PIK3CA,PLEKHA8,PIK3CB,PTPN13,PIK3C2G,INPP5D,MTM1,PIK3R5,PI4K2B,PIK3R2,PIK3R1,MTMR2,PIK3C2B,PIK3CG,PIP4K2B,SYNJ1,INPP4A,MTMR1,PIP4K2A,MTMR14,PIP5K1C,PLEKHA6,SYNJ2,PLEKHA4,PIK3CD,PIP4K2C,SBF2,OCRL,RAB5A,INPP5J,MTMR8,PI4K2A	1	7.47505303630962e-06		NA	NA		NA	NA	PTEN,PIK3CA,PTPN13,PIK3CG,SYNJ1,PIK3C2A,INPP4B,SBF2,MTM1,BMX,PIK3R1,PIK3C2G,OCRL	1	0.00146869567183982		NA	NA		NA	NA		NA	NA	GBM,UCEC_POLE	2.12186489999768e-07
REAC:R-HSA-1660516	Synthesis of PIPs at the early endosome membrane	16	INPP4B,PIK3C2A,INPP5F,FIG4,PIK3C3,MTM1,MTMR12,PI4K2B,MTMR2,INPP4A,PIK3R4,MTMR10,PIKFYVE,PI4K2A	1	0.00826550512333167		NA	NA		NA	NA	PIKFYVE,PIK3C2A,INPP4B,MTM1,MTMR10,PIK3R4,INPP5F,PIK3C3,MTMR12,INPP4A,MTMR4,FIG4,MTMR2	1	0.000453138356844054		NA	NA		NA	NA		NA	NA	GBM,UCEC_POLE	5.0544323636748e-05
REAC:R-HSA-1660517	Synthesis of PIPs at the late endosome membrane	11		NA	NA		NA	NA		NA	NA	PIKFYVE,PIK3C2A,MTM1,PIK3R4,PIK3C3,MTMR7,MTMR4,MTMR9,FIG4,MTMR2	1	0.00159069316728117		NA	NA		NA	NA		NA	NA	UCEC_POLE	0.00159069316728117
REAC:R-HSA-186797	Signaling by PDGF	54		NA	NA		NA	NA		NA	NA	COL6A3,COL6A5,PIK3CA,RASA1,COL6A6,PDGFRA,PIK3R1,COL5A1,SOS1,COL4A5,COL5A3,THBS2,COL5A2,COL4A3,PTPN12,PIK3CB,COL4A1,COL3A1,COL4A4,PLG,COL9A1	1	0.00257048730779861	COL6A3,COL6A5,PDGFRA,COL6A6,PIK3R1,RASA1,PIK3CA,COL5A2,PTPN12,SOS1,THBS2,COL5A3,COL4A1	1	0.00109127979475012		NA	NA		NA	NA	UCEC_POLE,CRC_POLE	3.86659652940868e-05
REAC:R-HSA-193648	NRAGE signals death through JNK	59		NA	NA		NA	NA		NA	NA	OBSCN,MCF2,TIAM1,ARHGEF12,RASGRF2,TRIO,AKAP13,KALRN,ARHGEF6,MAGED1,TIAM2,SOS1,VAV3,SOS2,ARHGEF26,PREX1,ARHGEF33,ITSN1,NGEF,ARHGEF11,VAV1,ECT2,ARHGEF9,FGD1,VAV2,ARHGEF7,ARHGEF17,ARHGEF15,ARHGEF38,FGD2,ARHGEF40,MAPK8,ARHGEF3,FGD3,MCF2L,ARHGEF10L,AATF,ARHGEF10,PLEKHG2	1	0.00130949789272845		NA	NA		NA	NA		NA	NA	UCEC_POLE	0.00130949789272845
REAC:R-HSA-194315	Signaling by Rho GTPases	449		NA	NA		NA	NA	PIK3R4,XPO1,ARAP2,NCKAP1,ACTR2,OBSCN,ROCK1,CIT,ARHGEF6,PPP1R12B,CFTR,NCKAP1L,ITSN1,RANBP2,ROCK2,ARHGAP11A,ARHGAP29,CENPC,CLASP2,CYFIP2,DAAM1,GDI2,IQGAP2,PKN2,RASGRF2,TRIO,FMNL2,AKAP13,NUP107,CENPE,CENPF,NDE1,KIF14,ARHGAP5,ARHGAP28,SRGAP1,ARHGEF12,RHOBTB2,ABI1,ABI2,AHCTF1,ARHGAP18,ARHGAP19,ARHGAP26,ARHGAP35,ARHGEF10,ARHGEF11,ARHGEF26,ARPC2	1	0.000353550846667801	CENPF,RANBP2,OBSCN,ROCK1,ARAP2,MYO9A,MCF2,KIF14,CENPE,TIAM1,AHCTF1,IQGAP2,ARHGEF12,RASGRF2,KNTC1,CIT,TRIO,ARHGAP21,ARHGAP5,ARHGAP35,DIAPH3,CENPC,AKAP13,ERCC6L,KALRN,CKAP5,ARHGEF6,ROCK2,DAAM1,SYDE2,CLASP2,DYNC1H1,ARHGAP31,XPO1,FLNA,CLASP1,KIF18A,KTN1,OCRL,DLC1,A2M,TIAM2,IQGAP1,PAK3,PPP1R12B,MYH11,SOS1,ARHGAP32,NCKAP1L,VAV3,KIF2B,SOS2,ARHGEF26,NCOA2,MYH10,ARHGAP30,ARHGAP20,KIF5A,DEPDC7,PIK3R4,OPHN1…	1	1.34129558324134e-06		NA	NA		NA	NA		NA	NA	BRCA,UCEC_POLE	1.06553332286098e-08
REAC:R-HSA-194840	Rho GTPase cycle	140	OBSCN,ARHGAP21,SYDE2,SOS2,RASGRF2,FGD4,ARHGAP10,PREX1,ARHGAP29,ARAP2,ARHGAP5,INPP5B,MYO9A,ARHGEF37,ARHGAP30,FAM13B,PLEKHG2,MCF2,KALRN,AKAP13,ARHGEF5,ARHGAP35,ITSN1,TIAM2,ARHGAP18,TRIP10,DLC1,PIK3R2,CHN2,ARHGAP19,ARHGAP44,ARHGEF15,ARHGEF26,ARHGEF38,ARHGEF7,DEPDC7,SRGAP3,A2M,ARHGAP17,ARHGAP20,ARHGAP27,ARHGEF16,ARHGEF19,ARHGEF40	1	0.00223439018143164		NA	NA	ARAP2,OBSCN,ARHGEF6,ITSN1,ARHGAP11A,ARHGAP29,GDI2,RASGRF2,TRIO,AKAP13,ARHGAP5,ARHGAP28,SRGAP1,ARHGEF12,RHOBTB2,ARHGAP18,ARHGAP19,ARHGAP26,ARHGAP35,ARHGEF10,ARHGEF11,ARHGEF26	1	0.00253086526248559	OBSCN,ARAP2,MYO9A,MCF2,TIAM1,ARHGEF12,RASGRF2,TRIO,ARHGAP21,ARHGAP5,ARHGAP35,AKAP13,KALRN,ARHGEF6,SYDE2,ARHGAP31,OCRL,DLC1,A2M,TIAM2,SOS1,ARHGAP32,VAV3,SOS2,ARHGEF26,ARHGAP30,ARHGAP20,DEPDC7,OPHN1,ARHGAP6,FAM13A,PREX1,ARHGAP17,ARHGAP15,ARHGAP12,ARHGEF33,ARHGAP29,ARHGAP10,ARHGAP11A,ITSN1,SRGAP1,NGEF,ARAP3,ARHGAP24,STARD8,ARHGEF11,VAV1,ECT2,ARHGAP26,STARD13	1	4.24190464004127e-08	OBSCN,ARAP2,ARHGAP21,MYO9A,ITSN1,TIAM1,DLC1,ARHGAP20,FAM13A,VAV3,ARHGAP35,SOS1,ARHGAP12,FAM13B,ARHGEF26,ARHGAP29,ARHGAP32,RASGRF2,SYDE2,AKAP13,MCF2,ARHGEF12,ARHGEF6,TRIO,ARHGAP18,A2M,ARHGAP22,NET1,ARHGAP42,ARHGAP25,ARHGAP11A,ARHGAP31,ARHGEF3,ARHGAP28,TIAM2,ARHGAP19,RALBP1,KALRN,PREX1,OCRL,NGEF,ARHGAP15,SRGAP1,SOS2,ECT2,ARHGAP23,VAV1,ARHGAP26,ARHGAP5,ARHGEF10,ARHGAP44,ARAP3,RHOBTB2,ARHGEF9,INPP5B,…	1	0.00052859316032829		NA	NA		NA	NA	GBM,BRCA,UCEC_POLE,CRC_POLE	1.12614941471641e-12
REAC:R-HSA-2022090	Assembly of collagen fibrils and other multimeric structures	60	COL24A1,COL6A3,COL12A1,COL14A1,LAMA3,TLL1,COL27A1,PLEC,TLL2,LAMC2,COL11A1,COL6A6,COL6A5,COL5A3,COL11A2,COL5A1,MMP7,COL4A3,COL5A2	1	0.00866896883444791		NA	NA		NA	NA	COL6A3,COL6A5,COL12A1,COL14A1,LAMA3,COL11A1,COL6A6,TLL1,PXDN,COL24A1,COL4A6,COL5A1,COL4A5,COL5A3,COL5A2,COL4A3,COL11A2,COL17A1,COL4A1,COL1A2,COL3A1,ITGA6,COL4A4,COL15A1,COL9A1,COL27A1	1	4.18007065173214e-05	COL6A3,COL12A1,COL6A5,COL14A1,COL11A1,COL6A6,LAMA3,COL5A2,COL15A1,COL27A1,COL5A3,COL4A1,PXDN,COL9A1,COL24A1,TLL1,ITGA6,COL4A4,LAMC2,COL3A1,COL11A2,COL5A1,COL1A1,COL4A5,LOXL2,MMP9,COL1A2,COL7A1,MMP13,COL2A1,LAMB3,PLEC,MMP20,LOXL3,COL17A1,MMP3,COL4A3,COL4A6,CTSV	1	0.00017511786832853		NA	NA		NA	NA	GBM,UCEC_POLE,CRC_POLE	1.90467826297439e-08
REAC:R-HSA-2129379	Molecules associated with elastic fibres	37		NA	NA		NA	NA		NA	NA		NA	NA	FBN1,FBN2,ITGB3,FN1,TGFB2,ITGA8,ITGAV,EMILIN2,LTBP1,FBN3,VTN,ITGB5,BMP2,FBLN2,ITGB6,ITGB8,GDF5,BMP7,BMP4,ITGB1,LTBP2,FBLN1,ELN,BMP10,EFEMP1,EMILIN3,LTBP4,MFAP1,MFAP2,LTBP3,EMILIN1,FBLN5,MFAP3,MFAP5,TGFB3	1	0.000518121966685902		NA	NA		NA	NA	CRC_POLE	0.000518121966685901
REAC:R-HSA-216083	Integrin cell surface interactions	84		NA	NA		NA	NA		NA	NA	COL6A3,COL6A5,FBN1,FN1,KDR,COL6A6,FGA,TNC,VWF,COL4A6,COL5A1,ITGA2,ITGA1,ITGAM,COL4A5,COL5A3,COL5A2,COL4A3,VCAM1,ITGAD,ITGAL,ITGA9,COL4A1,ITGA8,COL1A2,COL3A1,ITGA6,COL4A4,ITGAE,ITGAV,COL9A1,ITGA4,FGG,ITGB3,LUM,COL7A1,ITGA5,ITGA7,ITGAX,CDH1,ITGA10,FGB,HSPG2,IBSP	1	9.09201509806837e-07	COL6A3,FBN1,COL6A5,COL6A6,COL5A2,ITGA10,KDR,COL5A3,COL4A1,ITGAX,ITGB3,ITGA4,VWF,ITGAE,FN1,ITGAL,ITGA8,ITGAV,COL9A1,TNC,LUM,ITGA2,FGA,ITGA6,COL4A4,ITGAD,COL3A1,ITGA9,COL5A1,COL1A1,ITGA11,COL4A5,ITGA7,COL1A2,ITGA5,VTN,VCAM1,COL7A1,ITGB5,COL2A1,ITGB6,CDH1,ITGB8,FGB,ITGA1,IBSP,COL23A1,THBS1,COL16A1,ITGB1,COL4A3,COL4A6	1	6.55968758686555e-06		NA	NA		NA	NA	UCEC_POLE,CRC_POLE	1.60107260501398e-10
REAC:R-HSA-2672351	Stimuli-sensing channels	105		NA	NA		NA	NA		NA	NA	RYR2,RYR3,RYR1,UNC79,UNC80,WNK3,TRPM6,TRPM3,SLC9C1,TRDN,NALCN,ANO4,ANO2,TRPM7,CLCA2,TRPM1,TRPA1,SLC9C2,ANO5,TRPC1,TRPC5,ANO3,TRPC4,CLCA4	1	2.55164226322964e-07	RYR3,RYR2,UNC79,TRPM7,SLC9C2,UNC80,TRPA1,TRPM6,ASIC5,TRPM8,ANO2,WNK3,TRPC4,CLCA4,RYR1,TRPM3,ANO3,TRPC6,ANO5,TRPM1,SLC9C1,ANO6,MCOLN2,WNK1,CASQ2,TRPC1,MCOLN3,CLCN1	1	3.30156881971386e-07	RYR2,CLCA1,TRPC4,TRPM7,TRPA1,ASPH,TRPM6,RYR3,TRPM1,NALCN,MCOLN3,TRPV3,WWP1,SLC9C1,ANO5	1	0.000153879493980484		NA	NA	UCEC_POLE,CRC_POLE,STES_POLE	1.03173908486496e-14
REAC:R-HSA-3000157	Laminin interactions	30		NA	NA		NA	NA		NA	NA	LAMA2,LAMA3,LAMA1,LAMB1,COL4A6,LAMA4,ITGA2,ITGA1,COL4A5,NID2,COL4A3,COL4A1,LAMC3,ITGA6,COL4A4,ITGAV,COL7A1,ITGA7,NID1,HSPG2,LAMC2,LAMA5,LAMC1,LAMB2,LAMB3,ITGB1,COL4A2,ITGA3,COL18A1	1	2.45570877303752e-05	LAMA2,LAMA1,LAMA3,LAMC1,COL4A1,LAMA4,LAMB2,ITGAV,LAMA5,ITGA2,ITGA6,LAMC3,COL4A4,LAMC2,LAMB1,NID2,COL4A5,NID1,ITGA7,COL7A1,LAMB3,ITGA1,ITGB1,COL4A3,COL4A6,ITGA3	1	3.60191191833611e-06		NA	NA		NA	NA	UCEC_POLE,CRC_POLE	2.13599933480952e-09
REAC:R-HSA-3000171	Non-integrin membrane-ECM interactions	58	LAMA1,LAMA2,LAMA3,DMD,NRXN1,TNC,LAMC1,HSPG2,PRKCA,LAMB1,LAMA5,CASK,FN1,LAMC2,COL11A1,COL5A3,COL11A2,COL5A1,ITGAV,DDR2,COL4A3,COL5A2	1	4.24262556675557e-05		NA	NA		NA	NA	DMD,LAMA2,FN1,LAMA3,LAMA1,NRXN1,COL11A1,TNC,LAMB1,COL4A6,LAMA4,COL5A1,ITGA2,COL4A5,COL5A3,COL5A2,COL4A3,COL11A2,DDR2,CASK,COL4A1,COL1A2,LAMC3,COL3A1,ITGA6,COL4A4,ITGAV	1	2.55280481590877e-07	LAMA2,COL11A1,DMD,LAMA1,LAMA3,COL5A2,NRXN1,LAMC1,COL5A3,COL4A1,ITGB3,FN1,LAMA4,LAMB2,ITGAV,TNC,LAMA5,ITGA2,ITGA6,LAMC3,COL4A4,LAMC2,COL3A1,COL11A2,LAMB1,COL5A1,NTN4,COL1A1,COL4A5,COL1A2,VTN,ITGB5,COL2A1,DDR2,LAMB3,SDC1,SDC2,THBS1,ITGB1,PDGFA,PRKCA,COL4A3,COL4A6	1	2.28097521301761e-08		NA	NA		NA	NA	GBM,UCEC_POLE,CRC_POLE	2.37576467741427e-16
REAC:R-HSA-3000178	ECM proteoglycans	75	LAMA1,LAMA2,COL6A3,LAMA3,TNC,LAMC1,ITGA8,HSPG2,ITGA9,LAMB1,DMP1,LAMA5,VCAN,FN1,ACAN,ITGAX,COL6A6,COL6A5,COL5A3,NCAM1,COL5A1,ITGAV,TGFB2,COL4A3,COL5A2,TNR,COL4A6,DSPP,COL6A1,HAPLN1,APP,ASPN,COL1A1,ITGB3,NCAN,TNN,TNXB,PTPRS,COL3A1,COL4A5,LUM,MUSK,COL1A2,COL9A3,DCN	1	1.5088606423399e-05		NA	NA	COL6A5,ITGA8,COL4A5,TNR,TNC,COL4A1,ITGA9,LAMA3,COL4A3,COL4A6,APP,COL1A2,COL5A3,FN1,IBSP,LAMA1,LAMB1,MUSK,COL2A1,DCN,TGFB2,VCAN,COL6A6,TNXB,DMP1,ITGAX,NCAN,TNN,ITGA2,COL1A1,COL3A1,MATN3,COL5A1	1	6.21582874656939e-05	VCAN,LAMA2,COL6A3,COL6A5,FN1,DSPP,LAMA3,LAMA1,COL6A6,TNC,LAMB1,COL4A6,LAMA4,COL5A1,ITGA2,COL4A5,COL5A3,TNXB,COL5A2,COL4A3,ACAN,MUSK,ITGA9,COL4A1,ITGA8,COL1A2,COL3A1,COL4A4,ITGAV,COL9A1,APP,NCAN,ITGB3,LUM,TNR,ITGA7,ITGAX,BGN,TNN,HSPG2,IBSP,LRP4,DMP1,COL2A1,NCAM1,ITGB6,LAMA5,ASPN,COL6A2,SPARC,LAMC1,TGFB2,COL1A1,ITGA2B,LAMB2,COL6A1,BCAN,HAPLN1,ITGB1,PTPRS,DCN,COMP,COL4A2,COL9A3,TGFB3	1	1.52482251803294e-10	VCAN,COL6A3,LAMA2,COL6A5,COL6A6,LAMA1,LAMA3,COL5A2,LAMC1,DSPP,ACAN,COL5A3,COL4A1,ITGAX,ITGB3,TNN,DMP1,NCAM1,FN1,LAMA4,TGFB2,ITGA8,LAMB2,ITGAV,COL9A1,HAPLN1,SPARC,TNC,LAMA5,LUM,ITGA2,COL4A4,COL3A1,ITGA9,LAMB1,COL5A1,COL1A1,COL4A5,TNXB,TNR,ITGA7,COL1A2,VTN,ITGB5,COL2A1,MUSK,ITGB6,NCAN	1	7.2619002928543e-11	VCAN,COL6A5,LAMA1,COL6A3,LAMA2,BCAN,COL1A2,LAMA3,DSPP,FN1,ITGB6,COL4A3,LUM,TGFB2,TNXB,LAMC1,COL5A3,ASPN,COL4A4,COL5A2,DAG1,COL5A1,TNC,ITGA8,COL9A1,LAMA4,ITGAX	1	0.00315291205582723	COL6A2,COL4A5,COL6A3,LAMA3,COL9A1,ITGA7,LRP4,MATN1,VTN,COL6A5,COL6A6,LAMA2,LAMA4,LUM,MATN3,SPARC,ITGA2,ITGA8,ITGAV,NCAM1,ITGA9,VCAN,ASPN	1	0.0040364016950006	GBM,BRCA,UCEC_POLE,CRC_POLE,STES_POLE,UCS	3.39655516473929e-27
REAC:R-HSA-3295583	TRP channels	27		NA	NA		NA	NA		NA	NA	TRPM6,TRPM3,TRPM7,TRPM1,TRPA1,TRPC1,TRPC5,TRPC4,TRPC3,TRPM8,TRPC7,TRPM2,MCOLN3,TRPV3,MCOLN2,TRPV5,TRPC6,RIPK1,TRPM4,TRPM5,MCOLN1,MLKL,RIPK3,TRPV4,TRPC4AP	1	0.000197620580080698	TRPM7,TRPA1,TRPM6,TRPM8,TRPC4,TRPM3,TRPC6,TRPM1,MCOLN2,TRPC1,MCOLN3,TRPV5,TRPM2,TRPC3,TRPV4,TRPC5,TRPV2,TRPC7	1	8.69141830259501e-05	TRPC4,TRPM7,TRPA1,TRPM6,TRPM1,MCOLN3,TRPV3	1	0.00301756743358534		NA	NA	UCEC_POLE,CRC_POLE,STES_POLE	1.58146609769986e-08
REAC:R-HSA-373752	Netrin-1 signaling	49		NA	NA		NA	NA		NA	NA		NA	NA	DCC,UNC5D,ROBO1,DSCAM,TRPC4,SLIT2,WASL,TRPC6,TRPC1,MAPK8,MYO10,DOCK1,TRIO,NEO1,TRPC3,AGAP2,ABLIM2,TRPC5,NTN4,PTK2,TRPC7,SLIT1,PAK1,MAPK14,UNC5C	1	0.00241950991424365		NA	NA		NA	NA	CRC_POLE	0.00241950991424365
REAC:R-HSA-373755	Semaphorin interactions	64		NA	NA		NA	NA		NA	NA	ROCK1,PLXNC1,ARHGEF12,SEMA6D,ARHGAP35,ROCK2,PTPRC,PLXNA4,MET,PAK3,MYH11,ITGA1,MYH10,MYH9,PLXNB3,PLXNA2,SEMA5A,SEMA3A,SEMA3E,TLN1,ARHGEF11,NRP1,MYH14,HSP90AB1,FYN	1	0.002047812653711		NA	NA		NA	NA		NA	NA	UCEC_POLE	0.002047812653711
REAC:R-HSA-373760	L1CAM interactions	119	LAMA1,ANK2,CNTN1,SPTA1,LAMC1,SCN7A,ITGA9,ANK3,LAMB1,ITGA10,TUBA8,SCN3A,KIF4B,CNTNAP1,EGFR,KCNQ3,SCN2A,NRP1,CNTN6,SCN5A,NCAM1,ITGAV,MAP2K2,NRP2,SCN10A,DNM1,SCN11A,NRCAM,SPTBN5,SCN8A,CSNK2A1,ANK1,CNTN2,RDX,RPS6KA5,SPTBN2,AP2A1,AP2B1,DLG1,EPHB2	1	0.00491995928505339		NA	NA		NA	NA	ANK2,SPTA1,ANK3,CHL1,SCN9A,CNTN6,SCN10A,SCN2A,SCN1A,SCN7A,RPS6KA6,LAMA1,SCN11A,SCN3A,SCN8A,LAMB1,KIF4B,SPTBN1,ANK1,CNTN1,RDX,SPTBN5,ITGA2,CLTC,SPTAN1,ITGA1,RPS6KA3,NRCAM,KIF4A,SCN5A,NFASC	1	8.10288192391758e-09	ANK3,SCN11A,SCN7A,ANK2,CNTN6,SCN1A,DNM3,CHL1,SCN3A,SCN10A,SCN2A,CNTN1,SPTA1,LAMA1,SCN9A,KIF4B,ITGA10,LAMC1,DNM1,CLTC,ITGB3,NRP2,ANK1,SCN5A,NCAM1,SCN4A,ITGAV,SPTBN2,SPTAN1,ITGA2,RPS6KA3,NRCAM,DCX,MAP2K1,ITGA9,CNTNAP1,TUBAL3,LAMB1,NFASC,SPTBN1,TUBB8,RPS6KA6,SCN8A,DNM2,AP2B1,DLG3,TUBA3E,KCNQ3,RPS6KA5,PAK1,ITGA5,RPS6KA2,CNTN2,SPTBN5,AP2A2,NCAN,RDX,TUBA1C,ITGA1,SCN3B,TUBA1A,EGFR,TUBA1B	1	1.63180486781934e-06		NA	NA		NA	NA	GBM,UCEC_POLE,CRC_POLE	4.76741161893518e-14
REAC:R-HSA-375165	NCAM signaling for neurite out-growth	59		NA	NA		NA	NA		NA	NA	COL6A3,SPTA1,COL6A5,CACNA1D,CACNA1S,COL6A6,CACNA1C,SPTBN1,COL5A1,SPTBN5,SPTAN1,SOS1,COL4A5,COL5A3,COL5A2,COL4A3,SPTBN2,SPTB,RPS6KA5,COL4A1,PTK2,CACNB2,COL3A1,COL4A4,CACNA1G,COL9A1,NCAN,FYN,PTPRA,CACNA1H,SPTBN4,CACNA1I	1	4.19100415162199e-07		NA	NA		NA	NA		NA	NA	UCEC_POLE	4.19100415162199e-07
REAC:R-HSA-380259	Loss of Nlp from mitotic centrosomes	68		NA	NA		NA	NA		NA	NA	AKAP9,CEP290,ALMS1,CEP152,CEP192,CDK5RAP2,PCM1,CKAP5,CENPJ,OFD1,DYNC1H1,CLASP1,CEP135,CEP76,CNTRL,CEP164,HAUS6,HAUS3,PCNT	1	0.00228297100593873	CEP290,ALMS1,PCM1,AKAP9,CNTRL,CEP152,CEP192,CDK5RAP2,CEP76,CENPJ,HAUS6,CEP250,OFD1,NEDD1,CEP135,CEP78,SFI1,HAUS3,CCP110,DYNC1H1	1	0.00571463847446227		NA	NA		NA	NA	UCEC_POLE,CRC_POLE	0.000159778720976051
REAC:R-HSA-380270	Recruitment of mitotic centrosome proteins and complexes	80		NA	NA		NA	NA		NA	NA	AKAP9,CEP290,ALMS1,CEP152,CEP192,CDK5RAP2,PCM1,CKAP5,CENPJ,OFD1,DYNC1H1,CLASP1,CEP135,CEP76,CNTRL,CEP164,HAUS6,HAUS3,PCNT,TUBGCP6,CEP70,CEP78,CEP63,NEK2,CEP250,CCP110,TUBGCP3,SDCCAG8,TUBGCP5,PLK4,CETN2,TUBGCP2,DYNC1I2	1	0.00547635462578968		NA	NA		NA	NA		NA	NA	UCEC_POLE	0.00547635462578968
REAC:R-HSA-380284	Loss of proteins required for interphase microtubule organization from the centrosome	68		NA	NA		NA	NA		NA	NA	AKAP9,CEP290,ALMS1,CEP152,CEP192,CDK5RAP2,PCM1,CKAP5,CENPJ,OFD1,DYNC1H1,CLASP1,CEP135,CEP76,CNTRL,CEP164,HAUS6,HAUS3,PCNT	1	0.00228297100593873	CEP290,ALMS1,PCM1,AKAP9,CNTRL,CEP152,CEP192,CDK5RAP2,CEP76,CENPJ,HAUS6,CEP250,OFD1,NEDD1,CEP135,CEP78,SFI1,HAUS3,CCP110,DYNC1H1	1	0.00571463847446227		NA	NA		NA	NA	UCEC_POLE,CRC_POLE	0.000159778720976051
REAC:R-HSA-380287	Centrosome maturation	80		NA	NA		NA	NA		NA	NA	AKAP9,CEP290,ALMS1,CEP152,CEP192,CDK5RAP2,PCM1,CKAP5,CENPJ,OFD1,DYNC1H1,CLASP1,CEP135,CEP76,CNTRL,CEP164,HAUS6,HAUS3,PCNT,TUBGCP6,CEP70,CEP78,CEP63,NEK2,CEP250,CCP110,TUBGCP3,SDCCAG8,TUBGCP5,PLK4,CETN2,TUBGCP2,DYNC1I2	1	0.00547635462578968		NA	NA		NA	NA		NA	NA	UCEC_POLE	0.00547635462578968
REAC:R-HSA-381753	Olfactory Signaling Pathway	393		NA	NA		NA	NA		NA	NA	OR5H15,OR4C12,OR5D16,OR8J1,OR4A15,OR5T1,OR4K2,OR4N4,OR5I1,OR4K1,OR4M1,OR5D13,OR5T3,OR2M2,OR4D10,OR51B4,OR4M2,OR11H1,OR14A16,OR4K5,OR2L8,OR2L3,OR9G1,OR5V1,OR5AS1,OR10AG1,OR8K3,OR4C15,OR2M5,OR4A16,OR10A3,OR4Q3,OR8H3,OR5M3,OR5H2,OR5K1,OR6C74,OR6C6,OR5H6,OR6C68,OR5C1,OR4C13,OR5AP2,OR2A25,OR4F15,OR5W2,OR4S2,OR52E8,OR5J2,OR2L2,OR5P2,OR2M3,OR52E2,OR5D14,OR8H1,OR5K2,OR6C1,OR5H14,OR2F2,OR4C6,OR4A47,OR2T1,…	1	5.10390720010022e-12	OR1L3,OR4K5,OR5F1,OR13C2,OR2L13,OR5T3,OR8J1,OR52H1,OR4M2,OR10Z1,OR4N2,OR52E4,OR2F1,OR4A16,OR4C15,OR6K6,OR51T1,OR2M3,OR9A4,OR4C13,OR5H2,OR52A5,OR2B2,OR13D1,OR11H6,OR5H15,OR10T2,OR2L8,OR10A6,OR4C46,OR4K2,OR51S1,OR2M5,OR4N4,OR2L3,OR2T33,OR2A2,OR4L1,GNAL,OR2AE1,OR8K3,OR1M1,OR4C6,OR5B21,OR10AG1,OR5K1,OR2L2,OR5D13,OR4K13,OR14K1,OR2B6,OR6X1,OR6C6,OR4K17,OR4A5,OR51I1,REEP2,OR4K1,OR51F2,OR4F15,OR14J1,OR5K…	1	1.1553683825528e-06		NA	NA		NA	NA	UCEC_POLE,CRC_POLE	2.39839057847451e-16
REAC:R-HSA-388844	Receptor-type tyrosine-protein phosphatases	19		NA	NA		NA	NA		NA	NA	PTPRD,SLITRK3,PPFIA2,SLITRK4,IL1RAPL1,SLITRK2,IL1RAPL2,SLITRK1,SLITRK6,SLITRK5,PPFIA1,PPFIBP1,NTRK3,PPFIBP2	1	3.04228296362574e-06	PPFIA2,SLITRK2,SLITRK1,IL1RAPL1,SLITRK3,PTPRD,NTRK3,SLITRK4,PPFIA1	1	0.00159203982659354		NA	NA		NA	NA	UCEC_POLE,CRC_POLE	9.75741181887449e-08
REAC:R-HSA-390522	Striated Muscle Contraction	36		NA	NA		NA	NA		NA	NA	TTN,DMD,NEB	1	0.000544952661757912		NA	NA		NA	NA		NA	NA	UCEC_POLE	0.000544952661757912
REAC:R-HSA-3906995	Diseases associated with O-glycosylation of proteins	65		NA	NA		NA	NA		NA	NA	MUC16,MUC17,MUC5B,MUC4,THSD7B,THSD7A,ADAMTS20,ADAMTS3,ADAMTSL3,THBS2,ADAMTS16,ADAMTS9,ADAMTSL1,ADAMTS12,ADAMTS5,SEMA5A,NOTCH2,MUC3A,NOTCH3,ADAMTS18,ADAMTS2,THSD1,GALNT3,NOTCH4,MUC7,MUC15,MUC6	1	0.00252693352908673		NA	NA	MUC16,ADAMTS20,THSD7B,THSD7A,ADAMTS2,SEMA5B,ADAMTS18,ADAMTS9,ADAMTSL2,ADAMTSL3,C1GALT1,MUC17,MUC6	1	0.00216202485881655		NA	NA	UCEC_POLE,STES_POLE	7.1664522329044e-05
REAC:R-HSA-397014	Muscle contraction	204		NA	NA		NA	NA	TTN,AKAP9,DMD,RYR2,NEB,ATP2B1,ITPR1,SCN2A,DYSF,ASPH,ATP1B1,KCND2,NOS1,RYR3,SCN9A,CACNA1D	1	0.00554936562479813	TTN,DMD,NEB,RYR2,RYR3,AKAP9,RYR1,ITPR2,SCN9A,SCN10A,SCN2A,SCN1A,MYH8,SCN7A,CACNA1D,CACNA1S,MYH3,ITPR1,SCN11A,TRDN,DYSF,SCN3A,CACNA1F,SCN8A,CACNA1C,ABCC9	1	3.19341189764452e-07	TTN,NEB,RYR3,RYR2,ITPR2,SCN11A,SCN7A,ITPR1,AKAP9,SCN1A,SCN3A,SCN10A,DMD,SCN2A,ATP2B4,GUCY1A2,CACNA2D3,ABCC9,MYH3,MYH8,SCN9A,DYSF,CALD1	1	3.7237812084738e-06	TTN,NEB,RYR2,ITPR2,CORIN,AKAP9,SCN9A,DMD,ASPH,DYSF,SLC8A1,RYR3,MYLK,SCN2A,MYH11,SCN1A,CALD1,MYL2,GUCY1A2,KCND2,KCNQ1,LMOD1,NPR1,SCN11A,SCN2B,TNNT1,TRDN,VIM,ATP2B1,ATP2B3,CACNA1D,CACNG7,CAMK2A	1	0.000261879332310519		NA	NA	BRCA,UCEC_POLE,CRC_POLE,STES_POLE	2.12232287301761e-14
REAC:R-HSA-419037	NCAM1 interactions	42		NA	NA		NA	NA		NA	NA	COL6A3,COL6A5,CACNA1D,CACNA1S,COL6A6,CACNA1C,COL5A1,COL4A5,COL5A3,COL5A2,COL4A3,COL4A1,CACNB2,COL3A1,COL4A4,CACNA1G,COL9A1,NCAN,CACNA1H,CACNA1I,ST8SIA4,COL2A1,NCAM1,CACNB4,COL6A2,GFRA1,GFRA2,COL6A1,CACNB3,CNTN2,PRNP,COL4A2,COL9A3,CACNB1	1	0.00364461130608115		NA	NA		NA	NA		NA	NA	UCEC_POLE	0.00364461130608115
REAC:R-HSA-425366	Transport of bile salts and organic acids, metal ions and amine compounds	86		NA	NA		NA	NA		NA	NA	HEPH,CP,SLC6A15,SLC6A5,SLC44A5,SLC13A1,SLC16A7,SLC6A14,SLC39A10,SLC22A15,SLC39A6,EMB,SLC13A3,SLC2A13,SLC30A5,SLC6A20,SLC44A1,SLC30A8,RUNX1,SLC22A3,RSC1A1,SLC44A4,SLC5A7,SLC30A7,SLC6A3,RHCG,SLC16A1,SLC44A3,SLC18A2,SLC6A11,SLC6A13,SLC6A9,SLC30A6,SLC5A3,SLC14A2,SLC14A1,SLC6A19,SLC11A2,SLC22A2,SLC22A5,SLC10A6,RHAG,SLC22A12,SLC41A2,SLC39A2,SLC6A12,SLC5A11,SLC13A2,SLC30A3,SLC39A5,SLC6A1,SLC22A1,SLC39A8…	1	0.00817369016814048		NA	NA		NA	NA		NA	NA	UCEC_POLE	0.00817369016814048
REAC:R-HSA-425393	Transport of inorganic cations/anions and amino acids/oligopeptides	105		NA	NA		NA	NA		NA	NA	SLC4A10,SLC4A7,SLC12A1,SLC6A15,SLC4A4,SLC4A3,SLC8A1,SLC8A3,SLC26A3,SLC9A6,SLC4A8,SLC26A7,SLC3A1,SLC26A4,SLC12A5,SLC9A9,SLC12A6,SLC36A4,SLC6A14,SLC12A2,SLC5A12,SLC7A3,SLC9A2,SLC38A4,SLC9A7,SLC9A4,SLC17A8,SLC15A2,SLC20A1,SLC17A1,SLC16A10,SLC5A8,SLC6A20,SLC20A2,SLC24A1,SLC7A7,SLC26A1,SLC7A11,SLC24A2,SLC32A1,SLC4A5,SLC9A8,SLC1A1,AHCYL2,SLC9A5,SLC4A9,SLC38A1,SLC24A4,SLC15A1,SLC6A19,SLC7A9,SLC9A3,SLC1A…	1	0.000769199419570768		NA	NA		NA	NA		NA	NA	UCEC_POLE	0.000769199419570768
REAC:R-HSA-445095	Interaction between L1 and Ankyrins	31	ANK2,SPTA1,SCN7A,ANK3,SCN3A,KCNQ3,SCN2A,SCN5A,SCN10A,SCN11A,NRCAM,SPTBN5,SCN8A,ANK1	1	0.00955546187622469	ANK2,ANK3,SCN9A,SCN7A,SCN2A,SPTBN5,KCNQ3,SCN10A,SCN11A,SPTBN1,SPTBN2,NRCAM	1	0.00983405119816073		NA	NA	ANK2,SPTA1,ANK3,SCN9A,SCN10A,SCN2A,SCN1A,SCN7A,SCN11A,SCN3A,SCN8A,SPTBN1,ANK1,SPTBN5,SPTAN1,NRCAM,SCN5A,NFASC,SPTBN2,KCNQ3,SPTB,L1CAM,SCN4A	1	5.43891739599159e-13	ANK3,SCN11A,SCN7A,ANK2,SCN1A,SCN3A,SCN10A,SCN2A,SPTA1,SCN9A	1	3.05960880665296e-06		NA	NA		NA	NA	GBM,BLCA,UCEC_POLE,CRC_POLE	3.5040751097766e-18
REAC:R-HSA-5083635	Defective B3GALTL causes Peters-plus syndrome (PpS)	35		NA	NA		NA	NA		NA	NA		NA	NA	ADAMTS16,ADAMTS12,THSD7B,ADAMTS20,ADAMTS9,ADAMTS1,ADAMTS18,ADAMTS3	1	0.00250662526344121	ADAMTS20,THSD7B,THSD7A,ADAMTS2,SEMA5B,ADAMTS18,ADAMTS9,ADAMTSL2,ADAMTSL3	1	0.000270544924712668		NA	NA	CRC_POLE,STES_POLE	1.03105903490501e-05
REAC:R-HSA-5173214	O-glycosylation of TSR domain-containing proteins	36		NA	NA		NA	NA		NA	NA		NA	NA	ADAMTS16,ADAMTS12,THSD7B,ADAMTS20,ADAMTS9,ADAMTS1,ADAMTS18,ADAMTS3	1	0.0031491961409416	ADAMTS20,THSD7B,THSD7A,ADAMTS2,SEMA5B,ADAMTS18,ADAMTS9,ADAMTSL2,ADAMTSL3	1	0.000352323380629538		NA	NA	CRC_POLE,STES_POLE	1.6323007224694e-05
REAC:R-HSA-5576891	Cardiac conduction	136		NA	NA		NA	NA		NA	NA	RYR2,RYR3,AKAP9,RYR1,ITPR2,SCN9A,SCN10A,SCN2A,SCN1A,SCN7A,CACNA1D,CACNA1S,ITPR1,SCN11A,TRDN,SCN3A,CACNA1F,SCN8A,CACNA1C,ABCC9	1	3.32827576439935e-06	RYR3,RYR2,ITPR2,SCN11A,SCN7A,ITPR1,AKAP9,SCN1A,SCN3A,SCN10A,SCN2A,ATP2B4,CACNA2D3,ABCC9,SCN9A,CACNA1S,RYR1,ATP1A4,SCN5A,CORIN,ATP1A2,CASQ2,TRPC1,KAT2B,SCN4A,CACNG3,CACNA1D,CACNA2D1,SLC8A3,SLC8A1,ATP1A3,KCNK18	1	0.000183924674462005		NA	NA		NA	NA	UCEC_POLE,CRC_POLE	1.35983700931144e-08
REAC:R-HSA-5576892	Phase 0 - rapid depolarisation	41		NA	NA		NA	NA		NA	NA	SCN9A,SCN10A,SCN2A,SCN1A,SCN7A,CACNA1D,CACNA1S,SCN11A,SCN3A,CACNA1F,SCN8A,CACNA1C	1	1.60241513810112e-06	SCN11A,SCN7A,SCN1A,SCN3A,SCN10A,SCN2A,CACNA2D3,SCN9A,CACNA1S,SCN5A,SCN4A,CACNG3,CACNA1D,CACNA2D1	1	0.00100739351742042		NA	NA	CACNB4,SCN11A,FGF14,SCN1A,CACNA1F,CACNA2D3,CACNG3,CACNG7	1	0.000913875607861975	UCEC_POLE,CRC_POLE,UCS	5.89077706750553e-10
REAC:R-HSA-5578775	Ion homeostasis	54		NA	NA	RYR2,RYR3,RYR1,TRPC1,ITPR2,ATP1A3,ATP1A1,ABCC9	1	0.00749343291659672		NA	NA		NA	NA		NA	NA		NA	NA		NA	NA	BLCA	0.00749343291659672
REAC:R-HSA-5617833	Cilium Assembly	201		NA	NA		NA	NA		NA	NA	DYNC2H1,AKAP9,CEP290,ALMS1,CEP152,TRIP11,CEP192,CDK5RAP2,PCM1,WDR60,CKAP5,CENPJ,OFD1,DYNC1H1,C2CD3,KIF3A,CLASP1,CEP135,HDAC6,CEP76,EXOC1,EXOC6,CNTRL,WDR35,BBS9,CNGA2,RPGRIP1L,IFT88,CEP164,HAUS6,WDR19,HAUS3,PCNT,KIFAP3,CC2D2A,TTC30A,CEP70,CEP89,BBS2,TMEM67,NPHP3,CEP78,TNPO1,IFT172,CEP63,TTBK2,NEK2,CEP250,TTC21B,CNGB1,ASAP1,NPHP1,RP2,TTC30B,EXOC5,CCP110,BBS10,IFT80,PKD2,SDCCAG8,IFT81,GBF1,BBS7,PLK4…	1	4.33236456472539e-06	DYNC2H1,CEP290,ALMS1,PCM1,TRIP11,AKAP9,CNTRL,CEP152,CEP192,CDK5RAP2,RPGRIP1L,C2CD3,CEP76,CENPJ,CC2D2A,IFT172,EXOC4,HAUS6,TTBK2,CEP250,OFD1,BBS7,NEDD1,CEP135,CEP78,SFI1,TTC30A,HAUS3,CCP110,EXOC1,IFT88,DYNC1H1,CEP89,AHI1,TNPO1,BBS2,KIF17,WDR35,TTC30B,CEP70,KIF3A,KIF3C,TCP1,RP2,TTC26,TUBAL3,CKAP5,CLASP1,EXOC6,IFT57,MKS1,NINL,GBF1,PLK1,BBS9,TUBB8,EXOC5,CLUAP1,IFT122,CEP164,IQCB1,TCTN3,TUBA3E,HDAC6,NP…	1	0.000550036160990756		NA	NA		NA	NA	UCEC_POLE,CRC_POLE	4.96963898147534e-08
REAC:R-HSA-5619102	SLC transporter disorders	96		NA	NA		NA	NA		NA	NA	RANBP2,TPR,HEPH,NUP205,NUP153,SLC12A1,CP,SLCO1B1,SLCO1B3,SLC4A4,SLC6A5,SLC26A3,SLC9A6,NUP155,SLC3A1,SLC26A4,HK1,SLC9A9,SLC12A6,SLC6A14,NUP214,SLC2A2,NUP188,NUP107,NUP210,NUP160,SLC17A8,NUP133,SLC6A20,SLC20A2,SLC24A1,SLC7A7,NDC1,SLC33A1,SLC5A7,SLC6A3,SLC16A1,SLC1A1,SLC35A3,SLC5A1,GCKR,RAE1,SLC24A4,SLC6A19,SLC7A9,SLC11A2,SLC22A5,NUP54,AVPR1A,NUP35,NUP50,RHAG,NUP85,SLC4A1,SLC26A2,NUP93,SLC34A3,SLC22…	1	0.00228297100593873		NA	NA		NA	NA		NA	NA	UCEC_POLE	0.00228297100593873
REAC:R-HSA-5620912	Anchoring of the basal body to the plasma membrane	96		NA	NA		NA	NA		NA	NA	AKAP9,CEP290,ALMS1,CEP152,CEP192,CDK5RAP2,PCM1,CKAP5,CENPJ,OFD1,DYNC1H1,C2CD3,CLASP1,CEP135,CEP76,CNTRL,RPGRIP1L,CEP164,HAUS6,HAUS3,PCNT,CC2D2A,CEP70,CEP89,TMEM67,CEP78,CEP63,TTBK2,NEK2,CEP250	1	0.00316862357244106	CEP290,ALMS1,PCM1,AKAP9,CNTRL,CEP152,CEP192,CDK5RAP2,RPGRIP1L,C2CD3,CEP76,CENPJ,CC2D2A,HAUS6,TTBK2,CEP250,OFD1,NEDD1,CEP135,CEP78,SFI1,HAUS3,CCP110,DYNC1H1,CEP89,AHI1	1	0.0021428062575517		NA	NA		NA	NA	UCEC_POLE,CRC_POLE	8.75883871598053e-05
REAC:R-HSA-5633007	Regulation of TP53 Activity	160	EP300,TAF1L,ATM,ATR,BLM,BRCA1,DNA2,KAT6A,USP7,CHD3,RNF34,SSRP1,DYRK2,RAD17,TAF1,TAF7,EXO1,HDAC1,CHD4,EHMT2,PPP2R1B,KAT5,PRKAG2,BRIP1,TP53,HIPK1,MDM4,MDM2,TAF2,TAF15,CSNK2A1,CDK1,AURKA,CCNA2,GATAD2B,NOC2L,PIP4K2B,PRKAA1,TAF12,BRD7,CCNG1,CHEK1,DAXX,GATAD2A,JMY,PIP4K2A,POU4F1,TAF11,TAF13,TAF3,TAF5,TOP3A,UBB,SUPT16H,HIPK2,MTA2,AKT3,CCNA1,MEAF6,NUAK1,PLK3,PRDM1,RICTOR,TAF9,TP73,BRPF3,RAD50,WRN,HUS1,PR…	1	0.000315207580803581		NA	NA		NA	NA		NA	NA		NA	NA		NA	NA		NA	NA	GBM	0.000315207580803581
REAC:R-HSA-6794362	Protein-protein interactions at synapses	86		NA	NA		NA	NA		NA	NA	PTPRD,SLITRK3,SIPA1L1,PPFIA2,DLG2,NRXN1,SLITRK4,GRM1,IL1RAPL1,SLITRK2,GRIN2A,NRXN3,IL1RAPL2,EPB41L3,SLITRK1,GRM5,SLITRK6,RTN3,GRIA3,NLGN1,SLITRK5,GRIN2B,GRIA4,PPFIA1,LRRTM4,CASK,LRRTM3,SHANK1,PPFIBP1,NTRK3,EPB41,PPFIBP2,DLG1,EPB41L2,NLGN4X,NRXN2,DLG4,NLGN3,DLG3,LRRTM2,PPFIA4	1	4.50993116644983e-07	GRIA4,PPFIA2,SIPA1L1,GRIN2A,SLITRK2,NRXN1,SLITRK1,EPB41L3,IL1RAPL1,SHANK1,SLITRK3,PTPRD,NTRK3,SLITRK4,PPFIA1,LRRTM4,APBA2,GRIN2B,NLGN1,GRIA1,SLITRK6,NRXN3,RTN3,APBA1,GRM1,EPB41L2,PDLIM5,IL1RAPL2,DLG3,LRRTM2,SYT2,PPFIBP1,DLGAP3,EPB41L5,EPB41,HOMER2,NLGN4X,BEGAIN,DLGAP1,PPFIA4,HOMER1,DLG2,SYT10,GRM5,PPFIBP2,DLG4,SLITRK5,SYT9,DLGAP4,LRFN2,HOMER3,NRXN2,PTPRF,FLOT1,LIN7B,SYT12,SHANK2,CASK,EPB41L1,GRIN…	1	0.00135450833637251		NA	NA		NA	NA	UCEC_POLE,CRC_POLE	1.35712550855277e-08
REAC:R-HSA-6804756	Regulation of TP53 Activity through Phosphorylation	92	TAF1L,ATM,ATR,BLM,BRCA1,DNA2,SSRP1,DYRK2,RAD17,TAF1,TAF7,EXO1,KAT5,PRKAG2,BRIP1,TP53,HIPK1,MDM4,MDM2,TAF2,TAF15,CSNK2A1,AURKA,CCNA2,NOC2L,PRKAA1,TAF12,CHEK1,TAF11,TAF13,TAF3,TAF5,TOP3A,UBB,SUPT16H,HIPK2,CCNA1,NUAK1,PLK3,TAF9,RAD50,WRN,HUS1,PRKAB2,PRKAG1,RAD9B,RBBP8,TAF4	1	0.00103888656948758		NA	NA		NA	NA		NA	NA		NA	NA		NA	NA		NA	NA	GBM	0.00103888656948758
REAC:R-HSA-6806834	Signaling by MET	76	LAMA1,DOCK7,COL24A1,LAMA2,LAMA3,COL27A1,LAMC1,LAMB1,PTPRJ,LAMA5,TNS3,FN1,HGF,PIK3CA,LAMC2	1	0.00196176658481947		NA	NA	TNS3,PIK3R1,LAMA3,DOCK7,STAM2,COL24A1,RAP1A,CBL,COL1A2,COL5A3,FN1,LAMA1,LAMB1,MET,COL2A1,RAPGEF1,SPINT1,PIK3CA,HGF,PTK2,PTPN11,RANBP9,SH3GL1,SH3KBP1,USP8,ITGA2,COL1A1,COL3A1,COL5A1,GGA3	1	0.004674782045705	LAMA2,FN1,PIK3CA,DOCK7,LAMA3,LAMA1,COL11A1,LAMB1,COL24A1,MET,LAMA4,PIK3R1,COL5A1,ITGA2,SOS1,COL5A3,USP8,COL5A2,COL11A2,PTPRJ,SH3KBP1,PTK2,COL1A2,LAMC3,HGF,COL3A1,GAB1,TNS3,EPS15,COL27A1,LRIG1	1	1.71380039868893e-05	LAMA2,DOCK7,COL11A1,PIK3R1,CBL,LAMA1,PIK3CA,HGF,EPS15,LAMA3,COL5A2,COL27A1,LAMC1,SOS1,COL5A3,FN1,LAMA4,SH3GL3,LAMB2,COL24A1,LAMA5,ITGA2,RAPGEF1,LAMC3,TNS3,MET,LAMC2,COL3A1,COL11A2,LAMB1,COL5A1,STAM2,COL1A1,PTPN1,PTK2	1	4.88913986912752e-06		NA	NA		NA	NA	GBM,BRCA,UCEC_POLE,CRC_POLE	5.89132573856356e-12
REAC:R-HSA-68877	Mitotic Prometaphase	199		NA	NA		NA	NA		NA	NA	AKAP9,CENPF,CEP290,RANBP2,ALMS1,CENPE,CEP152,CEP192,AHCTF1,STAG2,KNTC1,CDK5RAP2,PCM1,CENPC,ERCC6L,PDS5B,CKAP5,CENPJ,CLASP2,SMC4,STAG1,SMC3,OFD1,DYNC1H1,XPO1,CLASP1,KIF18A,CEP135,KIF2B,CEP76,NCAPG,CNTRL,CENPI,BUB1,CEP164,HAUS6,HAUS3,PCNT,CLIP1	1	0.000508986384705012	CEP290,CENPF,ALMS1,PCM1,RANBP2,AKAP9,CNTRL,CEP152,CEP192,SMC4,CENPE,KNTC1,STAG1,CDK5RAP2,CEP76,CENPJ,NUF2,XPO1,HAUS6,CLIP1,CEP250,PDS5B,OFD1,NCAPD2,NUP107,NEDD1,CEP135,CENPU,CEP78,NME7,SFI1,BUB1B,HAUS3,CCP110,DYNC1H1,CENPN,TAOK1,NDEL1,ERCC6L,SMC3,ZW10,AHCTF1,CEP70,KIF18A,NUP133,STAG2,TUBGCP5,SMC2,TUBAL3,PPP2R5C,CKAP5,CLASP1,PDS5A,TUBGCP3,KIF2A,NINL,PLK1,PPP2CB,TUBB8,KIF2C,PPP2R5A	1	0.00180189549781754		NA	NA		NA	NA	UCEC_POLE,CRC_POLE	1.36672293356573e-05
REAC:R-HSA-8854518	AURKA Activation by TPX2	71		NA	NA		NA	NA		NA	NA	AKAP9,CEP290,ALMS1,CEP152,CEP192,CDK5RAP2,PCM1,CKAP5,CENPJ,OFD1,DYNC1H1,CLASP1,CEP135,CEP76,HMMR,CNTRL,CEP164,HAUS6,HAUS3,PCNT,CEP70,TPX2,CEP78,CEP63,NEK2,CEP250	1	0.000494151576639799	CEP290,ALMS1,PCM1,AKAP9,CNTRL,CEP152,CEP192,CDK5RAP2,CEP76,CENPJ,HAUS6,CEP250,OFD1,NEDD1,CEP135,CEP78,SFI1,HMMR,HAUS3,CCP110,DYNC1H1	1	0.00299397572173186		NA	NA		NA	NA	UCEC_POLE,CRC_POLE	2.13397238214841e-05
REAC:R-HSA-8874081	MET activates PTK2 signaling	30	LAMA1,COL24A1,LAMA2,LAMA3,COL27A1,LAMC1,LAMB1,LAMA5,FN1,HGF,LAMC2,COL11A1,PTK2,COL5A3,COL11A2,COL5A1,MET,COL5A2	1	7.00631834311688e-08		NA	NA		NA	NA	LAMA2,FN1,LAMA3,LAMA1,COL11A1,LAMB1,COL24A1,MET,LAMA4,COL5A1,ITGA2,COL5A3,COL5A2,COL11A2,PTK2,COL1A2,LAMC3,HGF,COL3A1	1	4.20864781823952e-08	LAMA2,COL11A1,LAMA1,HGF,LAMA3,COL5A2,COL27A1,LAMC1,COL5A3,FN1,LAMA4,LAMB2,COL24A1,LAMA5,ITGA2,LAMC3,MET,LAMC2,COL3A1,COL11A2,LAMB1,COL5A1,COL1A1,PTK2,COL1A2,COL2A1,LAMB3	1	2.71525958362933e-11		NA	NA		NA	NA	GBM,UCEC_POLE,CRC_POLE	1.38388948250309e-22
REAC:R-HSA-8875878	MET promotes cell motility	40	LAMA1,DOCK7,COL24A1,LAMA2,LAMA3,COL27A1,LAMC1,LAMB1,LAMA5,TNS3,FN1,HGF,LAMC2,COL11A1,PTK2,COL5A3,COL11A2,COL5A1,MET,COL5A2	1	5.16810677228932e-07		NA	NA		NA	NA	LAMA2,FN1,DOCK7,LAMA3,LAMA1,COL11A1,LAMB1,COL24A1,MET,LAMA4,COL5A1,ITGA2,COL5A3,COL5A2,COL11A2,PTK2,COL1A2,LAMC3,HGF,COL3A1,GAB1,TNS3	1	1.55702129970872e-07	LAMA2,DOCK7,COL11A1,LAMA1,HGF,LAMA3,COL5A2,COL27A1,LAMC1,COL5A3,FN1,LAMA4,LAMB2,COL24A1,LAMA5,ITGA2,RAPGEF1,LAMC3,TNS3,MET,LAMC2,COL3A1,COL11A2,LAMB1,COL5A1,COL1A1,PTK2,COL1A2,GAB1,COL2A1	1	8.40053604018961e-10		NA	NA		NA	NA	GBM,UCEC_POLE,CRC_POLE	9.15965638812807e-20
REAC:R-HSA-8948216	Collagen chain trimerization	44	COL24A1,COL6A3,COL12A1,COL14A1,COL27A1,COL22A1,COL11A1,COL6A6,COL16A1,COL6A5,COL13A1,COL5A3,COL11A2,COL5A1,COL4A3,COL5A2,COL21A1,COL4A6	1	0.00460337139241133		NA	NA		NA	NA	COL6A3,COL6A5,COL12A1,COL14A1,COL11A1,COL6A6,COL22A1,COL24A1,COL4A6,COL5A1,COL21A1,COL4A5,COL5A3,COL28A1,COL5A2,COL4A3,COL11A2,COL17A1,COL19A1,COL4A1,COL1A2,COL3A1,COL4A4,COL15A1,COL9A1,COL27A1	1	6.06641547164576e-09	COL6A3,COL12A1,COL6A5,COL14A1,COL11A1,COL6A6,COL5A2,COL15A1,COL27A1,COL21A1,COL5A3,COL4A1,COL22A1,COL9A1,COL24A1,COL28A1,COL4A4,COL3A1,COL11A2,COL5A1,COL1A1,COL4A5,COL20A1,COL1A2,COL7A1,COL2A1	1	8.25577433285904e-05		NA	NA		NA	NA	GBM,UCEC_POLE,CRC_POLE	1.3894483882894e-12
REAC:R-HSA-9006934	Signaling by Receptor Tyrosine Kinases	486		NA	NA		NA	NA		NA	NA	LAMA2,COL6A3,COL6A5,ROCK1,ITPR2,FN1,PIK3CA,KDR,TIAM1,DOCK7,RASA1,LAMA3,LAMA1,COL11A1,ITPR1,COL6A6,DOCK1,NEDD4,KIDINS220,RICTOR,JAK2,ROCK2,NCOR1,LAMB1,COL24A1,IRS4,MTOR,KIT,FLT3,POLR2B,DOCK3,PDGFRA,FLT1,EP300,CHD4,EGF,MET,LAMA4,PIK3R1,COL5A1,PDE3B,ITGA2,CLTC,PAK3,RPS6KA3,SOS1,NCKAP1L,COL4A5,VAV3,COL5A3,THBS2,USP8,ATP6V0A4,COL5A2,PIK3R4,WWP1,GABRG2,COL4A3,GRIN2B,FER,CYFIP2,COL11A2,ESRP1,NRG1,GABRA1…	1	4.20692335673872e-06	COL6A3,ITPR2,ITPR1,LAMA2,ROCK1,COL6A5,DOCK7,DNM3,DOCK3,PDGFRA,COL11A1,COL6A6,PIK3R1,TIAM1,CBL,IRS4,RASA1,JAK2,LAMA1,PIK3CA,HGF,EPS15,LAMA3,COL5A2,PRKCB,NEDD4,ROCK2,KDR,VAV3,CTNNA1,POLR2B,COL27A1,GABRA1,PTPN12,LAMC1,CTNND1,DNM1,CLTC,FER,SOS1,THBS2,FLRT2,COL5A3,NCOR1,COL4A1,ITGB3,NRP2,EP300,MEF2C,PIK3R4,FN1,LAMA4,AKT3,NTRK3,FLT1,GABRB3,PTPN3,RICTOR,SH3GL3,LAMB2,MTOR,ITGAV,GABRB1,CTNNB1,GABRG2,CHD4,…	1	0.000628837521318635		NA	NA		NA	NA	UCEC_POLE,CRC_POLE	5.4894630715862e-08
REAC:R-HSA-936837	Ion transport by P-type ATPases	55	ATP10B,ATP2B4,ATP13A5,ATP10D,ATP12A,ATP4A,ATP2B1,ATP9B,ATP11B,ATP2A2,ATP9A,ATP13A4,ATP1A4,ATP7A,ATP2B2,ATP2A3,ATP1B3,CAMK2D,ATP8A1,ATP13A2	1	0.00383250978143292		NA	NA		NA	NA	ATP11C,ATP8A2,ATP13A5,ATP7A,ATP11B,ATP8B1,ATP8B4,ATP10D,ATP12A,ATP8A1,ATP10B,ATP10A,ATP2B1,ATP13A4,ATP7B,ATP2B3,ATP2C1,ATP1A4,ATP9A,ATP11A,ATP1A1,ATP2A1,ATP1A3	1	0.00750747016363654		NA	NA		NA	NA		NA	NA	GBM,UCEC_POLE	0.000329619870417383
REAC:R-HSA-983189	Kinesins	61		NA	NA		NA	NA		NA	NA	KIF20B,KIF21A,CENPE,KIF27,KIF16B,KIF4B,KIF1B,KIF3A,KIF18A,KIF4A,KIF2B,KIF26B,KIF5A,KIF21B,KIF1A,KIFAP3,KIF6,KIF11,KIF15,KIF2A,KIF5B	1	0.00466414068549119		NA	NA		NA	NA		NA	NA	UCEC_POLE	0.00466414068549119
REAC:R-HSA-983712	Ion channel transport	182	TRPM6,RYR3,CLCN1,RYR2,ATP10B,ATP2B4,ANO2,ATP13A5,ATP10D,UNC79,ATP12A,TRPC5,ATP4A,ATP2B1,TRPC4,WNK3,ANO5,ANO3,ANO4,MCOLN2,SCNN1D,ATP9B,WNK2,ATP11B,ATP2A2,ATP6V1A,ATP6V1C1,ATP9A,ATP13A4,ATP1A4,SLC9C1,ATP7A,TRPM1,SLC9B2,ATP2B2,NEDD4L,ANO10,ATP2A3,CLCA4,TPCN1,ATP1B3,CAMK2D,ATP8A1,TRPM2,WNK4,ATP13A2,MLKL,ASIC4,ATP6V0A2,STOML3,TRDN,TRPV5,ASIC5,ATP2B3,ATP2C1,ATP6V1C2,ATP6V1H,ATP7B,CLCA1,SLC9B1,TRPC1,TRP…	1	2.29080465459334e-05	RYR2,TRPM3,CLCA1,TRPC4,RYR3,RYR1,TRPC1,TRPM2,ATP1A3,ATP1A1,ANO4,ATP10D,ATP13A5,ATP6V1B2,ATP8A2,CLCN1,CLCNKB	1	0.00130206205660511	WNK3,RYR2,TRPM1,ATP2B1,ATP11B,TRPM6,ASPH,ATP1B1,WNK4,RYR3,WNK1,ATP6V1B2,ATP6V1H,ATP7A,ATP8B4,TRPC4,UNC80,ANO4,CLCN1,TRPC6,ATP10D,ATP6V0E1,CASQ2,ATP2A1,ATP2C1,ATP6V0A1	1	0.00257375358189904	RYR2,RYR3,RYR1,UNC79,ATP11C,UNC80,WNK3,TRPM6,TRPM3,ATP8A2,SLC9C1,ATP13A5,ATP7A,ATP11B,TRDN,NALCN,ANO4,ANO2,TRPM7,CLCA2,TRPM1,TRPA1,ATP8B1,ATP8B4,SLC9C2,ATP10D,ANO5,TRPC1,ATP12A,TRPC5,ANO3,TRPC4,CLCA4,TRPC3,ATP8A1,ATP10B,ATP10A,CLCN5,ATP6V0A4,TRPM8,ATP2B1,WWP1	1	3.55391407133371e-09	RYR3,RYR2,UNC79,TRPM7,SLC9C2,ATP8A2,UNC80,TRPA1,TRPM6,ATP2B4,ATP10D,ASIC5,TRPM8,ANO2,ATP13A5,WNK3,TRPC4,CLCA4,RYR1,TRPM3,ANO3,TRPC6,ANO5,ATP1A4,TRPM1,ATP10A,SLC9C1,ANO6,ATP8A1,ATP1A2,MCOLN2,WNK1,CASQ2,ATP8B1,TRPC1,MCOLN3,CLCN1,ATP8B4,ATP12A,ATP11C,TRPV5,ATP11B,ATP1A3,TRPM2	1	1.86944314177088e-07	RYR2,CLCA1,TRPC4,TRPM7,TRPA1,ASPH,TRPM6,RYR3,TRPM1,NALCN,MCOLN3,TRPV3,WWP1,SLC9C1,ANO5,ATP11A,ATP8B1,SLC9C2,TRDN,TRPC7,UNC79,ANO4,ANO6,ATP10A,ATP2B1,ATP2B3,ATP6V1A,ATP6V1B1,CAMK2A	1	0.00199993252735731		NA	NA	GBM,BLCA,BRCA,UCEC_POLE,CRC_POLE,STES_POLE	1.02356818559095e-21

## Sheet: SBS2_13
term.id	term.name	term.size	LUAD_overlap	LUAD_evidence	LUAD_adjusted.p.val	LUSC_overlap	LUSC_evidence	LUSC_adjusted.p.val	UCEC_CNH_overlap	UCEC_CNH_evidence	UCEC_CNH_adjusted.p.val	BLCA_overlap	BLCA_evidence	BLCA_adjusted.p.val	CESC_Squamous_overlap	CESC_Squamous_evidence	CESC_Squamous_adjusted.p.val	BRCA_overlap	BRCA_evidence	BRCA_adjusted.p.val	SKCM_overlap	SKCM_evidence	SKCM_adjusted.p.val	UCEC_CNL_overlap	UCEC_CNL_evidence	UCEC_CNL_adjusted.p.val	HNSC_HPV-_overlap	HNSC_HPV-_evidence	HNSC_HPV-_adjusted.p.val	HNSC_HPV+_overlap	HNSC_HPV+_evidence	HNSC_HPV+_adjusted.p.val	CESC_Adeno_overlap	CESC_Adeno_evidence	CESC_Adeno_adjusted.p.val	ESCA_Squamous_overlap	ESCA_Squamous_evidence	ESCA_Squamous_adjusted.p.val	evidence	adjusted.p.val
REAC:R-HSA-111465	Apoptotic cleavage of cellular proteins	37		NA	NA		NA	NA		NA	NA		NA	NA		NA	NA		NA	NA		NA	NA		NA	NA	PLEC,CASP8,APC,ROCK1,DSP	1	0.00751610281605697		NA	NA		NA	NA		NA	NA	HNSC_HPV-	0.00751610281605697
REAC:R-HSA-112316	Neuronal System	399		NA	NA		NA	NA		NA	NA	CACNA1A,PTPRD,UNC13B,KCNB2,GRM1,ADCY8,PLCB1,PPFIA3,NRXN1,PPFIA1,SHANK1,NBEA,HCN1,RTN3,RASGRF1,DLG1,GRIA1,GRIK1,KCNC4,ADCY6,KCNQ5,KCNH8,KCNH6,PTPRF,GRM5,ADCY5,ADCY2,RPS6KA2,SLC32A1,GRIA4,HSPA8,SIPA1L1,KCNH4,GNB1,EPB41L3,PPFIA2,LRFN2,RPS6KA6,KCNH5,SHANK2,SLC38A2,CACNA1E,GRIK3,DLGAP4,DLG2,GRIN2A,SLC6A1,GABRA4,GRIP1,CACNA1B,KIF17,RIMS1,KCNS2,CASK,EPB41,PRKAA1,PRKAR2A,KCNJ6,PPFIBP2,SLC6A4,GAD1,ADCY4,A…	1	0.00770964412178636		NA	NA	RASGRF1,CACNA1E,SHANK2,DLG1,IL1RAPL1,PPFIA2,RIMS1,ABCC9,CACNA1A,GRIA3,GRIA1,GRIP1,GRIN2A,KCNH6,SIPA1L1,PTPRD,CASK,PRKCB,KCNH8,KCNN2,LRRTM4,SHANK1,HCN1,PLCB1,ABCC8,KCNH1,PTPRF,PPFIA1,ADCY9,GRIK2,MYO6,PPFIBP2,NBEA,ABAT,GRIN2B,LRRTM2,GRIA4,PPM1E,NRXN1,KCNB2,UNC13B,SLC1A6,DLGAP4,KCNA2,GRIK1,SLITRK5,NLGN1,ADCY7,KCNA4,CAMK2A,RASGRF2,SLITRK1,PRKAA1,ADCY8,BCHE,PPFIBP1,KCNQ2,GABRA4,GABRA6,SLITRK3,NLGN2,HT…	1	0.00229572511800277	HCN1,GRIA3,PRKAA2,GABRA6,SLITRK1,GRIN3A,KCNH2,KCNH6,PPFIA2,STX1A,SLC1A3,KCNG4,RPS6KA2,KCNN3,SLITRK4,ABCC9,ADCY3,APBA1,CACNA1A,CACNA2D3,CAMKK1,CHRNA6,DLG2,DLG3,EPB41L5,GABRB3,GABRG3,GAD1,GLRA3,GLRB,GRIA1,GRIK5,GRIN2A,GRM5,HTR3A,KCNA6,KCNB2,KCND2,KCNH1,KCNH7,KCNJ15,KCNS3,KIF17,LIN7A,LRRTM4,NBEA,NRXN1,NRXN3	1	5.58552739070433e-05		NA	NA		NA	NA		NA	NA		NA	NA		NA	NA	BLCA,BRCA,SKCM	2.33999823029263e-07
REAC:R-HSA-1169408	ISG15 antiviral mechanism	70		NA	NA		NA	NA		NA	NA	RANBP2,TPR,NUP188,NUP205,NUP210,FLNB,NUP155,MX1,EIF4G3,NUP214,KPNA1,STAT1,PLCG1,NUP133,NUP107,NUP85,EIF2AK2,NUP153,UBC,EIF4A2,KPNB1,EIF4A3,NUP43,UBA52,DDX58,PPM1B,NUP88,MX2	1	1.67671947082417e-05		NA	NA		NA	NA		NA	NA		NA	NA		NA	NA		NA	NA		NA	NA		NA	NA	BLCA	1.67671947082417e-05
REAC:R-HSA-1169410	Antiviral mechanism by IFN-stimulated genes	78		NA	NA		NA	NA		NA	NA	RANBP2,TPR,NUP188,NUP205,NUP210,FLNB,NUP155,MX1,EIF4G3,NUP214,PDE12,RNASEL,KPNA1,STAT1,OAS2,PLCG1,NUP133,NUP107,NUP85,EIF2AK2,NUP153,UBC,EIF4A2,KPNB1,EIF4A3,NUP43,UBA52,DDX58,PPM1B,NUP88,MX2,POM121,NUP160,NUP93,EIF4G1,NEDD4,KPNA3,MAPK3,EIF4A1,ABCE1,UBE2N,EIF4E3,NUP62,OAS3,FLNA,AAAS,KPNA2,OAS1,OASL,RAE1,UBA7,TRIM25,USP18,ARIH1,JAK1,POM121C,KPNA4,HERC5,NUP37,EIF4E2,NUP35,EIF4E,KPNA5,NDC1	1	2.34234540742006e-07		NA	NA	RANBP2,TPR,NUP160,FLNA,NUP153,EIF4G3,OAS3,NUP155,KPNA5,HERC5,POM121,EIF2AK2,EIF4A2,NUP107,UBC,JAK1,OASL,NUP93,NEDD4,TRIM25,NUP188,NDC1,ABCE1,OAS2,MX2,PPM1B,NUP214,KPNA3,NUP62,KPNB1,PLCG1,NUP43,EIF4A3,NUP88,NUP205,SEC13,UBE2L6,USP18,IFIT1,ARIH1,RNASEL,KPNA4,STAT1,NUP210,FLNB,POM121C,NUP54,IRF3,NUP133,KPNA2,UBA52,EIF4G1	1	0.00521907507512683		NA	NA		NA	NA		NA	NA		NA	NA		NA	NA		NA	NA	BLCA,BRCA	2.63108413679597e-08
REAC:R-HSA-1368082	RORA activates gene expression	18		NA	NA		NA	NA		NA	NA	EP300,NCOA1,CHD9,CREBBP,MED1,RXRA	1	0.0016954574263542		NA	NA		NA	NA		NA	NA		NA	NA		NA	NA		NA	NA		NA	NA		NA	NA	BLCA	0.0016954574263542
REAC:R-HSA-1442490	Collagen degradation	64		NA	NA		NA	NA		NA	NA		NA	NA	COL6A5,COL6A3,COL5A1,COL6A6,COL4A2,COL19A1,ADAM9,COL12A1,ADAM17,COL4A1,MMP2,COL16A1,MMP1,COL8A1,COL4A6,COL17A1,COL11A1,COL3A1,COL1A1,COL5A2,COL25A1,COL4A5,COL4A3,ADAM10,MMP3,MMP19,COL8A2,MMP10,CTSK,COL14A1,COL13A1,MMP8,COL4A4,COL5A3,COL2A1,COL7A1,COL18A1,COL15A1,COL9A1	1	2.0530073083042e-08		NA	NA	MMP3,COL6A5,COL9A1,COL11A1,COL1A1,COL4A1,COL4A2,COL5A2,COL6A3,COL6A6,CTSD	1	0.00623511867583517		NA	NA		NA	NA		NA	NA		NA	NA		NA	NA	CESC_Squamous,SKCM	3.04388035228516e-09
REAC:R-HSA-1474228	Degradation of the extracellular matrix	140	LAMA3,FBN2,FN1,NID1,ADAMTS9,TLL1,COL6A3,NCSTN,COL12A1,LAMB1,LAMC2,COL4A5,LAMA5,COL3A1,ADAMTS16,HSPG2,COL11A1,CAST,LAMC1,PLG,MMP13,COL1A1,COL19A1,COL4A2,ADAMTS5,SCUBE1,ADAMTS18	1	5.8939414095556e-05	FN1,COL11A1,HSPG2,COL9A1,COL6A5,A2M,COL19A1,COL6A3,FBN1,ADAMTS16,ADAMTS18,COL1A1,ACAN,ADAMTS4,LAMC1,ADAMTS9,PLG,COL3A1,COL7A1,COL6A6,COL12A1,TLL1,FBN2,COL4A3,CAPN9,COL26A1,MMP20,KLK2,NCSTN,COL5A2,LAMB3,ADAM9,CAPN11,FBN3,KLKB1,COL14A1,COL2A1,LAMA5,SPP1,COL1A2,LAMA3,MMP19,COL4A4,ELANE,TIMP2,COL8A1,COL13A1,ADAM15,PRSS1,COL11A2,CTSS,NID1,COL4A2,SCUBE3,COL17A1,ADAM17	1	0.00386359634722043		NA	NA	LAMA3,HSPG2,COL14A1,COL11A1,FN1,COL7A1,FBN2,FBN3,FBN1,ADAMTS18,ACAN,COL6A3,ADAMTS9,LAMB1,COL4A4,COL6A6,COL12A1,ADAM17,ADAM10,LAMB3,NID1,ADAMTS16,LAMA5,COL19A1,COL4A2,COL17A1,CDH1,NCSTN,TLL2,COL4A3,COL15A1,COL3A1,COL1A2,A2M,LAMC2,TLL1	1	0.000249274862697705	COL6A5,HSPG2,COL6A3,COL5A1,ADAMTS16,COL6A6,FBN1,ACAN,BCAN,COL4A2,COL19A1,ADAM9,COL12A1,ADAM17,COL4A1,LAMC1,CAPN9,MMP2,COL16A1,FBN2,MMP1,COL8A1,COL4A6,COL17A1,COL11A1,NCSTN,ADAMTS1,COL3A1,NID1,SCUBE1,COL1A1,COL5A2,LAMB3,COL25A1,SCUBE3,COL4A5,COL4A3,CAPN3,BSG,ADAM10,ADAMTS8,ADAMTS5,ADAMTS9,LAMA3,MMP3,MMP19,COL8A2,MMP10,CTSK,CD44,KLKB1,FBN3,COL14A1,COL13A1,CDH1,MMP8,COL4A4,COL5A3,CTSV,COL2A1,COL7A1,…	1	7.4065643238374e-10	FBN1,CDH1,FBN2,COL14A1,COL12A1,ADAMTS9,COL1A2,NID1,LAMA3,COL5A2,HSPG2,COL6A5,COL4A6,COL4A3,CTSK,COL11A1,FN1,COL3A1,NCSTN,ACAN,PLG,CAPN12,ADAMTS16,LAMC1,COL17A1,CAPN3,COL6A6,COL1A1,CAST,LAMB1,LAMB3,COL6A3,COL7A1,COL23A1,COL4A5,MMP14,FBN3,COL5A3,CAPN8,COL13A1,CAPN9,COL4A2,COL2A1,CTSS,COL19A1,TLL1,CAPN6,PHYKPL,DCN,COL9A3,COL9A1,PRSS1,COL10A1,ELANE,COL16A1,CAPN10,ADAM10,ADAM15,CTSL,BCAN,MMP24,COL6A2,…	1	0.000413378605725694	MMP3,COL6A5,COL9A1,FBN2,LAMC2,TLL1,LAMA5,A2M,ACAN,ADAMTS18,ADAMTS8,ADAMTS9,COL11A1,COL1A1,COL4A1,COL4A2,COL5A2,COL6A3,COL6A6,CTSD,CTSG,FBN1,FBN3	1	1.45931611118201e-06		NA	NA	FBN2,COL11A1,LAMC1,FN1,LAMA3,COL14A1,COL17A1,HSPG2,COL6A3,COL4A5,COL1A2,PRSS1,KLKB1,MMP1,COL4A2,CAPN13,COL25A1,BCAN,TLL2,COL10A1,COL12A1,CAPN12,CAPN2,CAPN3,ADAMTS9,PLG,ACAN,CTSD,MMP14,COL4A3,CAPN6,MMP13,COL3A1,COL1A1,LAMA5,BMP1,MMP10,LAMB1,MMP8,A2M,COL9A2,KLK2,COL18A1,MMP2,CAPN1,ADAM15,COL6A2,CTSV,COL5A2,COL19A1,SPOCK3,TLL1,LAMC2,CDH1,CTSS,COL7A1,ADAMTS5,CAPNS2,ADAMTS18,ADAM9,ELN,DCN,CTSG,FBN1,CD…	1	0.000861343895859775		NA	NA		NA	NA		NA	NA	LUAD,LUSC,BLCA,CESC_Squamous,BRCA,SKCM,HNSC_HPV-	4.95658950882456e-24
REAC:R-HSA-1474244	Extracellular matrix organization	298	VCAN,TNN,DMD,LAMA2,LAMA3,FBN2,FN1,NID1,ADAMTS9,TLL1,ITGAL,COL6A3,NCSTN,COL12A1,NRXN1,LAMB1,LAMC2,TNR,ITGAE,ITGAM,COL27A1,COL4A5,PLEC,LAMA5,COL3A1,ADAMTS16,HSPG2,ITGB6,COL11A1,LAMA1,CEACAM1,CAST,ITGB4,LAMC1,LAMA4,PLG,MMP13,COL1A1,COL19A1,ADAMTS2,COL4A2,ADAMTS5,SCUBE1,ADAMTS18,PTPRS,TNC,MMP14,COL14A1,ITGA2,COL28A1,ACTN1,ITGA9,ADAM17,APP,FGB,ITGA8,DMP1,MFAP1,ASPN,COL6A6,ITGA11,PCOLCE2,LTBP1,COL16A1,…	1	2.58357567300465e-08	FN1,DMD,COL11A1,HSPG2,TNR,COL9A1,COL6A5,PXDN,A2M,TNXB,LAMA2,COL28A1,PLEC,LAMA1,COL19A1,COL6A3,ITGA6,FBN1,ADAMTS16,KDR,ADAMTS18,ITGB3,NID2,CASK,COL1A1,DSPP,ACAN,ITGB4,ADAMTS4,LAMC1,SDC2,NCAN,VCAN,COL24A1,ADAMTS9,LTBP1,PLG,ITGA10,LAMA4,ADAMTS3,BMP4,COL3A1,COL7A1,COL6A6,ITGA8,COL12A1,TLL1,FBN2,TNN,LTBP4,COL4A3,DMP1,ICAM5,EMILIN3,CAPN9,MATN3,LAMB2,DDR1,ICAM3,PCOLCE2,COL26A1,FGG,MMP20	1	1.19670554686379e-06		NA	NA	LAMA3,PLEC,HSPG2,COL14A1,COL11A1,TNXB,VCAN,LAMA1,FN1,LAMA2,COL7A1,FBN2,DMD,FBN3,FBN1,ADAMTS18,ACAN,COL6A3,ADAMTS9,LAMB1,LAMA4,COL4A4,COL6A6,COL12A1,LAMB2,ADAM17,NRXN1,LTBP1,ADAM10,ITGA4,KDR,ITGAL,LAMB3,NID1,ITGB4,ADAMTS16,EMILIN2,VCAM1,LAMA5,COL24A1,COL19A1,ITGAV,COL4A2,COL17A1,CDH1,TNC,ITGAM,NCSTN,TLL2,FGA,COL4A3,COL15A1,COL3A1,ITGA8,COLGALT2,CEACAM8,COL1A2,EMILIN3,NCAN,ADAMTS3,A2M,TNR,LAMC2,TLL…	1	7.06108769361915e-09	PLEC,DMD,LRP4,COL6A5,HSPG2,VCAN,COL6A3,COL5A1,LTBP4,ADAMTS16,COL6A6,FBN1,NCAN,ACAN,ITGA4,BCAN,COL4A2,COL19A1,ADAM9,COL12A1,ADAM17,LAMA4,COL4A1,ITGA9,ITGAM,LAMC1,CAPN9,NTN4,ITGB4,ADAMTS3,DDR2,MMP2,ITGB1,FGA,LAMA1,COL16A1,FBN2,ITGAX,MMP1,COL8A1,P4HB,COL4A6,COL17A1,COL11A1,VCAM1,NCSTN,ADAMTS1,TGFB3,COL3A1,LAMB2,NID1,CASK,SCUBE1,COL1A1,ITGA2,ADAMTS14,COL5A2,LAMB3,TNC,ITGB3,NRXN1,MFAP1,COL25A1,PXDN,SC…	1	4.54630064195294e-13	DMD,FBN1,CDH1,LAMA4,FBN2,LAMA2,MFAP1,COL14A1,COL12A1,TNXB,VCAN,ADAMTS9,ITGA6,LRP4,COL1A2,CASK,NID1,SH3PXD2A,LTBP1,LAMA3,ADAM12,TNN,LAMA1,COL5A2,HSPG2,COL6A5,COL4A6,COL4A3,CTSK,COL11A1,FN1,ITGA1,ITGAX,COL3A1,ADAMTS14,NCSTN,ACAN,PLG,CAPN12,EFEMP1,NRXN1,ADAMTS16,NCAM1,LAMC1,COL17A1,CAPN3,COL24A1,ADAMTS3,COL6A6,COL1A1,TNC,CAST,LAMB1,APP,LAMB3,COL6A3,ITGB2,COL7A1,COL22A1,COL23A1,ITGA3,COL4A5,MUSK,ITGA…	1	7.2122728820364e-07	MMP3,ITGA2,ITGA4,COL21A1,COL24A1,COL6A5,COL9A1,EFEMP1,FBN2,LAMA2,LAMC2,TLL1,TNR,LAMA5,A2M,ACAN,ADAM19,ADAMTS18,ADAMTS8,ADAMTS9,COL11A1,COL1A1,COL22A1,COL4A1,COL4A2,COL5A2,COL6A3,COL6A6,COLGALT2,CTSD,CTSG,DMP1,F11R,FBN1,FBN3	1	9.57474280856962e-07		NA	NA	PLEC,DMD,VCAN,FBN2,COL11A1,LAMA2,LAMC1,FN1,LRP4,LAMA3,ITGA2,ITGAM,COL14A1,COL24A1,ADAMTS3,NRXN1,COL17A1,ITGA8,ITGA4,LAMA4,ITGB1,TNXB,DSPP,HSPG2,PLOD1,COL6A3,COL4A5,PLOD2,VWF,COL1A2,PRSS1,PXDN,TNR,SH3PXD2A,KLKB1,MMP1,COL28A1,COL4A2,CAPN13,FGA,COL25A1,FBLN2,THBS1,LAMA1,LTBP1,NID2,TNN,BCAN,TLL2,EMILIN1,COL10A1,COL12A1,CAPN12,CAPN2,CAPN3,ADAMTS9,PLG,ACAN,FMOD,ITGA3,TNC,CTSD,CASK	1	1.06736066720371e-08		NA	NA		NA	NA		NA	NA	LUAD,LUSC,BLCA,CESC_Squamous,BRCA,SKCM,HNSC_HPV-	4.00274248356858e-45
REAC:R-HSA-1474290	Collagen formation	89	LAMA3,TLL1,COL6A3,COL12A1,LAMC2,COL27A1,COL4A5,PLEC,COL3A1,COL11A1,ITGB4,MMP13,COL1A1,COL19A1,ADAMTS2,COL4A2,COL14A1,COL28A1,COL6A6,PCOLCE2,COL16A1,LAMB3,COL4A3,COL4A4,LOXL1,COL5A2,COL13A1,PXDN,COL25A1,P4HB,COL6A1,COL18A1,COLGALT2,ADAMTS14,ITGA6,CTSS,ADAMTS3,COL5A3,P4HA1,MMP9,COL10A1,MMP20,COL21A1,CTSB,PCOLCE,COL20A1,COL22A1,COL15A1,COL7A1,COL9A1,MMP7,COL9A3,BMP1,COL24A1,LOXL3,COL4A1,SERPINH1,COL…	1	0.000268015093048506	COL11A1,COL9A1,COL6A5,PXDN,COL28A1,PLEC,COL19A1,COL6A3,ITGA6,COL1A1,ITGB4,COL24A1,ADAMTS3,COL3A1,COL7A1,COL6A6,COL12A1,TLL1,COL4A3,PCOLCE2,COL26A1,MMP20,COL5A2,LAMB3,PLOD2,COL14A1,COL2A1,PLOD3,COL22A1,COL1A2,LAMA3,COL4A4,COL8A1,P4HA2,COL13A1,COL11A2,CTSS,ADAMTS2,COL4A2,COL17A1	1	0.00311281149364467		NA	NA	LAMA3,PLEC,COL14A1,COL11A1,COL7A1,COL6A3,COL4A4,COL6A6,COL12A1,LAMB3,ITGB4,COL24A1,COL19A1,COL4A2,COL17A1,TLL2,COL4A3,COL15A1,COL3A1,COLGALT2,COL1A2,ADAMTS3,LAMC2,TLL1,COL5A2,COL1A1,COL2A1,COL28A1,PXDN,COL9A1,ITGA6,COL5A3,LOX,COL16A1,COL27A1,COL6A5,COL22A1,LOXL2,P4HA1,COL8A2,P4HB,LOXL3,PPIB,COLGALT1,COL25A1,COL18A1,COL10A1,PLOD3,MMP13,COL11A2,COL23A1,COL13A1,CTSB,COL21A1	1	0.000653488070834387	PLEC,COL6A5,COL6A3,COL5A1,COL6A6,COL4A2,COL19A1,COL12A1,COL4A1,ITGB4,ADAMTS3,COL16A1,COL8A1,P4HB,COL4A6,COL17A1,COL11A1,COL3A1,COL1A1,ADAMTS14,COL5A2,LAMB3,COL25A1,PXDN,COL4A5,COL4A3,LAMA3,MMP3,COL8A2,COL14A1,COL21A1,COL13A1,COL4A4,COL5A3,CTSV,COL24A1,COL2A1,COL7A1,LAMC2,COLGALT2,PCOLCE,COL18A1,COL15A1,COL9A1,CTSS,MMP20	1	9.51692769196905e-06	COL14A1,COL12A1,ITGA6,COL1A2,LAMA3,COL5A2,COL6A5,COL4A6,COL4A3,COL11A1,COL3A1,ADAMTS14,COL17A1,COL24A1,ADAMTS3,COL6A6,COL1A1,LAMB3,COL6A3,COL7A1,COL22A1,COL23A1,COL4A5,COL5A3,COL13A1,COL4A2,COL2A1,PCOLCE2,CTSS,COL19A1,PLEC,CD151,TLL1,PLOD2,COL27A1,COL9A3,COL9A1,COL10A1,COL16A1,ADAMTS2,COL28A1,CRTAP,P4HA1,P4HA3,CTSL,COL6A2,COL18A1,TLL2,COL5A1,COLGALT1,ITGB4	1	0.00043092886449534	MMP3,COL21A1,COL24A1,COL6A5,COL9A1,LAMC2,TLL1,COL11A1,COL1A1,COL22A1,COL4A1,COL4A2,COL5A2,COL6A3,COL6A6,COLGALT2	1	1.56726309624884e-05		NA	NA		NA	NA		NA	NA		NA	NA		NA	NA	LUAD,LUSC,BLCA,CESC_Squamous,BRCA,SKCM	1.19210367709134e-16
REAC:R-HSA-1483255	PI Metabolism	83		NA	NA		NA	NA	PIK3CA,PTEN,PIKFYVE,INPP5D,PIK3CB,PLEKHA1,PTPN13,GDE1,OCRL,PNPLA6,PIK3C2A,INPP5F,SYNJ1,PIK3CD,SBF1,PI4KA,INPPL1	1	0.0088185247286346	PIK3CA,PTPN13,PIKFYVE,PIK3C2A,SBF2,SYNJ1,PTEN,PIK3C2B,PIK3R4,PI4KB,MTMR3,PIP5K1A,PI4KA,VAC14,INPPL1,PLEKHA6,INPP5F,PIK3C2G,PIK3CB,PLEKHA5,PLEKHA8,PLEKHA4,INPP4B,MTMR4,PIP4K2C,PIK3CG,TPTE,MTMR1,PNPLA6,SYNJ2,MTMR12,MTMR7,GDPD3,PIP4K2A,PIP5K1C,PIK3R3,PIK3CD,PIK3R1,MTMR6,RUFY1,MTMR14	1	3.74994046463633e-05		NA	NA		NA	NA		NA	NA		NA	NA		NA	NA		NA	NA		NA	NA		NA	NA	UCEC_CNH,BLCA	5.26526556123116e-06
REAC:R-HSA-1500931	Cell-Cell communication	127		NA	NA	PIK3CA,CDH9,CDH18,DST,FLNA,IQGAP1,PLEC,PIK3CB,CDH10,ITGA6,SDK1,CDH12,CDH2,CASK,MAGI2,PXN,ITGB4,NPHS1,CDH8,FLNC	1	0.00687746007703708		NA	NA	PIK3CA,SPTAN1,LAMA3,PLEC,DST,PARD3,CDH10,SPTBN1,FLNC,ACTB,CDH6,ACTN4,LAMB3,ITGB4,CDH4,CD2AP,CTNNB1,PRKCI,SDK1,COL17A1,CDH1,CDH2,CTNND1,CDH8,PIK3CB,IQGAP1,CADM2,LAMC2,CDH12,CDH7,MAGI2,PARVB,PTK2,ACTG1,MPP5,CASK,CDH17	1	0.00649751803426622	PIK3CA,PLEC,DST,FLNA,FLNC,PIK3R1,SPTAN1,CDH10,IQGAP1,ACTG1,PARD3,CDH12,SDK2,CTNND1,ACTB,CDH7,ITGB4,ITGB1,ACTN4,SPTBN1,FYN,SDK1,CLDN2,NPHS1,COL17A1	1	0.00660095632502849		NA	NA		NA	NA		NA	NA		NA	NA		NA	NA		NA	NA		NA	NA	LUSC,BLCA,CESC_Squamous	3.80759458156312e-05
REAC:R-HSA-159231	Transport of Mature mRNA Derived from an Intronless Transcript	38		NA	NA		NA	NA		NA	NA	RANBP2,TPR,NUP188,NUP205,NUP210,NUP155,NUP214,WDR33,NUP133,NUP107,NUP85,NUP153,SYMPK,NUP43,NUP88,CPSF1,POM121,NUP160,FIP1L1,NUP93	1	0.000522417354183452	TPR,NUP155,NXF1,RANBP2,WDR33,NUP153,NUP214,NUP62,NUP188,NDC1,NCBP1,SYMPK,NUP160,AAAS,CPSF2,CPSF3,NUP205,NUP50,POM121C,FIP1L1,CPSF1,NUP107,NUP133,NUP93,CPSF4,NUP88,POM121,SEC13,NUP210,NUP54	1	0.00135993824423634	RANBP2,TPR,NUP160,NUP153,SYMPK,WDR33,NUP155,POM121,NUP107,NUP93,CPSF1,NUP188,NDC1,NXF1,NUP214,NUP62,CPSF2,CPSF3,NUP43,NCBP1,NUP88,NUP205,SEC13,FIP1L1	1	0.00170434335940601		NA	NA		NA	NA		NA	NA		NA	NA		NA	NA		NA	NA	BLCA,CESC_Squamous,BRCA	2.81297410330611e-07
REAC:R-HSA-159234	Transport of Mature mRNAs Derived from Intronless Transcripts	39		NA	NA		NA	NA		NA	NA	RANBP2,TPR,NUP188,NUP205,NUP210,NUP155,NUP214,WDR33,NUP133,NUP107,NUP85,NUP153,SYMPK,NUP43,NUP88,CPSF1,POM121,NUP160,FIP1L1,NUP93	1	0.000900997855278233	TPR,NUP155,NXF1,RANBP2,WDR33,NUP153,NUP214,NUP62,NUP188,NDC1,NCBP1,SYMPK,NUP160,AAAS,CPSF2,CPSF3,NUP205,NUP50,POM121C,FIP1L1,CPSF1,NUP107,NUP133,NUP93,CPSF4,NUP88,POM121,SEC13,NUP210,NUP54	1	0.00361474255209212	RANBP2,TPR,NUP160,NUP153,SYMPK,WDR33,NUP155,POM121,NUP107,NUP93,CPSF1,NUP188,NDC1,NXF1,NUP214,NUP62,CPSF2,CPSF3,NUP43,NCBP1,NUP88,NUP205,SEC13,FIP1L1	1	0.00333894309044124		NA	NA		NA	NA		NA	NA		NA	NA		NA	NA		NA	NA	BLCA,CESC_Squamous,BRCA	2.03850245338407e-06
REAC:R-HSA-165054	Rev-mediated nuclear export of HIV RNA	32		NA	NA		NA	NA		NA	NA	RANBP2,TPR,NUP188,NUP205,NUP210,NUP155,NUP214,XPO1,NUP133,NUP107,NUP85,NUP153,NUP43,NUP88,POM121,NUP160,NUP93	1	0.00325884790955265		NA	NA		NA	NA		NA	NA		NA	NA		NA	NA		NA	NA		NA	NA		NA	NA	BLCA	0.00325884790955265
REAC:R-HSA-1650814	Collagen biosynthesis and modifying enzymes	67		NA	NA	COL11A1,COL9A1,COL6A5,COL28A1,COL19A1,COL6A3,COL1A1,COL24A1,ADAMTS3,COL3A1,COL7A1,COL6A6,COL12A1,TLL1,COL4A3,PCOLCE2,COL26A1,COL5A2,PLOD2,COL14A1,COL2A1,PLOD3,COL22A1,COL1A2,COL4A4,COL8A1,P4HA2,COL13A1,COL11A2,ADAMTS2,COL4A2,COL17A1,COL5A3,P4HB,COL6A2,COL9A2	1	0.00564735310896184		NA	NA	COL14A1,COL11A1,COL7A1,COL6A3,COL4A4,COL6A6,COL12A1,COL24A1,COL19A1,COL4A2,COL17A1,TLL2,COL4A3,COL15A1,COL3A1,COLGALT2,COL1A2,ADAMTS3,TLL1,COL5A2,COL1A1,COL2A1,COL28A1,COL9A1,COL5A3,COL16A1,COL27A1,COL6A5,COL22A1,P4HA1,COL8A2,P4HB,PPIB,COLGALT1,COL25A1,COL18A1,COL10A1,PLOD3,COL11A2,COL23A1,COL13A1,COL21A1	1	0.00356783462912518	COL6A5,COL6A3,COL5A1,COL6A6,COL4A2,COL19A1,COL12A1,COL4A1,ADAMTS3,COL16A1,COL8A1,P4HB,COL4A6,COL17A1,COL11A1,COL3A1,COL1A1,ADAMTS14,COL5A2,COL25A1,COL4A5,COL4A3,COL8A2,COL14A1,COL21A1,COL13A1,COL4A4,COL5A3,COL24A1,COL2A1,COL7A1,COLGALT2,PCOLCE,COL18A1,COL15A1,COL9A1	1	1.50138647463321e-05	COL14A1,COL12A1,COL1A2,COL5A2,COL6A5,COL4A6,COL4A3,COL11A1,COL3A1,ADAMTS14,COL17A1,COL24A1,ADAMTS3,COL6A6,COL1A1,COL6A3,COL7A1,COL22A1,COL23A1,COL4A5,COL5A3,COL13A1,COL4A2,COL2A1,PCOLCE2,COL19A1,TLL1,PLOD2,COL27A1,COL9A3,COL9A1,COL10A1,COL16A1,ADAMTS2,COL28A1,CRTAP,P4HA1,P4HA3,COL6A2,COL18A1,TLL2,COL5A1,COLGALT1	1	2.35431987622325e-05	COL21A1,COL24A1,COL6A5,COL9A1,TLL1,COL11A1,COL1A1,COL22A1,COL4A1,COL4A2,COL5A2,COL6A3,COL6A6,COLGALT2	1	1.74753815774056e-05		NA	NA		NA	NA		NA	NA		NA	NA		NA	NA	LUSC,BLCA,CESC_Squamous,BRCA,SKCM	2.04549091623059e-14
REAC:R-HSA-1660499	Synthesis of PIPs at the plasma membrane	52		NA	NA		NA	NA		NA	NA	PIK3CA,PTPN13,PIK3C2A,SBF2,SYNJ1,PTEN,PIK3C2B,MTMR3,PIP5K1A,INPPL1,PLEKHA6,PIK3C2G,PIK3CB,PLEKHA5,PLEKHA8,PLEKHA4,INPP4B,PIP4K2C,PIK3CG,MTMR1,SYNJ2,PIP4K2A,PIP5K1C,PIK3R3,PIK3CD,PIK3R1,MTMR6,RUFY1,MTMR14,PLEKHA3	1	9.67462598965625e-05		NA	NA		NA	NA		NA	NA		NA	NA		NA	NA		NA	NA		NA	NA		NA	NA	BLCA	9.67462598965624e-05
REAC:R-HSA-166058	MyD88:MAL(TIRAP) cascade initiated on plasma membrane	94		NA	NA		NA	NA		NA	NA		NA	NA		NA	NA		NA	NA		NA	NA		NA	NA		NA	NA	TLR4,CUL1,TAB1,MAP3K8,PPP2R5D,APP,MAP3K1,DUSP7,NKIRAS1,PPP2R1B,TNIP2,MAP3K7,MAPK1,TLR1,IRAK1,BTK,CHUK,MAP2K4	1	0.00866189797968464		NA	NA		NA	NA	HNSC_HPV+	0.00866189797968464
REAC:R-HSA-168188	Toll Like Receptor TLR6:TLR2 Cascade	94		NA	NA		NA	NA		NA	NA		NA	NA		NA	NA		NA	NA		NA	NA		NA	NA		NA	NA	TLR4,CUL1,TAB1,MAP3K8,PPP2R5D,APP,MAP3K1,DUSP7,NKIRAS1,PPP2R1B,TNIP2,MAP3K7,MAPK1,TLR1,IRAK1,BTK,CHUK,MAP2K4	1	0.00866189797968464		NA	NA		NA	NA	HNSC_HPV+	0.00866189797968464
REAC:R-HSA-168271	Transport of Ribonucleoproteins into the Host Nucleus	29		NA	NA		NA	NA		NA	NA	RANBP2,TPR,NUP188,NUP205,NUP210,NUP155,NUP214,KPNA1,NUP133,NUP107,NUP85,NUP153,KPNB1,NUP43,NUP88,POM121,NUP160,NUP93	1	6.62937841544396e-05		NA	NA		NA	NA		NA	NA		NA	NA		NA	NA		NA	NA		NA	NA		NA	NA	BLCA	6.62937841544397e-05
REAC:R-HSA-168274	Export of Viral Ribonucleoproteins from Nucleus	30		NA	NA		NA	NA		NA	NA	RANBP2,TPR,NUP188,NUP205,NUP210,NUP155,NUP214,XPO1,NUP133,NUP107,NUP85,NUP153,NUP43,NUP88,POM121,NUP160,NUP93	1	0.000981948897123277		NA	NA		NA	NA		NA	NA		NA	NA		NA	NA		NA	NA		NA	NA		NA	NA	BLCA	0.000981948897123277
REAC:R-HSA-168276	NS1 Mediated Effects on Host Pathways	38		NA	NA		NA	NA		NA	NA	RANBP2,TPR,NUP188,NUP205,NUP210,NUP155,NUP214,KPNA1,NUP133,NUP107,NUP85,EIF2AK2,NUP153,KPNB1,NUP43,NUP88,POM121,NUP160,NUP93,KPNA3,NUP62,AAAS,KPNA2,CPSF4,RAE1,POM121C,KPNA4,PABPN1,NUP37,NUP35,KPNA5,NDC1,NUP50	1	0.00192395901090054		NA	NA		NA	NA		NA	NA		NA	NA		NA	NA		NA	NA		NA	NA		NA	NA	BLCA	0.00192395901090054
REAC:R-HSA-168333	NEP/NS2 Interacts with the Cellular Export Machinery	29		NA	NA		NA	NA		NA	NA	RANBP2,TPR,NUP188,NUP205,NUP210,NUP155,NUP214,XPO1,NUP133,NUP107,NUP85,NUP153,NUP43,NUP88,POM121,NUP160,NUP93	1	0.000507138299497104		NA	NA		NA	NA		NA	NA		NA	NA		NA	NA		NA	NA		NA	NA		NA	NA	BLCA	0.000507138299497104
REAC:R-HSA-170822	Regulation of Glucokinase by Glucokinase Regulatory Protein	29		NA	NA		NA	NA		NA	NA	RANBP2,TPR,NUP188,NUP205,NUP210,NUP155,NUP214,NUP133,NUP107,NUP85,NUP153,NUP43,NUP88,POM121,NUP160,NUP93,GCKR	1	0.00274848073110326		NA	NA		NA	NA		NA	NA		NA	NA		NA	NA		NA	NA		NA	NA		NA	NA	BLCA	0.00274848073110326
REAC:R-HSA-170834	Signaling by TGF-beta Receptor Complex	71		NA	NA		NA	NA		NA	NA	NCOR1,RNF111,PARD3,USP9X,USP15,RBL1,PARP1,CGN,RHOA,ARHGEF18,XPO1,SKIL,UBC,UBA52,SMURF1,SP1,NCOR2,MTMR4,SNW1,CCNT1,CCNT2,PPM1A,PPP1CA,FURIN,TGIF1,SMAD3,TFDP2,CBL,CDK9,CDK8,SMAD4,PRKCZ,WWTR1,TRIM33,PARD6A,PPP1R15A,TGFBR1,E2F5,TGIF2,STUB1,SERPINE1,TGFBR2,F11R,SMURF2,UBE2D3,PPP1CB,SMAD2,MEN1,CCNC,UBE2M,SMAD7,STRAP,CCNK,HDAC1,ATP1B4,NEDD4L,UCHL5,MYC,JUNB	1	0.000480530770872241		NA	NA		NA	NA		NA	NA		NA	NA		NA	NA		NA	NA		NA	NA		NA	NA	BLCA	0.000480530770872241
REAC:R-HSA-176033	Interactions of Vpr with host cellular proteins	34		NA	NA		NA	NA		NA	NA	RANBP2,TPR,NUP188,NUP205,NUP210,PSIP1,NUP155,NUP214,KPNA1,NUP133,NUP107,NUP85,NUP153,NUP43,NUP88,POM121,NUP160,NUP93	1	0.00177734592085799		NA	NA		NA	NA		NA	NA		NA	NA		NA	NA		NA	NA		NA	NA		NA	NA	BLCA	0.00177734592085799
REAC:R-HSA-177243	Interactions of Rev with host cellular proteins	34		NA	NA		NA	NA		NA	NA	RANBP2,TPR,NUP188,NUP205,NUP210,NUP155,NUP214,XPO1,NUP133,NUP107,NUP85,NUP153,KPNB1,NUP43,NUP88,POM121,NUP160,NUP93	1	0.00177734592085799		NA	NA		NA	NA		NA	NA		NA	NA		NA	NA		NA	NA		NA	NA		NA	NA	BLCA	0.00177734592085799
REAC:R-HSA-180746	Nuclear import of Rev protein	31		NA	NA		NA	NA		NA	NA	RANBP2,TPR,NUP188,NUP205,NUP210,NUP155,NUP214,NUP133,NUP107,NUP85,NUP153,KPNB1,NUP43,NUP88,POM121,NUP160,NUP93	1	0.00182713945591199		NA	NA		NA	NA		NA	NA		NA	NA		NA	NA		NA	NA		NA	NA		NA	NA	BLCA	0.00182713945591199
REAC:R-HSA-180910	Vpr-mediated nuclear import of PICs	31		NA	NA		NA	NA		NA	NA	RANBP2,TPR,NUP188,NUP205,NUP210,PSIP1,NUP155,NUP214,KPNA1,NUP133,NUP107,NUP85,NUP153,NUP43,NUP88,POM121,NUP160,NUP93	1	0.000279700560992649		NA	NA		NA	NA		NA	NA		NA	NA		NA	NA		NA	NA		NA	NA		NA	NA	BLCA	0.000279700560992649
REAC:R-HSA-1852241	Organelle biogenesis and maintenance	293	ALMS1,AKAP9,PPRC1,CNTRL,C2CD3,CREBBP,NPHP1,IFT172,KIF17,PKD1,RPGRIP1L,DYNC1H1,CEP164,AHI1,CEP192,IFT122,HAUS6,NCOA1,NINL,PCNT,ODF2,CEP72,CENPJ,HAUS3,MED1,IMMT,CNGB1,CC2D2A,KIF24,CHD9,CEP57,NCOR1,WDR60,GBF1,IQCB1,CNGA2,BBS2,KIFAP3,DYNC2LI1,CCP110,CARM1,EXOC5,CEP89,TRAF3IP1,BBS7,TUBA3D,MKS1,TTC30A,PPARGC1B,CEP250,CNGA4,NPHP3	1	0.00310749327773815		NA	NA		NA	NA	AKAP9,ALMS1,NCOR1,DYNC1H1,RPGRIP1L,NCOA1,PCNT,HSP90AA1,CEP250,CHD9,CREBBP,MED1,C2CD3,HAUS6,CNTRL,DYNC2H1,RXRA,KIFAP3,CEP192,IFT172,PPRC1,GBF1,FBF1,CENPJ,CKAP5,HAUS3,TTBK2,CLASP1,EXOC8,EXOC4,NCOA6,CC2D2A,ASAP1,NINL,BBS9,CEP97,KIF3B,CEP135,IMMT,ALAS1,TRIP11,WDR19,CEP290,CEP89,PLK4,IFT88,AHI1,NPHP3,HELZ2,BBS10,SFI1,KIF24,CRTC3,TUBB,IQCB1,NCOA2,TTC30B,CEP78,PKD1,TTC30A,TCTN2,TTC21B,CEP41,HDAC6,HSPA9,…	1	0.00025059805198504	CEP192,MED1,CNTRL,DYNC1H1,ALMS1,CKAP5,CREBBP,NCOR1,CEP152,C2CD3,CLASP1,PCNT,TBL1XR1,GBF1,CNGB1,EXOC4,KIF3B,SDCCAG8,NPHP1,EXOC6,POLRMT,SCLT1,IFT122,TRIP11,RPGRIP1L,IMMT,PKD1,AKAP9,NCOA6,DYNC2H1,TGS1,IFT46,IFT81,CEP89,CCP110,TTC30B,TNPO1,CRTC2,TCTN1,ASAP1,WDR35,PCM1	1	0.00300007613230212		NA	NA		NA	NA		NA	NA		NA	NA		NA	NA		NA	NA		NA	NA	LUAD,BLCA,CESC_Squamous	5.10184032883689e-07
REAC:R-HSA-186797	Signaling by PDGF	54		NA	NA	PIK3CA,RASA1,COL9A1,COL6A5,PIK3CB,COL6A3,SOS1,STAT1,THBS2,PLG,COL3A1,COL6A6,PIK3R1,STAT6,PTPN11,COL4A3,STAT3,COL5A2,PDGFRB,COL2A1,SPP1,PIK3R2,COL4A4,PLCG1,COL4A2,RAPGEF1,COL5A3,COL6A2,BCAR1,COL9A2,THBS3,PDGFRA,STAT5A,CRKL	1	0.000306430155272211		NA	NA		NA	NA	PIK3CA,COL6A5,PIK3R1,COL6A3,COL5A1,SOS1,PTPN12,COL6A6,COL4A2	1	0.00963070623583421		NA	NA		NA	NA		NA	NA		NA	NA		NA	NA		NA	NA		NA	NA	LUSC,CESC_Squamous	4.0528931909406e-05
REAC:R-HSA-193648	NRAGE signals death through JNK	59		NA	NA		NA	NA		NA	NA	OBSCN,TRIO,AKAP13,SOS1,KALRN,ARHGEF12,TIAM1,ARHGEF18,ARHGEF10L,ARHGEF7,ARHGEF5,ARHGEF16,TIAM2,ARHGEF11,GNA13,ARHGEF17,ITSN1,ARHGEF1,ARHGEF15,PREX1,PLEKHG5,ARHGEF37,SOS2,PLEKHG2,ARHGEF35,FGD4,ARHGEF19,ARHGEF10,VAV1,ABR,ARHGEF6,VAV3,FGD1,ARHGEF40,ARHGEF3,VAV2,FGD2,MAPK8,MCF2,ECT2,ARHGEF26,RAC1,FGD3,RASGRF2,ARHGEF2,MCF2L,NET1	1	2.2154930677996e-07	OBSCN,ARHGEF18,PREX1,AKAP13,TRIO,SOS1,KALRN,TIAM2,ITSN1,MCF2L,MCF2,MAGED1,ARHGEF3,ARHGEF11,AATF,SOS2,NGEF,TIAM1,ARHGEF2,ARHGEF19	1	0.000583948209772983	AKAP13,OBSCN,TIAM2,ARHGEF15,ARHGEF11,ECT2,SOS2,PLEKHG2,KALRN,TRIO,NET1,ITSN1,FGD4,ARHGEF4,RASGRF2,ARHGEF12,ARHGEF1,PLEKHG5,ARHGEF5,MAGED1,BCL2L11,ARHGEF40,ABR,ARHGEF10,MCF2L,ARHGEF19	1	0.00249972053750347		NA	NA		NA	NA		NA	NA		NA	NA		NA	NA		NA	NA	BLCA,CESC_Squamous,BRCA	1.43370261432348e-10
REAC:R-HSA-193704	p75 NTR receptor-mediated signalling	97		NA	NA		NA	NA		NA	NA	OBSCN,TRIO,AKAP13,SOS1,KALRN,ARHGEF12,TIAM1,ADAM17,RTN4,RHOA,PRKCI,ARHGEF18,ARHGEF10L,ARHGEF7,NCSTN,ARHGEF5,IKBKB,ARHGEF16,TIAM2,NFKBIA,UBC,ARHGEF11,GNA13,RELA,UBA52,RIPK2,ARHGEF17,ITSN1,ARHGEF1,ARHGEF15,PSEN1,PREX1,PLEKHG5,ARHGEF37,SOS2,PLEKHG2,ARHGEF35,FGD4,ARHGEF19,ARHGEF10,VAV1,ABR,ARHGEF6,VAV3,FGD1,ARHGEF40,ARHGEF3,VAV2,FGD2,MAPK8,CASP2,MCF2,ECT2,ARHGEF26,PRDM4,RAC1,FGD3,RASGRF2,ARHGEF2,MCF2…	1	3.75704063683239e-05	OBSCN,ARHGEF18,PREX1,AKAP13,TRIO,SOS1,UBC,KALRN,TIAM2,ITSN1,MCF2L,ADAM17,RTN4,MCF2,MAGED1,ARHGEF3,ARHGEF11,PRDM4,AATF	1	0.0043849632384337		NA	NA		NA	NA		NA	NA		NA	NA		NA	NA		NA	NA		NA	NA	BLCA,CESC_Squamous	2.73787291538611e-06
REAC:R-HSA-194138	Signaling by VEGF	104		NA	NA		NA	NA		NA	NA	PIK3CA,ITPR2,HSP90AA1,RICTOR,MTOR,ITPR1,ROCK2,ACTB,KDR,RHOA,CTNNB1,DOCK1,ITGAV,CTNND1,PLCG1,PIK3CB,NOS3,PAK3,RASA1,ABI2,PRKCD,NCKAP1,NRP1,NCKAP1L,WASF2,PTK2,ACTG1,AKT3,ROCK1,FLT1,ITPR3,CYFIP1,VEGFA,FLT4,CDH5,PAK2,CRK,PIK3R1,PRKCZ,WASF3,VAV1,JUP,WASF1,VAV3,CYFIP2,PRR5,BAIAP2,VAV2,HRAS,ITGB3,MAPKAP1,ELMO2,NRP2,TRIB3,PXN,AKT1,CTNNA1,AXL,NCK2,RAC1,AKT2,ELMO1	1	0.00188502444764482	PIK3CA,PIK3R1,FLT1,ROCK2,ITPR1,ITPR2,ACTG1,NOS3,CTNND1,ACTB,FYN,AKT2,ROCK1,AKT3,RASA1,PRKCZ,ITGB3,PRKCA,AKT1,RHOA,WASF1,ABI1,WASF2,NRP1,MTOR,PLCG1,CDH5,PAK2,NCKAP1L,CYFIP1,ITPR3,HSP90AA1,VAV1,VEGFC,PRR5,CYBB,ELMO1,NCKAP1,NCF1,TRIB3,ITGAV,RICTOR,MAPK11,AAMP,NCK1,DOCK1,WASF3,PRKCB,PAK1,CTNNB1,PTK2,NRAS,ELMO2,VAV3,MAPKAP1,NCF2,HSPB1,MAPK13,CTNNA1,MAPK14,CALM1,VAV2,NRP2,SPHK1,VEGFA,PAK3,JUP,PDPK1,PTK…	1	0.000117526097286183		NA	NA		NA	NA		NA	NA		NA	NA		NA	NA		NA	NA		NA	NA	BLCA,CESC_Squamous	3.61611604890636e-06
REAC:R-HSA-194315	Signaling by Rho GTPases	449		NA	NA		NA	NA		NA	NA	OBSCN,DYNC1H1,MYO9A,TRIO,MYH10,MYH9,RANBP2,AKAP13,CLIP1,ARHGAP35,CIT,CENPE,SOS1,KIF14,KALRN,ARHGAP32,MYO9B,ARHGAP31,NDC80,KNTC1,ARHGEF12,MYH11,CENPF,RHOB,ARHGAP20,TIAM1,CFTR,CLASP2,ROCK2,ARHGAP21,BUB1,CKAP5,ARHGAP29,ACTB,ARHGAP30,CLASP1,PIK3R4,BUB1B,ARHGAP33,ARAP2,RHOA,AHCTF1,CTNNB1,DVL2,ARHGAP19,ARHGEF18,PKN2,ARHGEF10L,ARHGEF7,CDH1,FAM13B,XPO1,NUP133,NUP107,ARHGAP5,PRC1,ARHGEF5,NUP85,TAOK1,DAAM1…	1	0.00889335928940114	MYH9,OBSCN,KNTC1,FLNA,DYNC1H1,MYH10,MYO9A,CENPE,AHCTF1,CENPF,ARHGEF18,PREX1,AKAP13,ROCK2,CKAP5,TRIO,SOS1,AR,SRGAP1,NDC80,ARHGAP4,KALRN,PPP1R12A,CLASP1,FAM13A,TIAM2,IQGAP1,MAPK1,ACTG1,ITSN1,NF2,SRGAP2,MCF2L,RANBP2,LIMK1,ERCC6L,ARHGAP30,MCF2,SCAI,ACTB,SYDE2,MYH14,ARHGAP42,RALBP1,ARHGAP32,DAAM1	1	4.14027366206069e-05	AKAP13,CENPE,AHCTF1,RANBP2,OBSCN,CDH1,DYNC1H1,RHOA,MYH9,CKAP5,ARHGAP29,XPO1,MYH10,CLIP1,NUP160,KIF14,SRGAP1,ARHGAP31,TIAM2,PAK1,CFTR,OCRL,ARHGEF15,SRGAP2,KIF5B,CENPC,WIPF2,CLASP2,ARAP1,PRKCB,FLNA,FAM13A,ROCK2,ARHGAP18,ARHGEF11,BTK,PIK3C3,ECT2,NCOA2,SOS2,MYH11,CENPI,PAK2,RHOT1,PLEKHG2,KNTC1,NF2,KALRN,TRIO,PKN3,IQGAP1,DYNC1LI1,IQGAP3,KTN1,CENPF,ABL1,ARHGAP39,ARHGAP42,PRC1,ARHGAP32,NUP107,NET1,ARHGA…	1	0.000687041093651662		NA	NA		NA	NA		NA	NA		NA	NA		NA	NA		NA	NA	BLCA,CESC_Squamous,BRCA	6.76082197353836e-08
REAC:R-HSA-194840	Rho GTPase cycle	140		NA	NA	OBSCN,ARHGAP35,ARHGAP31,AKAP13,DLC1,ARHGEF26,ARHGAP21,KALRN,A2M,ARHGAP32,ARHGEF12,TRIO,SYDE2,SOS1,MYO9B,ARHGEF11,VAV1,SRGAP3,STARD13,FAM13B,SRGAP1,ARAP2,MYO9A,TAGAP,ARHGEF10,ARHGAP4,ARHGAP29,MCF2L,ARHGAP20,ARHGEF18,ARHGEF40,STARD8,MCF2,RASGRF2,ARHGAP6,FGD1,ARHGAP19,PLEKHG2,ARHGAP11A,ARHGAP44,ARAP1,FGD3,FGD4,TIAM1,PIK3R2,TRIP10,CHN2,RHOU,CDC42	1	0.00218904997042099		NA	NA	OBSCN,MYO9A,TRIO,AKAP13,ARHGAP35,SOS1,KALRN,ARHGAP32,MYO9B,ARHGAP31,ARHGEF12,RHOB,ARHGAP20,TIAM1,ARHGAP21,ARHGAP29,ARHGAP30,ARHGAP33,ARAP2,RHOA,ARHGAP19,ARHGEF18,ARHGEF10L,ARHGEF7,FAM13B,ARHGAP5,ARHGEF5,ARHGEF16,TIAM2,FAM13A,ARHGEF11,GNA13,A2M,SRGAP1,RHOT1,ARHGAP17,RACGAP1,ARHGEF17,ARHGAP9,DLC1,ITSN1,ARHGEF1,ARHGEF15,PREX1,PLEKHG5,GMIP,ARHGEF37,SOS2,PLEKHG2,ARHGAP28,STARD13,ARHGEF35,RHOU,FGD4,ARH…	1	3.52069087986694e-09	OBSCN,MYO9A,ARHGEF18,PREX1,AKAP13,TRIO,SOS1,SRGAP1,ARHGAP4,KALRN,FAM13A,TIAM2,ITSN1,SRGAP2,MCF2L,ARHGAP30,MCF2,SYDE2,ARHGAP42,RALBP1,ARHGAP32,DLC1,ARHGEF3,ARHGEF11,SOS2,ARHGAP6,MYO9B,ARHGAP31,ARHGAP35,ARAP3,ARHGAP5,STARD8,NGEF,TIAM1,ARHGEF2,ARHGEF19	1	6.79503556812922e-05	AKAP13,OBSCN,RHOA,ARHGAP29,SRGAP1,ARHGAP31,TIAM2,OCRL,ARHGEF15,SRGAP2,ARAP1,FAM13A,ARHGAP18,ARHGEF11,ECT2,SOS2,RHOT1,PLEKHG2,KALRN,TRIO,ARHGAP39,ARHGAP42,ARHGAP32,NET1,ARHGAP9,ITSN1,FGD4,SYDE1,ARHGAP21,ARHGAP17,BCR,FAM13B,ARHGEF4,RASGRF2,ARHGEF12,ARHGEF1,PLEKHG5,ARHGAP28,ARHGEF5,ARHGEF40,ABR,MYO9A,ARHGAP10,ARHGAP5,ARHGEF10,ARHGAP35,MCF2L,DLC1,TAGAP,ARHGEF19,INPP5B,ARHGEF9,SRGAP3,FGD2,ARAP2,VAV3,A…	1	8.47705935175883e-06		NA	NA		NA	NA	KALRN,TRIO,OBSCN,TIAM1,RHOBTB1,AKAP13,RHOA,ITSN1,CHN2,ARAP1,ARHGEF17,ARHGAP26,ARHGEF1,SOS2,FGD1,MYO9B,ARHGAP31,ARHGAP28,SRGAP1,ARHGAP32,TIAM2,ARHGAP39,OCRL,FAM13A,ARHGAP25,RAC2,CHN1,SOS1,ARHGAP15,TRIP10,RAC1,GDI2,ABR,MYO9A,ARHGAP35,GMIP,VAV1,A2M,ARAP2,ARHGAP6,ARHGEF10L,FAM13B,ARHGAP10,ARHGAP24,DLC1,ARHGAP30,ARHGAP36,VAV3,ARHGAP11A,RACGAP1,RAC3,RALBP1,SRGAP3,INPP5B,ARAP3,ARHGAP18,RASGRF2,ARHGEF10,…	1	4.88485415014165e-05		NA	NA		NA	NA		NA	NA	LUSC,BLCA,CESC_Squamous,BRCA,HNSC_HPV-	1.0096861954918e-19
REAC:R-HSA-1989781	PPARA activates gene expression	115		NA	NA		NA	NA		NA	NA	EP300,MED13,NCOR1,AHR,NCOA1,CHD9,CREBBP,MED1,MED12,RXRA,MED13L,NCOA3,NCOA6,THRAP3,PPARG,ABCA1,ALAS1,CLOCK,TIAM2,HELZ2,NCOA2,GRHL1,SP1,MED23,ARNT2,NCOR2,PPARGC1A,HMGCS2,ABCB4,CYP4A11,SREBF2,MED15,MTF1,NR1H2,TNFRSF21,RORA,TXNRD1,GPS2,CARM1,RXRB,NPAS2,CDK8,PPARGC1B,HMGCS1,RGL1,GLIPR1,CPT1A,ARNT,FAM120B,MED17,SLC27A1,MED25,MED24,MED29,CPT2,TBL1X,MED27,NR1D1,TRIB3,CYP7A1,SMARCD3,PLIN2,MED14,TGS1,TBL1X…	1	0.00926518091166625		NA	NA		NA	NA		NA	NA		NA	NA		NA	NA	CHD9,TIAM2,CREBBP,EP300,CLOCK,MED13,NCOR2,PPARG,MED29,CYP4A11,GRHL1,SMARCD3,NCOR1,RGL1,PPARGC1A,ACADM,NCOA6,ABCA1	1	0.00374797244786659		NA	NA		NA	NA	BLCA,HNSC_HPV+	0.000391289659598559
REAC:R-HSA-2022090	Assembly of collagen fibrils and other multimeric structures	60	LAMA3,TLL1,COL6A3,COL12A1,LAMC2,COL27A1,COL4A5,PLEC,COL3A1,COL11A1,ITGB4,MMP13,COL1A1,COL4A2,COL14A1,COL6A6,LAMB3,COL4A3,COL4A4,LOXL1,COL5A2,PXDN,COL6A1,COL18A1,ITGA6,CTSS,COL5A3,MMP9,COL10A1,MMP20,CTSB,PCOLCE,COL15A1,COL7A1,COL9A1,MMP7,COL9A3,BMP1,COL24A1,LOXL3,COL4A1,COL2A1	1	0.000718216336893905	COL11A1,COL9A1,COL6A5,PXDN,PLEC,COL6A3,ITGA6,COL1A1,ITGB4,COL24A1,COL3A1,COL7A1,COL6A6,COL12A1,TLL1,COL4A3,MMP20,COL5A2,LAMB3,COL14A1,COL2A1,COL1A2,LAMA3,COL4A4,COL8A1,COL11A2,CTSS,COL4A2,COL17A1,LAMC2,COL5A3,COL6A2,COL9A2	1	0.00722391017988282		NA	NA	LAMA3,PLEC,COL14A1,COL11A1,COL7A1,COL6A3,COL4A4,COL6A6,COL12A1,LAMB3,ITGB4,COL24A1,COL4A2,COL17A1,TLL2,COL4A3,COL15A1,COL3A1,COL1A2,LAMC2,TLL1,COL5A2,COL1A1,COL2A1,PXDN,COL9A1,ITGA6,COL5A3,LOX,COL27A1,COL6A5	1	2.46230047978879e-05	PLEC,COL6A5,COL6A3,COL5A1,COL6A6,COL4A2,COL12A1,COL4A1,ITGB4,COL8A1,COL4A6,COL17A1,COL11A1,COL3A1,COL1A1,COL5A2,LAMB3,PXDN,COL4A5,COL4A3,LAMA3,MMP3,COL8A2,COL14A1,COL4A4,COL5A3,CTSV,COL24A1,COL2A1,COL7A1,LAMC2,PCOLCE,COL18A1,COL15A1,COL9A1,CTSS,MMP20	1	3.98239888033582e-07	COL14A1,COL12A1,ITGA6,COL1A2,LAMA3,COL5A2,COL6A5,COL4A6,COL4A3,COL11A1,COL3A1,COL17A1,COL24A1,COL6A6,COL1A1,LAMB3,COL6A3,COL7A1,COL4A5,COL5A3,COL4A2,COL2A1,CTSS,PLEC,CD151,TLL1,COL27A1,COL9A3,COL9A1	1	0.00108802432695508	MMP3,COL24A1,COL6A5,COL9A1,LAMC2,TLL1,COL11A1,COL1A1,COL4A1,COL4A2,COL5A2,COL6A3,COL6A6	1	3.41571679634814e-05		NA	NA		NA	NA		NA	NA		NA	NA		NA	NA	LUAD,LUSC,BLCA,CESC_Squamous,BRCA,SKCM	8.41897396670222e-18
REAC:R-HSA-204998	Cell death signalling via NRAGE, NRIF and NADE	76		NA	NA		NA	NA		NA	NA	OBSCN,TRIO,AKAP13,SOS1,KALRN,ARHGEF12,TIAM1,ARHGEF18,ARHGEF10L,ARHGEF7,NCSTN,ARHGEF5,ARHGEF16,TIAM2,UBC,ARHGEF11,GNA13,UBA52,ARHGEF17,ITSN1,ARHGEF1,ARHGEF15,PSEN1,PREX1,PLEKHG5,ARHGEF37,SOS2,PLEKHG2,ARHGEF35,FGD4,ARHGEF19,ARHGEF10,VAV1,ABR,ARHGEF6,VAV3,FGD1,ARHGEF40,ARHGEF3,VAV2,FGD2,MAPK8,CASP2,MCF2,ECT2,ARHGEF26,RAC1,FGD3,RASGRF2,ARHGEF2,MCF2L,NET1,ITGB3BP,NGEF,PSEN2,AATF,APH1A,CASP3,NGFR	1	9.37662592445998e-05	OBSCN,ARHGEF18,PREX1,AKAP13,TRIO,SOS1,UBC,KALRN,TIAM2,ITSN1,MCF2L,MCF2,MAGED1,ARHGEF3,ARHGEF11,AATF,SOS2,NCSTN,NGEF,TIAM1,ARHGEF2,ARHGEF19	1	0.00327906482169768		NA	NA		NA	NA		NA	NA		NA	NA		NA	NA		NA	NA		NA	NA	BLCA,CESC_Squamous	4.9178829648591e-06
REAC:R-HSA-216083	Integrin cell surface interactions	84		NA	NA		NA	NA		NA	NA	HSPG2,FN1,COL7A1,FBN1,COL6A3,COL4A4,COL6A6,ITGA4,KDR,ITGAL,VCAM1,ITGAV,COL4A2,CDH1,TNC,ITGAM,FGA,COL4A3,COL3A1,ITGA8,COL1A2,ITGA10,COL5A2,VWF,ITGAE,COL1A1,ICAM5,COL2A1,ITGB6,COL9A1,ITGA6,ITGB8,COL5A3,COL16A1,ICAM1,COL6A5,ITGA7,ITGA2,THBS1,ITGA3,FGG,ITGB2,COL8A2,ITGA9,ITGA5,ITGA11,ITGB3,ITGB1,COL18A1,ICAM3,COL10A1,VTN,F11R,COL23A1,COL13A1	1	7.83443018610497e-06	COL6A5,HSPG2,COL6A3,COL5A1,COL6A6,FBN1,ITGA4,COL4A2,COL4A1,ITGA9,ITGAM,ITGB1,FGA,COL16A1,ITGAX,COL8A1,COL4A6,VCAM1,COL3A1,COL1A1,ITGA2,COL5A2,TNC,ITGB3,COL4A5,COMP,COL4A3,BSG,ITGAD,VWF,COL8A2,ITGB8,CD44,ITGB6,ITGA7,ITGA8,COL13A1,CDH1,ICAM3,COL4A4,COL5A3,COL2A1,COL7A1,ICAM5,ICAM2,COL18A1,COL9A1,ITGAL,F11R,ITGAV	1	1.08987865135384e-09	FBN1,CDH1,ITGA6,COL1A2,COL5A2,HSPG2,COL6A5,COL4A6,COL4A3,FN1,ITGA1,ITGAX,COL3A1,COL6A6,COL1A1,TNC,COL6A3,ITGB2,COL7A1,COL23A1,ITGA3,COL4A5,ITGAV,ITGA10,COL5A3,COL13A1,ITGA8,COL4A2,ITGB6,COL2A1,ITGA11,ITGAE,COL9A3,KDR,COL9A1,ITGAM,COL10A1,COL16A1,ICAM1,ITGA9,ITGA4,ITGA2B,ITGB1,COL6A2,CD47,COL18A1,ICAM5,ITGA5,VTN,COL5A1,ITGB8,ITGA2,IBSP,ITGAL,ICAM4,ITGB5	1	2.71001925734403e-07		NA	NA		NA	NA		NA	NA		NA	NA		NA	NA		NA	NA	BLCA,CESC_Squamous,BRCA	2.72439608887968e-18
REAC:R-HSA-2214320	Anchoring fibril formation	15		NA	NA		NA	NA		NA	NA	LAMA3,COL7A1,COL4A4,LAMB3,COL4A2,TLL2,COL4A3,COL1A2,LAMC2,TLL1,COL1A1	1	0.000267107657535098		NA	NA		NA	NA		NA	NA		NA	NA		NA	NA		NA	NA		NA	NA		NA	NA	BLCA	0.000267107657535098
REAC:R-HSA-2468052	Establishment of Sister Chromatid Cohesion	11		NA	NA		NA	NA		NA	NA		NA	NA	RAD21,SMC1A,PDS5A,STAG2,PDS5B,CDCA5,STAG1,ESCO1,SMC3	1	0.00255505708053449		NA	NA		NA	NA		NA	NA		NA	NA		NA	NA		NA	NA		NA	NA	CESC_Squamous	0.00255505708053449
REAC:R-HSA-2470946	Cohesin Loading onto Chromatin	10		NA	NA		NA	NA		NA	NA		NA	NA	NIPBL,RAD21,SMC1A,PDS5A,STAG2,PDS5B	1	0.0094334322817811		NA	NA		NA	NA		NA	NA		NA	NA		NA	NA		NA	NA		NA	NA	CESC_Squamous	0.0094334322817811
REAC:R-HSA-2565942	Regulation of PLK1 Activity at G2/M Transition	85		NA	NA		NA	NA		NA	NA	AKAP9,ALMS1,DYNC1H1,PCNT,HSP90AA1,CEP250,HAUS6,CNTRL,CEP192,CUL1,CENPJ,CKAP5,HAUS3,CLASP1,NINL,CEP135,OPTN,CEP290,PLK4,UBC,SFI1,TUBB,UBA52,CEP78,CEP41,CEP152,NDE1,SKP1,CEP72,CDK5RAP2,SDCCAG8,OFD1	1	0.000900997855278233	CEP192,CNTRL,DYNC1H1,ALMS1,CKAP5,CUL1,CEP152,UBC,PPP1R12A,CLASP1,PCNT	1	0.00189594729584091		NA	NA		NA	NA		NA	NA	AKAP9,DYNC1H1,CUL1,ODF2,ALMS1,PCNT,CEP250,CNTRL,AJUBA,HAUS6,CEP135,UBC	1	0.00811912192941202		NA	NA		NA	NA		NA	NA	BLCA,CESC_Squamous,HNSC_HPV-	2.53508978587693e-06
REAC:R-HSA-2672351	Stimuli-sensing channels	105		NA	NA		NA	NA		NA	NA	RYR2,RYR3,RYR1,WNK1,UNC79,TRPM6,CLCA4,TRPC4,TRPM3,SLC9C1,TRPM2,CLCN1,WNK3,NALCN,UBC,ANO5,TRPM1,ANO9,UBA52,TRPA1,TPCN1,CLCN3,RIPK3,SCNN1A,ANO1,ANO4,ANO6,TRPM7,TRPV5,CASQ1,CLCN2,ANO8,ASIC1,TRDN,MCOLN1,CLCN6,CLCA1,WNK4,MCOLN3,TRPC6,ANO10,RIPK1,SLC9B1,TRPM8,SLC9C2,TTYH2,TRPM4,TRPV4,MLKL,SCNN1B,ASIC4,TRPC5,CLCNKA,ANO2,ANO3,TRPC3,BEST4,BEST3,SGK2,CLCNKB,CASQ2,TTYH3,ANO7,ASIC5,SCNN1G,CLCA2,TRPC4AP,ASIC2…	1	1.09033461149536e-05	RYR2,RYR1,RYR3,WNK3,ANO6,UBC,BEST3,UNC79,TRPM1,WNK1,TRPM7,ASPH,UNC80,WNK4,ANO2,SLC9C1,CLCNKA,ANO3,BEST1,TRPM4,TRPC1,WNK2,SGK3,MCOLN2,TRPM8,TRPV4,TRPC5,CLCN6,ASIC2,NEDD4L,CLCN5,TRPC3,CASQ1,ANO9,NALCN,CLCN2,ANO4,ANO8,ASIC3,TRPC4,ANO7,TRPM6,TPCN1,TRPC7,TRPA1	1	4.23477776500791e-06	RYR2,RYR3,UNC79,TRPM3,WNK3,RYR1,UNC80,WNK1,ANO6,WWP1,ANO4,TRPM6,TRPM8,SCNN1A,ANO5,ANO1,CLCNKA,WNK2,SLC9C1,ANO2,CLCA2,TRPA1,SLC9C2,TRPC3,UBC,RIPK1,NALCN,RAF1	1	0.0014983037546362		NA	NA		NA	NA	RYR2,WNK4,RYR1,UNC79,RYR3,WNK3,CLCA2,NALCN,ANO5,TRPA1,UBC,TRPM7,SLC17A3,TRPM3,WNK1,CLCNKA,CLCA1,TRPC5,SGK1,ASIC3,TRPC1,ANO10,CLCN3,TRPC3,ASPH,TRPM6,SGK2,SLC9C1,ANO3,CLCA4,TRPV5,SCNN1B,TRPM5,MCOLN3,SCNN1D,SGK3,SLC9B1,TRDN,SCNN1G,TRPM2,RIPK1,TRPM8,MLKL,SLC9B2,TRPV2,UNC80,ANO9,TRPC4,BEST3,MCOLN2,ANO1,ANO7,CLCN6,WWP1,WNK2,TRPV4,MCOLN1,CLCN1,TRPC6,CLCN4,RIPK3,ANO4,NEDD4L	1	0.00273544737296673		NA	NA		NA	NA		NA	NA	BLCA,CESC_Squamous,BRCA,HNSC_HPV-	1.62770621245157e-12
REAC:R-HSA-2682334	EPH-Ephrin signaling	90		NA	NA		NA	NA		NA	NA	MYH10,MYH9,KALRN,MYH11,EPHA5,CLTC,TIAM1,ROCK2,ADAM10,ACTB,EPHA3,RHOA,ARHGEF7,AP2B1,CLTCL1,NCSTN,PAK3,RASA1,EPHB4,EPHA2,PTK2,ITSN1,ACTG1,PSEN1,DNM1,ARHGEF28,ROCK1,GRIN1,EPHA6,GIT1,PAK2,EPHA1,EPHA7,MYH14,AP2A1,GRIN2B,ARPC2,VAV3,EPHB2,EPHB3,VAV2,LIMK1,HRAS,EPHB1,EPHA8,AP2A2,YES1,ARPC4,LIMK2,ARPC1A,ARPC5,NCK2,RAC1,EFNB2,PAK1,CLTA,NGEF,SDCBP,MYL12B,PSEN2,MMP2,EFNA5	1	0.0022280195746624	MYH9,MYH10,EPHA2,ROCK2,KALRN,ACTG1,ITSN1,LIMK1,ACTB,MYH14,MMP2,AP2A1,FYN,AP2A2,ROCK1,EPHA5,NCSTN,RASA1,ARPC2,GRIN2B,CLTCL1,NGEF,TIAM1,EPHA8,EPHB2,RHOA,ADAM10,CLTA,WASL,PAK2,EPHB4,EPHA7	1	0.0016600250659755		NA	NA		NA	NA		NA	NA	MYH10,ROCK1,KALRN,EPHA2,PAK2,PTK2,TIAM1,MYH9,EPHA7,EPHA5,RHOA,ITSN1,ACTB,CLTC,AP2B1,EPHA10,ROCK2,RASA1	1	0.00437772965370155		NA	NA		NA	NA		NA	NA	BLCA,CESC_Squamous,HNSC_HPV-	2.91183105408994e-06
REAC:R-HSA-2990846	SUMOylation	175		NA	NA		NA	NA		NA	NA	TP53,EP300,STAG2,HERC2,NCOA1,RANBP2,TPR,CREBBP,NUP188,NUP205,SMC1A,STAG1,RXRA,BRCA1,BLM,NUP210,SMC5,TP53BP1,NUP155,NUP214,CDKN2A,PARP1,PPARG,SAFB,SIN3A,RAD21,DNMT1,SP100,RNF168,DDX5,HNRNPK,NUP133,NUP107,NRIP1,NUP85,NUP153,MDC1,NFKBIA,CHD3,NCOA2,RELA,NUP43,SMC3,UHRF2,TOPORS,MBD1,DNMT3B,NCOR2,NUP88,PPARGC1A,TOP2A,NR3C1,SMC6,MITF,SENP5,POM121	1	5.07921219425008e-06	EP300,TP53,TPR,MDC1,NUP155,HERC2,RAD21,SP100,CREBBP,AR,TP53BP1,SMC1A,BRCA1,RPA1,SMC6,DNMT1,SIN3A,PML,BLM,RANBP2,PGR,SUMO1,NR3C1,CHD3,STAG2,TOPORS,ZNF350,NUP153,NUP214,NUP62	1	0.000173164174129483	TP53,RANBP2,TPR,BRCA1,STAG1,BLM,TP53BP1,NUP160,HERC2,PARP1,SMC1A,SUZ12,XPC,NUP153,SP3,ESR1,NCOA2,DDX5,CHD3,XRCC4,STAG2,SATB2,TOP2B,SENP1,NUP155,NOP58,POM121,ZNF131,CREBBP,NUP107,NCOA1,AURKA,MDC1,SMC3,SP100,ZNF350,NUP93,HIPK2,EP300,TOP1,SMC5,NFKBIA,TRIM28,NRIP1,SIN3A,HDAC4	1	6.55720732669484e-05		NA	NA		NA	NA	TP53,TP53BP1,SAFB,CDKN2A,TPR,EP300,NUP205,HERC2,NUP214,CHD3,RANBP2,MDC1,CREBBP,SIN3A,BLM	1	0.00915569519623815		NA	NA		NA	NA		NA	NA	BLCA,CESC_Squamous,BRCA,HNSC_HPV-	4.17673399410045e-12
REAC:R-HSA-3000157	Laminin interactions	30	LAMA2,LAMA3,NID1,LAMB1,LAMC2,COL4A5,LAMA5,HSPG2,LAMA1,ITGB4,LAMC1,LAMA4,COL4A2,ITGA2,LAMB3,ITGB1,LAMB2,COL4A3,COL4A4	1	3.09391998480963e-08	HSPG2,LAMA2,LAMA1,ITGA6,NID2,ITGB4,LAMC1,LAMA4,COL7A1,COL4A3,LAMB2,LAMB3,LAMA5,ITGA1,LAMA3,COL4A4,NID1,COL4A2,LAMC2,ITGA3,LAMC3,ITGAV	1	0.00576078648593237		NA	NA	LAMA3,HSPG2,LAMA1,LAMA2,COL7A1,LAMB1,LAMA4,COL4A4,LAMB2,LAMB3,NID1,ITGB4,LAMA5,ITGAV,COL4A2,COL4A3,LAMC2,NID2,LAMC3,LAMC1	1	1.38723629488978e-08	HSPG2,COL4A2,LAMA4,COL4A1,LAMC1,ITGB4,ITGB1,LAMA1,COL4A6,LAMB2,NID1,ITGA2,LAMB3,COL4A5,COL4A3,LAMA3,ITGA7,COL4A4,NID2,COL7A1,LAMC2,COL18A1,LAMA2,LAMA5,ITGAV	1	6.78798987726553e-09	LAMA4,LAMA2,ITGA6,NID1,LAMA3,LAMA1,HSPG2,COL4A6,COL4A3,ITGA1,LAMC1,LAMB1,LAMB3,COL7A1,ITGA3,COL4A5,ITGAV,LAMC3,COL4A2,NID2	1	1.52902826944679e-07		NA	NA		NA	NA	LAMA2,LAMC1,LAMA3,ITGA2,LAMA4,ITGB1,HSPG2,COL4A5,COL4A2,LAMA1,NID2	1	0.000650962931084348		NA	NA		NA	NA		NA	NA	LUAD,LUSC,BLCA,CESC_Squamous,BRCA,HNSC_HPV-	5.6184957262628e-29
REAC:R-HSA-3000170	Syndecan interactions	26	FN1,COL3A1,ITGB4,COL1A1,TNC,ITGA2,ACTN1,ITGB1,COL5A2,SDC3,THBS1,SDC1,ITGA6,TRAPPC4,SDC4,COL5A3	1	0.00627138270652676		NA	NA		NA	NA		NA	NA		NA	NA		NA	NA		NA	NA		NA	NA		NA	NA		NA	NA		NA	NA		NA	NA	LUAD	0.00627138270652676
REAC:R-HSA-3000171	Non-integrin membrane-ECM interactions	58	DMD,LAMA2,LAMA3,FN1,NRXN1,LAMB1,LAMC2,COL4A5,LAMA5,COL3A1,HSPG2,COL11A1,LAMA1,ITGB4,LAMC1,LAMA4,COL1A1,COL4A2,TNC,ITGA2,ACTN1,LAMB3,ITGB1,LAMB2,COL4A3,DDR1,COL4A4,COL5A2,SDC3,THBS1,SDC1,ITGA6,TRAPPC4,SDC4,COL5A3	1	2.89912334950851e-08	FN1,DMD,COL11A1,HSPG2,LAMA2,LAMA1,ITGA6,ITGB3,CASK,COL1A1,ITGB4,LAMC1,SDC2,LAMA4,COL3A1	1	0.00166492797807069		NA	NA	LAMA3,HSPG2,COL11A1,LAMA1,FN1,LAMA2,DMD,LAMB1,LAMA4,COL4A4,LAMB2,NRXN1,LAMB3,ITGB4,LAMA5,ITGAV,COL4A2,TNC,COL4A3,COL3A1,COL1A2,LAMC2,COL5A2,LAMC3,LAMC1,COL1A1,COL2A1,CASK	1	4.07251396626221e-07	DMD,HSPG2,COL5A1,COL4A2,LAMA4,COL4A1,LAMC1,NTN4,ITGB4,DDR2,ITGB1,LAMA1,COL4A6,COL11A1,COL3A1,LAMB2,CASK,COL1A1,ITGA2,COL5A2,LAMB3,TNC,ITGB3,NRXN1,PRKCA,COL4A5,COL4A3	1	7.55128564428841e-09	DMD,LAMA4,LAMA2,ITGA6,COL1A2,CASK,LAMA3,LAMA1,COL5A2,HSPG2,COL4A6,COL4A3,COL11A1,FN1,COL3A1,NRXN1,LAMC1,COL1A1,TNC,LAMB1,LAMB3,COL4A5,ITGAV,LAMC3,COL5A3	1	6.91039872523025e-06		NA	NA		NA	NA	DMD,COL11A1,LAMA2,LAMC1,FN1,LAMA3,ITGA2,NRXN1,LAMA4,ITGB1,HSPG2,COL4A5,COL1A2,COL4A2,THBS1,LAMA1,COL10A1,TNC,CASK,COL4A3,COL3A1,COL1A1,LAMA5,LAMB1	1	0.000130950722067202		NA	NA		NA	NA		NA	NA	LUAD,LUSC,BLCA,CESC_Squamous,BRCA,HNSC_HPV-	3.44847048555754e-27
REAC:R-HSA-3000178	ECM proteoglycans	75	VCAN,TNN,LAMA2,LAMA3,FN1,COL6A3,LAMB1,TNR,COL4A5,LAMA5,COL3A1,HSPG2,ITGB6,LAMA1,LAMC1,LAMA4,COL1A1,COL4A2,PTPRS,TNC,ITGA2,ITGA9,APP,ITGA8,DMP1,ASPN,COL6A6,TNXB,ITGB1,LAMB2,COL4A3,COL4A4,ACAN,COL5A2,NCAM1	1	1.89051951383894e-09	FN1,HSPG2,TNR,COL9A1,COL6A5,TNXB,LAMA2,LAMA1,COL6A3,ITGB3,COL1A1,DSPP,ACAN,LAMC1,NCAN,VCAN,LAMA4,COL3A1,COL6A6,ITGA8,TNN,COL4A3,DMP1,MATN3,LAMB2	1	4.09183382675649e-06		NA	NA	LAMA3,HSPG2,TNXB,VCAN,LAMA1,FN1,LAMA2,ACAN,COL6A3,LAMB1,LAMA4,COL4A4,COL6A6,LAMB2,LAMA5,ITGAV,COL4A2,TNC,COL4A3,COL3A1,ITGA8,COL1A2,NCAN,TNR,COL5A2,TNN,APP,LAMC1,COL1A1,COL2A1,ITGB6,LRP4,COL9A1,BCAN,COL5A3,DSPP,PTPRS,COL6A5,MUSK,ITGA7,ITGA2,NCAM1	1	1.37548657857007e-07	LRP4,COL6A5,HSPG2,VCAN,COL6A3,COL5A1,COL6A6,NCAN,ACAN,BCAN,COL4A2,LAMA4,COL4A1,ITGA9,LAMC1,ITGB1,LAMA1,ITGAX,COL4A6,TGFB3,COL3A1,LAMB2,COL1A1,ITGA2,COL5A2,TNC,ITGB3,TNXB,COL4A5,COMP,COL4A3,ASPN	1	4.71798324081667e-09	LAMA4,LAMA2,TNXB,VCAN,LRP4,COL1A2,LAMA3,TNN,LAMA1,COL5A2,HSPG2,COL6A5,COL4A6,COL4A3,FN1,ITGAX,COL3A1,ACAN,NCAM1,LAMC1,COL6A6,COL1A1,TNC,LAMB1,APP,COL6A3,COL4A5,MUSK,ITGAV,COL5A3,ITGA8,COL4A2,ITGB6,COL2A1	1	1.79546331357275e-07	ITGA2,COL6A5,COL9A1,LAMA2,TNR,LAMA5,ACAN,COL1A1,COL4A1,COL4A2,COL5A2,COL6A3,COL6A6,DMP1	1	0.000190092507550323		NA	NA	VCAN,LAMA2,LAMC1,FN1,LRP4,LAMA3,ITGA2,ITGA8,LAMA4,ITGB1,TNXB,DSPP,HSPG2,COL6A3,COL4A5,COL1A2,TNR,COL4A2,LAMA1,TNN,BCAN	1	3.22722713230102e-06		NA	NA		NA	NA	LAMA4,BCAN,COL6A5,ACAN,COL4A6,AGRN,LAMC1,COL4A4,TGFB3,LAMA2,TNXB	1	0.000923947710784018	LUAD,LUSC,BLCA,CESC_Squamous,BRCA,SKCM,HNSC_HPV-,ESCA_Squamous	2.27236990336579e-38
REAC:R-HSA-3108214	SUMOylation of DNA damage response and repair proteins	72		NA	NA		NA	NA		NA	NA	STAG2,HERC2,RANBP2,TPR,NUP188,NUP205,SMC1A,STAG1,BRCA1,BLM,NUP210,SMC5,NUP155,NUP214,CDKN2A,PARP1,RAD21,SP100,RNF168,NUP133,NUP107,NUP85,NUP153,MDC1,NUP43,SMC3	1	7.96039221982043e-06	TPR,MDC1,NUP155,HERC2,RAD21,SP100,SMC1A,BRCA1,RPA1,SMC6,PML,BLM,RANBP2,SUMO1,STAG2,NUP153,NUP214,NUP62	1	0.000189508115258286	RANBP2,TPR,BRCA1,STAG1,BLM,NUP160,HERC2,PARP1,SMC1A,XPC,NUP153,XRCC4,STAG2,NUP155,POM121,NUP107,MDC1,SMC3,SP100,NUP93,SMC5,NUP188,RNF168,NDC1,NUP214,PHC3,PHC1,NUP62,PIAS1,NUP43,NSMCE4A,NSMCE2,NUP88,NUP205,SMC6,SEC13,BMI1,PML,EID3,CBX4,NUP210,POM121C,NUP54,WRN,NUP133,RPA1,SUMO1,NSMCE1,PIAS4,RNF2	1	0.00221945091382111		NA	NA		NA	NA		NA	NA		NA	NA		NA	NA		NA	NA	BLCA,CESC_Squamous,BRCA	1.26058584375279e-09
REAC:R-HSA-3108232	SUMO E3 ligases SUMOylate target proteins	169		NA	NA		NA	NA		NA	NA	TP53,EP300,STAG2,HERC2,NCOA1,RANBP2,TPR,CREBBP,NUP188,NUP205,SMC1A,STAG1,RXRA,BRCA1,BLM,NUP210,SMC5,TP53BP1,NUP155,NUP214,CDKN2A,PARP1,PPARG,SAFB,SIN3A,RAD21,DNMT1,SP100,RNF168,DDX5,HNRNPK,NUP133,NUP107,NRIP1,NUP85,NUP153,MDC1,NFKBIA,CHD3,NCOA2,RELA,NUP43,SMC3,UHRF2,TOPORS,MBD1,DNMT3B,NCOR2,NUP88,PPARGC1A,TOP2A,NR3C1,SMC6	1	1.42891133900069e-06	EP300,TP53,TPR,MDC1,NUP155,HERC2,RAD21,SP100,CREBBP,AR,TP53BP1,SMC1A,BRCA1,RPA1,SMC6,DNMT1,SIN3A,PML,BLM,RANBP2,PGR,SUMO1,NR3C1,CHD3,STAG2,TOPORS,ZNF350,NUP153,NUP214,NUP62	1	7.74135421861983e-05	TP53,RANBP2,TPR,BRCA1,STAG1,BLM,TP53BP1,NUP160,HERC2,PARP1,SMC1A,SUZ12,XPC,NUP153,SP3,ESR1,NCOA2,DDX5,CHD3,XRCC4,STAG2,SATB2,TOP2B,NUP155,NOP58,POM121,ZNF131,CREBBP,NUP107,NCOA1,AURKA,MDC1,SMC3,SP100,ZNF350,NUP93,HIPK2,EP300,TOP1,SMC5,NFKBIA,TRIM28,NRIP1,SIN3A,HDAC4	1	6.0430248164936e-05		NA	NA		NA	NA	TP53,TP53BP1,SAFB,CDKN2A,TPR,EP300,NUP205,HERC2,NUP214,CHD3,RANBP2,MDC1,CREBBP,SIN3A,BLM	1	0.00598328198629495		NA	NA		NA	NA		NA	NA	BLCA,CESC_Squamous,BRCA,HNSC_HPV-	3.88885693736195e-13
REAC:R-HSA-3247509	Chromatin modifying enzymes	273	KMT2C,SETD2,ASH1L,TRRAP,KMT2A,NSD1,ARID2,CREBBP,SMARCC2,NCOR2,SMARCA2,ARID1A,ARID1B,SETDB2,EHMT2,SMARCA4,KAT6A,PHF8,CHD3,KMT2D,KDM5C,MCRS1,KDM5A,JAK2	1	0.00120848604986888		NA	NA		NA	NA	KMT2D,ARID1A,KMT2C,EP300,KMT2A,KDM6A,ASH1L,NCOR1,TRRAP,CHD4,SETD2,NCOA1,ARID2,ARID1B,KMT2E,CREBBP,KDM5A,BRWD1,KDM3B,ATF7IP,NSD1,ARID4B,ARID4A,DOT1L,PBRM1,KAT6A,SMARCC2,MECOM,PHF20,EP400,KDM3A,KANSL1,KMT2B,YEATS2,SMARCC1,SMARCA4,ACTB	1	8.82712308387257e-07	KMT2C,KMT2D,EP300,NSD1,CHD4,BRWD1,KDM5A,KDM3B,CREBBP,NCOR1,PBRM1,ARID1A,TBL1XR1,KMT2B,SETD2,YEATS2,SETDB1,EHMT2,EP400,KMT2E,ACTB,TRRAP,ARID2,SUPT20H,SETD1B,CHD3,PHF8,SAP130,KDM6A,SMARCA4,KDM1B,BRPF1,JAK2,KDM5B,ZZZ3,PHF20,ASH1L,REST,KDM3A,ARID4B,BRD8,MECOM,ASH2L,KANSL1,NCOR2,KAT6A,KDM5C,PRDM16,KDM2A	1	0.00818379774180568		NA	NA		NA	NA		NA	NA		NA	NA		NA	NA		NA	NA		NA	NA	LUAD,BLCA,CESC_Squamous	3.0614321374332e-09
REAC:R-HSA-3295583	TRP channels	27		NA	NA		NA	NA		NA	NA		NA	NA		NA	NA		NA	NA		NA	NA		NA	NA	TRPA1,TRPM7,TRPM3,TRPC5,TRPC1,TRPC3,TRPM6,TRPV5,TRPM5,MCOLN3,TRPM2,RIPK1,TRPM8,MLKL,TRPV2,TRPC4,MCOLN2,TRPV4,MCOLN1,TRPC6,RIPK3,TRPV3	1	0.00939645173301255		NA	NA		NA	NA		NA	NA	HNSC_HPV-	0.00939645173301255
REAC:R-HSA-3301854	Nuclear Pore Complex (NPC) Disassembly	33		NA	NA		NA	NA		NA	NA	RANBP2,TPR,NUP188,NUP205,NUP210,NUP155,NUP214,NUP133,NUP107,NUP85,NUP153,NUP43,NUP88,POM121,NUP160,NUP93,NEK9	1	0.00638516576804652		NA	NA		NA	NA		NA	NA		NA	NA		NA	NA		NA	NA		NA	NA		NA	NA	BLCA	0.00638516576804652
REAC:R-HSA-3371453	Regulation of HSF1-mediated heat shock response	67		NA	NA		NA	NA		NA	NA	ATM,ATR,RANBP2,TPR,NUP188,NUP205,NUP210,NUP155,NUP214,HSPA1L,HSPA5,HSPA8,NUP133,NUP107,NUP85,HSPA4L,NUP153,SIRT1,NUP43,ST13,HSPA9,NUP88,HSPA6,BAG5,POM121,NUP160,NUP93,MAPK3,HSPH1,HSF1,RPA3,NUP62,AAAS,HSPA13,RAE1,HSPA12B,HSPA1A,HSPA14,DNAJB1,BAG4,POM121C,HSPA2,BAG1,HSPA4,NUP37,DNAJC2,GSK3B,NUP35,NDC1,BAG3,HSPA12A,NUP50,HSPA1B,CCAR2	1	0.0011769057458315		NA	NA		NA	NA		NA	NA		NA	NA		NA	NA		NA	NA		NA	NA		NA	NA	BLCA	0.0011769057458315
REAC:R-HSA-3371556	Cellular response to heat stress	87		NA	NA		NA	NA		NA	NA	EP300,ATM,ATR,RANBP2,HSP90AA1,TPR,CREBBP,NUP188,NUP205,NUP210,MTOR,NUP155,NUP214,HSPA1L,HSP90AB1,RPTOR,HSPA5,HSPA8,NUP133,NUP107,NUP85,HSPA4L,NUP153,SIRT1,NUP43,ST13,HDAC6,HSPA9,NUP88,HSPA6,BAG5	1	6.16455812091518e-05		NA	NA		NA	NA		NA	NA		NA	NA		NA	NA	AAAS,HSPA5,NUP153,CREBBP,EP300,NUP160,ATR,NUP54,NUP93,ST13,TPR,ATM,MAPK1,MTOR,HSPB8,CAMK2D,NUP205,NUP133,HSPA12B	1	0.00129284013171409		NA	NA		NA	NA	BLCA,HNSC_HPV+	1.38236157153582e-06
REAC:R-HSA-350054	Notch-HLH transcription pathway	28		NA	NA		NA	NA		NA	NA		NA	NA	CREBBP,NCOR1,TBL1XR1,NOTCH1,HDAC9,MAML1,NOTCH3,MAML3,NOTCH4,NCOR2,MAML2,MAMLD1,KAT2A,HDAC11,NOTCH2,HDAC5,HDAC8,HDAC6,RBPJ,TBL1X,HDAC2,SNW1	1	0.00343177466921833		NA	NA		NA	NA		NA	NA		NA	NA		NA	NA		NA	NA		NA	NA	CESC_Squamous	0.00343177466921833
REAC:R-HSA-3700989	Transcriptional Regulation by TP53	360		NA	NA		NA	NA		NA	NA		NA	NA		NA	NA		NA	NA		NA	NA		NA	NA	TP53,TAF1L,ATR,FANCI,CDKN2A,EP300,TAF6,CNOT1,TNKS1BP1,AGO3,CHD3,TAF2,PTEN,BRIP1,MDC1,CREBBP,SUPT16H,BLM,ATM,BRPF3,BRCA1,CNOT4,PMS2,UBC,RAD50,TOPBP1,RBBP8,TSC2,CASP6,RFFL	1	0.00731275234428154		NA	NA		NA	NA		NA	NA	HNSC_HPV-	0.00731275234428154
REAC:R-HSA-373752	Netrin-1 signaling	49		NA	NA	TRPC5,PRKCQ,TRIO,TRPC1,MYO10,UNC5D,TRPC4,SLIT3,MAPK8,ROBO1,DSCAM,PAK1,UNC5B,PTPN11	1	0.00723977850538658		NA	NA	TRIO,DCC,ROBO1,DSCAML1,TRPC4,SLIT3,DSCAM,NEO1,MYO10,DOCK1,PLCG1,EZR,UNC5C,SLIT1,PTK2,ABLIM1,UNC5A,PRKCQ,TRPC6,SLIT2,RGMA,TRPC5,MAPK8,TRPC3,RAC1,UNC5B,PAK1,UNC5D,SIAH1,PTPN11,MAPK14,TRPC7,MAPK13,NTN1,ABLIM2,SRC,TRPC1,NTN4,AGAP2,ABLIM3,RGMB,WASL,MAPK11,CDC42,MAPK12,SIAH2,NCK1	1	0.00273739538308709		NA	NA		NA	NA		NA	NA		NA	NA		NA	NA		NA	NA		NA	NA		NA	NA	LUSC,BLCA	0.000234427010913431
REAC:R-HSA-373753	Nephrin family interactions	23		NA	NA		NA	NA		NA	NA		NA	NA		NA	NA		NA	NA		NA	NA	PIK3CA,IQGAP1,PIK3R1,ACTN4,MAGI2,CASK,PIK3CB,NCK1	1	0.00165547451923035		NA	NA		NA	NA		NA	NA		NA	NA	UCEC_CNL	0.00165547451923035
REAC:R-HSA-373755	Semaphorin interactions	64		NA	NA	ARHGAP35,MYH9,PLXNA4,PTPRC,ARHGEF12,MYH11,HSP90AA1,ARHGEF11,ROCK2,SEMA6D,SEMA3A,PAK1,LIMK2,SEMA5A,PLXNB1,PLXNC1,ROCK1,MYL6,FARP2,MET,MYH10,SEMA3E,PLXNA1,ITGA1,ERBB2,PLXND1,PLXNA2,SEMA4A,PLXNB3,NRP1,PIP5K1C	1	0.00469918631194833		NA	NA	ERBB2,MYH10,MYH9,HSP90AA1,ARHGAP35,PTPRC,ARHGEF12,MYH11,RHOB,TLN1,ROCK2,PLXNA2,MET,RHOA,PLXNA4,HSP90AB1,PLXNB1,SEMA4A,ARHGEF11,PAK3,PLXND1	1	0.000447714376363654	MYH9,MYH10,ROCK2,PLXNC1,PLXNA1,ERBB2,PLXND1,LIMK1,MYH14,SEMA3E,PLXNB1,SEMA4A,ITGB1,ARHGEF11,FYN,TLN1,ROCK1,ARHGAP35,SEMA3A,RHOA,HSP90AB1,PLXNA2,NRP1,PAK2,ARHGEF12,HSP90AA1,SEMA5A,SEMA4D,SEMA6D,DPYSL3,DPYSL4,SEMA6A,CD72,ITGA1,MET,MYL9,CRMP1,FARP2,PAK1,PLXNB3,PLXNA3,PTPRC,RND1,PIP5K1C,MYH11	1	2.2940849399085e-05	TLN1,RHOA,MYH9,MYH10,PTPRC,PAK1,ERBB2,ROCK2,ARHGEF11,PLXNC1,MYH11,HSP90AA1,SEMA5A,PAK2,ITGA1,CDK5,MET,FARP2,PLXNA2,DPYSL3,ARHGEF12,SEMA4D,PLXNA3,ARHGAP35,PAK3,NRP1,SEMA3A,PLXNA4,PLXND1,DPYSL5,SEMA4A,SEMA7A,SEMA6D,ITGB1,MYL6,CD72,HSP90AB1,LIMK2,MYH14	1	0.000412688259677373		NA	NA		NA	NA		NA	NA		NA	NA		NA	NA		NA	NA	LUSC,BLCA,CESC_Squamous,BRCA	1.14787735599095e-10
REAC:R-HSA-373760	L1CAM interactions	119	SPTA1,ANK2,ANK3,CHL1,SCN3A,SCN10A,SPTAN1,CLTC,LAMB1,SPTB,SCN11A,DNM1,NRCAM,ACTB,EGFR,LAMA1,SCN8A,LAMC1,SCN1A,SCN5A	1	0.000876401543323023	SPTA1,SPTB,ANK3,ANK1,SCN3A,SCN2A,LAMA1,SCN9A,ITGB3,SCN1A,DLG1,ANK2,NRCAM,CHL1,LAMC1,NCAN,DNM3,ITGA10,SCN11A,PAK1,CNTNAP1,CNTN6,SPTBN1,KIF4A,SPTBN2,DNM1	1	0.00438855964251669		NA	NA	SPTAN1,ANK3,ANK2,LAMA1,SCN3A,SCN1A,SCN10A,SPTA1,LAMB1,CLTC,DNM2,SPTBN4,SPTBN1,NRCAM,ANK1,ACTB,DLG1,SCN5A,RPS6KA5,SCN2A,ITGAV,AP2B1,RPS6KA2,SCN9A,EZR,HSPA8,SPTBN5,CSNK2A1,RPS6KA6,SPTBN2,SCN11A,NCAN,ITGA10,CHL1,NRP1,KIF4B,LAMC1,SCN4A,ACTG1,CNTNAP1,CNTN2,CNTN6,DNM1,RPS6KA3,CNTN1,TUBB2A,DLG4,NFASC,SPTB	1	2.28750809187171e-05	ANK2,ANK3,RPS6KA6,SPTAN1,HSPA8,NCAN,KIF4A,SCN7A,SCN11A,SCN9A,MAPK1,ACTG1,SPTBN5,ACTB,ITGA9,LAMC1,SPTBN2,ITGB1,SPTBN4,LAMA1,ANK1,AP2A1,CNTNAP1,SPTBN1,SCN3A,AP2A2,CHL1,SCN8A,NRCAM,ALCAM,EGFR,ITGA2,ITGB3,CNTN1,GAP43,SPTA1,TUBB2A,EPHB2,KCNQ2,MSN,NRP1,CLTA,RPS6KA3,DLG1,SCN5A,SCN4A,SCN2A,EZR,MAP2K1,DLG3,SCN1A,CLTC,CNTN6,SPTB,TUBA8,RPS6KA1,NFASC	1	1.24899758613649e-08	CLTC,ANK2,SPTA1,SCN9A,ANK3,SCN10A,SCN1A,KIF4A,DLG1,SCN8A,SPTAN1,PAK1,SCN2A,NRCAM,SCN5A,CNTN1,CNTN2,LAMA1,SCN7A,SPTBN2,RPS6KA5,MSN,ITGA1,NCAM1,LAMC1,CNTN6,LAMB1,SPTBN5,ITGAV,ITGA10,ACTB,KCNQ2,SCN11A,AP2B1,SCN3A,RDX,HSPA8,NRP1,SCN4A,TUBA1A,TUBA1B,CNTNAP1,RPS6KA6,MAP2K1,NCAN,SPTBN1,SH3GL2,DLG4,DNM1,KIF4B,SPTBN4,ITGA9,EGFR,ANK1,RPS6KA2,ITGA2B,ITGB1,ITGA5,MAP2K2,SPTB,TUBA1C,ITGA2,NUMB,TUBA3C,DNM3,SCN3…	1	0.000302253641072274	ANK3,ITGA2,SCN10A,SPTA1,ANK1,ANK2,CNTN6,KIF4B,SCN2A,SCN3A,SCN3B,SCN8A,SPTB,SPTBN4	1	4.72656586693552e-08		NA	NA		NA	NA		NA	NA		NA	NA		NA	NA	LUAD,LUSC,BLCA,CESC_Squamous,BRCA,SKCM	1.81351185080971e-22
REAC:R-HSA-375165	NCAM signaling for neurite out-growth	59		NA	NA		NA	NA		NA	NA	SPTAN1,SOS1,SPTA1,COL6A3,COL4A4,COL6A6,SPTBN4,SPTBN1,CACNA1G,RPS6KA5,COL4A2,CACNA1C,COL4A3,SPTBN5,COL3A1,SPTBN2,NCAN,COL5A2,CACNA1H,CACNA1D,PTK2,COL2A1,CACNA1I,CNTN2,CACNA1S,COL9A1,COL5A3,SPTB,COL6A5,MAPK3	1	0.000225972800286852	COL6A5,COL6A3,COL5A1,SPTAN1,SOS1,COL6A6,NCAN,MAPK1,COL4A2,SPTBN5,CACNA1G,COL4A1,CACNB4,SPTBN2,SPTBN4,SPTBN1,FYN,CACNA1C,COL3A1,COL5A2,SPTA1,COL4A5,COL4A3	1	1.97209922568927e-05	SPTA1,SPTAN1,CACNA1G,CACNA1D,CNTN2,COL5A2,COL6A5,COL4A3,SPTBN2,RPS6KA5,COL3A1,CACNA1C,PTPRA,NCAM1,COL6A6,COL6A3,SPTBN5,COL4A5,CACNA1S,COL5A3,COL4A2,COL2A1,PTK2,NCAN,SPTBN1,COL9A3,COL9A1	1	0.00950399876993722	SPTA1,CACNA1I,COL6A5,COL9A1,SPTB,SPTBN4,COL4A1,COL4A2,COL5A2,COL6A3,COL6A6	1	0.00205976662239247		NA	NA		NA	NA		NA	NA		NA	NA		NA	NA	BLCA,CESC_Squamous,BRCA,SKCM	4.3748545351528e-10
REAC:R-HSA-3781865	Diseases of glycosylation	140		NA	NA	MUC16,MUC17,HSPG2,ADAMTS20,ADAMTSL3,ADAMTS16,THSD7B,ADAMTS18,ADAMTS12,NOTCH2,MUC5AC,MUC3A,CHSY1,THSD7A,ACAN,THBS2,ADAMTS4,SDC2,NCAN,VCAN,ADAMTS9,ALG13,ADAMTS3,MUC4,CSPG4,MUC5B,SEMA5A	1	0.000898001639407845		NA	NA		NA	NA		NA	NA		NA	NA	MUC16,MUC17,ADAMTS20,THSD7B,ADAMTSL1,ACAN,ADAMTS15,ADAMTS18,ADAMTS6,ADAMTS8,ADAMTS9,ADAMTSL3,ADAMTSL4	1	0.00852082227299762		NA	NA		NA	NA		NA	NA		NA	NA		NA	NA	LUSC,SKCM	9.77933304707341e-05
REAC:R-HSA-380259	Loss of Nlp from mitotic centrosomes	68		NA	NA	ALMS1,AKAP9,PCNT,CKAP5,CEP192,TUBG1,PPP2R1A,CEP290,CNTRL,CENPJ,HSP90AA1,DYNC1H1	1	0.00291087303143706		NA	NA	AKAP9,ALMS1,DYNC1H1,PCNT,HSP90AA1,CEP250,HAUS6,CNTRL,CEP192,CENPJ,CKAP5,HAUS3,CLASP1,NINL,CEP135,CEP290,PLK4,SFI1,TUBB,CEP78,CEP41,CEP152,NDE1,CEP72,CDK5RAP2,SDCCAG8,OFD1,HAUS5,CEP63,TUBA1A,NEDD1,CCP110,PCM1,ODF2,DCTN2,PPP2R1A,TUBG1,PLK1,ACTR1A,YWHAG,TUBB4A,CEP76,CEP164,NEK2,PRKAR2B,CSNK1D,PRKACA,DYNC1I2,TUBB4B,MAPRE1,HAUS8,CSNK1E,CEP70,TUBA4A,CETN2,CEP57,YWHAE,PAFAH1B1,SSNA1	1	0.000550337066837026		NA	NA	AKAP9,ALMS1,NINL,DYNC1H1,CNTRL,CKAP5,CDK5RAP2,CEP152,ODF2,SDCCAG8,HAUS6,CENPJ,CEP192,HSP90AA1,CEP135,PCNT	1	0.00380900284193224		NA	NA		NA	NA		NA	NA		NA	NA		NA	NA		NA	NA	LUSC,BLCA,BRCA	1.21303470362969e-06
REAC:R-HSA-380270	Recruitment of mitotic centrosome proteins and complexes	80		NA	NA		NA	NA		NA	NA	AKAP9,ALMS1,DYNC1H1,PCNT,HSP90AA1,CEP250,HAUS6,CNTRL,CEP192,CENPJ,CKAP5,HAUS3,CLASP1,CDK11A,NINL,CEP135,CEP290,PLK4,TUBGCP6,SFI1,TUBB,CEP78,CEP41,CEP152,NDE1,CEP72,CDK5RAP2,SDCCAG8,OFD1,TUBGCP5,HAUS5,CEP63,TUBA1A,NEDD1,CCP110,PCM1,ODF2,DCTN2,PPP2R1A,TUBGCP2,CDK11B,TUBG1,PLK1,ACTR1A,YWHAG,TUBG2,TUBB4A,CEP76,CEP164,NEK2,PRKAR2B,CSNK1D,PRKACA,DYNC1I2,TUBB4B,MAPRE1,HAUS8,CSNK1E,CEP70,TUBA4A,CETN2,NME…	1	0.00229645896508823		NA	NA	AKAP9,ALMS1,NINL,DYNC1H1,CNTRL,CKAP5,CDK5RAP2,CEP152,ODF2,SDCCAG8,HAUS6,CENPJ,CEP192,HSP90AA1,CEP135,TUBGCP5,PCNT,TUBGCP6,OFD1,CEP72	1	0.00821426818122989		NA	NA		NA	NA		NA	NA		NA	NA		NA	NA		NA	NA	BLCA,BRCA	0.000224068467123481
REAC:R-HSA-380284	Loss of proteins required for interphase microtubule organization from the centrosome	68		NA	NA	ALMS1,AKAP9,PCNT,CKAP5,CEP192,TUBG1,PPP2R1A,CEP290,CNTRL,CENPJ,HSP90AA1,DYNC1H1	1	0.00291087303143706		NA	NA	AKAP9,ALMS1,DYNC1H1,PCNT,HSP90AA1,CEP250,HAUS6,CNTRL,CEP192,CENPJ,CKAP5,HAUS3,CLASP1,NINL,CEP135,CEP290,PLK4,SFI1,TUBB,CEP78,CEP41,CEP152,NDE1,CEP72,CDK5RAP2,SDCCAG8,OFD1,HAUS5,CEP63,TUBA1A,NEDD1,CCP110,PCM1,ODF2,DCTN2,PPP2R1A,TUBG1,PLK1,ACTR1A,YWHAG,TUBB4A,CEP76,CEP164,NEK2,PRKAR2B,CSNK1D,PRKACA,DYNC1I2,TUBB4B,MAPRE1,HAUS8,CSNK1E,CEP70,TUBA4A,CETN2,CEP57,YWHAE,PAFAH1B1,SSNA1	1	0.000550337066837026		NA	NA	AKAP9,ALMS1,NINL,DYNC1H1,CNTRL,CKAP5,CDK5RAP2,CEP152,ODF2,SDCCAG8,HAUS6,CENPJ,CEP192,HSP90AA1,CEP135,PCNT	1	0.00380900284193224		NA	NA		NA	NA		NA	NA		NA	NA		NA	NA		NA	NA	LUSC,BLCA,BRCA	1.21303470362969e-06
REAC:R-HSA-380287	Centrosome maturation	80		NA	NA		NA	NA		NA	NA	AKAP9,ALMS1,DYNC1H1,PCNT,HSP90AA1,CEP250,HAUS6,CNTRL,CEP192,CENPJ,CKAP5,HAUS3,CLASP1,CDK11A,NINL,CEP135,CEP290,PLK4,TUBGCP6,SFI1,TUBB,CEP78,CEP41,CEP152,NDE1,CEP72,CDK5RAP2,SDCCAG8,OFD1,TUBGCP5,HAUS5,CEP63,TUBA1A,NEDD1,CCP110,PCM1,ODF2,DCTN2,PPP2R1A,TUBGCP2,CDK11B,TUBG1,PLK1,ACTR1A,YWHAG,TUBG2,TUBB4A,CEP76,CEP164,NEK2,PRKAR2B,CSNK1D,PRKACA,DYNC1I2,TUBB4B,MAPRE1,HAUS8,CSNK1E,CEP70,TUBA4A,CETN2,NME…	1	0.00229645896508823		NA	NA	AKAP9,ALMS1,NINL,DYNC1H1,CNTRL,CKAP5,CDK5RAP2,CEP152,ODF2,SDCCAG8,HAUS6,CENPJ,CEP192,HSP90AA1,CEP135,TUBGCP5,PCNT,TUBGCP6,OFD1,CEP72	1	0.00821426818122989		NA	NA		NA	NA		NA	NA		NA	NA		NA	NA		NA	NA	BLCA,BRCA	0.000224068467123481
REAC:R-HSA-381340	Transcriptional regulation of white adipocyte differentiation	82		NA	NA		NA	NA		NA	NA	EP300,MED13,NCOR1,NCOA1,CHD9,CREBBP,MED1,MED12,RXRA,KLF5,MED13L,ZNF638,NCOA3	1	0.000545529280196956		NA	NA		NA	NA		NA	NA		NA	NA		NA	NA		NA	NA		NA	NA		NA	NA	BLCA	0.000545529280196956
REAC:R-HSA-381753	Olfactory Signaling Pathway	393		NA	NA		NA	NA		NA	NA		NA	NA		NA	NA		NA	NA	OR2J2,OR2A25,OR2F2,OR51E1,OR5M1,OR4D6,OR10A7,OR10C1,OR10G7,OR10H3,OR10S1,OR11H4,OR1I1,OR1L3,OR2A7,OR2J3,OR2M7,OR2T34,OR4A15,OR4A5,OR4C11,OR4C15,OR4C46,OR4D1,OR4E2,OR4K1,OR4K15,OR4K2,OR4L1,OR4M1,OR4N5,OR4S1,OR4S2,OR51A2,OR51B5,OR51E2,OR51M1,OR51T1,OR52A5,OR52E2,OR52N4,OR52N5,OR56B1,OR56B4,OR5D13,OR5D18,OR5H6,OR5I1,OR5K1,OR5K3,OR5L2,OR5T2,OR5V1,OR6C76,OR6F1,OR6K2,OR6K6,OR6N1,OR7C1,OR8B12,OR8B8,OR8D…	1	4.3973913282306e-12		NA	NA		NA	NA		NA	NA		NA	NA		NA	NA	SKCM	4.39739132823061e-12
REAC:R-HSA-382556	ABC-family proteins mediated transport	103		NA	NA		NA	NA		NA	NA		NA	NA		NA	NA	ABCA8,ABCA12,ABCA10,ABCC9,ABCA3,ABCA5,CFTR,PSMD1,PSME4,ABCB6,ABCA4,ABCB1,ABCB4,ABCB10,UBC,ABCC5,ERLIN2,ABCC4,ABCA6,ABCF1,ABCA7,ERLIN1,ABCD1,VCP,KCNJ11,ERLEC1,ABCC10,PSMC5,PSMA3,ABCC3,ABCB8,SEL1L,ABCD3,PSMD2,ABCA2,PSMB8,ABCB5,ABCC6,PSMD4,ABCD2,PSMC4,EIF2S2,PSMC6,PSMC2,ABCC2,PEX3,PSMF1,PSMD7,PSMB4,APOA1,OS9,PSMD6,PSMD14,PSMD12,ABCB9,ABCG4,ABCC11,ABCG8,PSMA6,PSMA5,ABCG5,UBA52,PSMD3,PSMA7,PSMA2,PSMD1…	1	0.00697570981695545		NA	NA		NA	NA		NA	NA		NA	NA		NA	NA		NA	NA	BRCA	0.00697570981695545
REAC:R-HSA-3906995	Diseases associated with O-glycosylation of proteins	65	MUC16,MUC4,MUC17,ADAMTS20,ADAMTS12,ADAMTS9,THSD7B,THSD7A,MUC15,NOTCH4,ADAMTS16,ADAMTSL3,MUC6,THBS2,SEMA5A,ADAMTS7,ADAMTS2,ADAMTS5,ADAMTS18	1	5.01061658097027e-06	MUC16,MUC17,ADAMTS20,ADAMTSL3,ADAMTS16,THSD7B,ADAMTS18,ADAMTS12,NOTCH2,MUC5AC,MUC3A,THSD7A,THBS2,ADAMTS4,ADAMTS9,ADAMTS3,MUC4,MUC5B,SEMA5A,ADAMTS7,NOTCH1	1	1.75470619895234e-05		NA	NA	MUC16,MUC17,MUC5B,ADAMTS18,ADAMTS20,ADAMTS9,MUC3A,MUC4,ADAMTSL3,THSD7B,NOTCH2,MUC6,ADAMTS16,ADAMTS12,NOTCH1,NOTCH3,NOTCH4,ADAMTS13,ADAMTS10,ADAMTS3,THBS2,ADAMTSL1,THSD7A,SEMA5B	1	0.000212258120947929	MUC4,MUC16,MUC17,MUC5B,ADAMTS16,ADAMTS12,THSD7B,ADAMTSL4,NOTCH1,ADAMTS3,MUC1,NOTCH3,NOTCH4,ADAMTS1,ADAMTSL1,ADAMTS14,MUC6,MUC3A,CFP,MUC7,ADAMTS8,ADAMTS5,ADAMTS9	1	0.00318195612915199	MUC16,MUC17,MUC4,THSD7B,ADAMTS9,THSD7A,MUC5B,MUC6,NOTCH2,ADAMTS20,ADAMTSL3,ADAMTS12,SEMA5A,ADAMTS14,THSD4,ADAMTS16,ADAMTSL1,ADAMTS3,ADAMTS7	1	0.00215837616001416	MUC16,MUC17,ADAMTS20,THSD7B,ADAMTSL1,ADAMTS15,ADAMTS18,ADAMTS6,ADAMTS8,ADAMTS9,ADAMTSL3,ADAMTSL4	1	9.49875529289101e-06	MUC16,MUC4,MUC17,ADAMTSL3	1	0.00461731791970701		NA	NA		NA	NA	MUC4,MUC16,MUC5B,MUC17,ADAMTSL3,ADAMTS16	1	0.000120582054324741		NA	NA	LUAD,LUSC,BLCA,CESC_Squamous,BRCA,SKCM,UCEC_CNL,CESC_Adeno	1.16544041053864e-21
REAC:R-HSA-397014	Muscle contraction	204	TTN,RYR2,NEB,RYR1,DMD,AKAP9,HIPK1,MYH8,MYBPC1,ITPR2,RYR3	1	0.00741557090758834		NA	NA		NA	NA		NA	NA		NA	NA	TTN,RYR2,NEB,DMD,RYR3,AKAP9,TLN1,SCN9A,SCN10A,ATP2B1,SCN1A,ITPR3,SCN8A,RYR1,ABCC9,MYH8,PAK1,CACNA1D	1	0.00109356431828004	TTN,RYR2,NEB,SCN10A,KCNH2,SCN2A,SCN3A,SCN3B,SCN8A,SLC8A3,ABCC9,AKAP9,CACNA1F,CACNA2D1,CACNA2D3,CACNA2D4,DYSF,ITPR1,KAT2B,KCND2,KCNIP1,KCNIP4,LMOD1,MYL3,MYL4,NOS1,NPR2,RYR1,RYR3,SCN1A,SCN5A,SCN7A,SCN9A	1	0.00209158668936066		NA	NA		NA	NA		NA	NA		NA	NA		NA	NA	LUAD,BRCA,SKCM	3.03543123765679e-06
REAC:R-HSA-400206	Regulation of lipid metabolism by PPARalpha	116		NA	NA		NA	NA		NA	NA	EP300,MED13,NCOR1,AHR,NCOA1,CHD9,CREBBP,MED1,MED12,RXRA,MED13L,NCOA3,NCOA6,THRAP3,PPARG,SIN3A,ABCA1,ALAS1,CLOCK,TIAM2,HELZ2,NCOA2,GRHL1,SP1,MED23,ARNT2,NCOR2,PPARGC1A,HMGCS2,ABCB4,CYP4A11,SREBF2,MED15,MTF1,NR1H2,TNFRSF21,RORA,TXNRD1,GPS2,CARM1,RXRB,NPAS2,CDK8,PPARGC1B,HMGCS1,RGL1,GLIPR1,CPT1A,ARNT,FAM120B,MED17,SLC27A1,MED25,MED24,MED29,CPT2,TBL1X,MED27,NR1D1,TRIB3,CYP7A1,SMARCD3,PLIN2,MED14,TGS1…	1	0.00595084747107618		NA	NA		NA	NA		NA	NA		NA	NA		NA	NA	CHD9,TIAM2,CREBBP,EP300,CLOCK,MED13,NCOR2,PPARG,MED29,CYP4A11,GRHL1,SMARCD3,NCOR1,RGL1,PPARGC1A,ACADM,SIN3A,NCOA6,ABCA1	1	0.000968922083113382		NA	NA		NA	NA	BLCA,HNSC_HPV+	7.53232097340519e-05
REAC:R-HSA-400253	Circadian Clock	67		NA	NA		NA	NA		NA	NA	EP300,NCOR1,NCOA1,CHD9,CREBBP,RAI1,MED1,RXRA,CUL1,NCOA6,NRIP1,CLOCK,UBC,HELZ2,CRTC3,SIRT1,NCOA2,UBA52,ARNTL2,PPARGC1A,NR3C1,SKP1,PPP1CA,RORA,CARM1,F7,NPAS2,CRTC1,CPT1A,HIF1A,SERPINE1,CRTC2,FBXL3,TBL1X,MEF2D,BHLHE40,NR1D1,SMARCD3,TGS1,TBL1XR1,BTRC,PPP1CB,SREBF1,PER1,CSNK1D,CRY1,DBP,CRY2,BHLHE41,PPARA,PER2,CSNK1E,NAMPT,MEF2C,SIK1	1	0.00467326577535345		NA	NA		NA	NA		NA	NA		NA	NA		NA	NA		NA	NA		NA	NA		NA	NA	BLCA	0.00467326577535345
REAC:R-HSA-400685	Sema4D in semaphorin signaling	24		NA	NA		NA	NA		NA	NA	ERBB2,MYH10,MYH9,ARHGAP35,ARHGEF12,MYH11,RHOB,ROCK2,MET,RHOA,PLXNB1	1	0.000189539692630053	MYH9,MYH10,ROCK2,ERBB2,LIMK1,MYH14,PLXNB1,ARHGEF11,ROCK1,ARHGAP35	1	0.0067199857995165		NA	NA		NA	NA		NA	NA		NA	NA		NA	NA		NA	NA		NA	NA	BLCA,CESC_Squamous	1.85624294639044e-05
REAC:R-HSA-4085377	SUMOylation of SUMOylation proteins	32		NA	NA		NA	NA		NA	NA	RANBP2,TPR,NUP188,NUP205,NUP210,NUP155,NUP214,NUP133,NUP107,NUP85,NUP153,NUP43,TOPORS,NUP88,POM121,NUP160,NUP93	1	0.00325884790955265		NA	NA		NA	NA		NA	NA		NA	NA		NA	NA		NA	NA		NA	NA		NA	NA	BLCA	0.00325884790955265
REAC:R-HSA-416482	G alpha (12/13) signalling events	80		NA	NA		NA	NA		NA	NA	OBSCN,TRIO,AKAP13,SOS1,KALRN,ARHGEF12,RHOB,TIAM1,ROCK2,RHOA,PLXNB1,ARHGEF18,ARHGEF10L,ARHGEF7,ARHGEF5,ARHGEF16,TIAM2,GNB1,ARHGEF11,GNA13,ARHGEF17,ITSN1,ARHGEF1,ARHGEF15,PREX1,PLEKHG5,ROCK1,ARHGEF37,SOS2,PLEKHG2,GNB3,ARHGEF35,FGD4,BTK,ARHGEF19,ARHGEF10,VAV1,ABR,ARHGEF6,VAV3,FGD1,ARHGEF40,GNG4,ARHGEF3,VAV2,FGD2,MCF2,ECT2,ARHGEF26,GNB4,FGD3,RASGRF2,ARHGEF2,MCF2L,ADRA1D,NET1	1	1.98094353991187e-05	OBSCN,ARHGEF18,PREX1,AKAP13,ROCK2,TRIO,SOS1,KALRN,TIAM2,ITSN1,MCF2L,MCF2,PLXNB1,ARHGEF3,ARHGEF11,SOS2,ROCK1,BTK,NGEF,TIAM1,ARHGEF2,ARHGEF19	1	0.00824030459704931		NA	NA		NA	NA		NA	NA		NA	NA		NA	NA		NA	NA		NA	NA	BLCA,CESC_Squamous	2.71429603020106e-06
REAC:R-HSA-416572	Sema4D induced cell migration and growth-cone collapse	20		NA	NA		NA	NA		NA	NA	ERBB2,MYH10,MYH9,ARHGEF12,MYH11,RHOB,ROCK2,RHOA,PLXNB1	1	0.00319384044115883	MYH9,MYH10,ROCK2,ERBB2,LIMK1,MYH14,PLXNB1,ARHGEF11,ROCK1	1	0.0039567108471667		NA	NA		NA	NA		NA	NA		NA	NA		NA	NA		NA	NA		NA	NA	BLCA,CESC_Squamous	0.000155169389062085
REAC:R-HSA-418990	Adherens junctions interactions	32		NA	NA		NA	NA		NA	NA	CDH10,ACTB,CDH6,CDH4,CTNNB1,CDH1,CDH2,CTNND1,CDH8,CADM2,CDH12,CDH7,ACTG1,CDH17,CDH11,CDH5,CADM1,CDH3,JUP,CDH15,CDH18,CDH13,CDH24,CTNNA1	1	0.00731043049911484		NA	NA		NA	NA		NA	NA		NA	NA		NA	NA		NA	NA		NA	NA		NA	NA	BLCA	0.00731043049911484
REAC:R-HSA-4420097	VEGFA-VEGFR2 Pathway	94		NA	NA		NA	NA		NA	NA	PIK3CA,ITPR2,HSP90AA1,RICTOR,MTOR,ITPR1,ROCK2,ACTB,KDR,RHOA,CTNNB1,DOCK1,ITGAV,CTNND1,PLCG1,PIK3CB,NOS3,PAK3,RASA1,ABI2,PRKCD,NCKAP1,NCKAP1L,WASF2,PTK2,ACTG1,AKT3,ROCK1,ITPR3,CYFIP1,CDH5,PAK2,CRK,PIK3R1,PRKCZ,WASF3,VAV1,JUP,WASF1,VAV3,CYFIP2,PRR5,BAIAP2,VAV2,HRAS,ITGB3,MAPKAP1,ELMO2,TRIB3,PXN,AKT1,CTNNA1,AXL,NCK2,RAC1,AKT2,ELMO1	1	0.00230752775842762	PIK3CA,PIK3R1,ROCK2,ITPR1,ITPR2,ACTG1,NOS3,CTNND1,ACTB,FYN,AKT2,ROCK1,AKT3,RASA1,PRKCZ,ITGB3,PRKCA,AKT1,RHOA,WASF1,ABI1,WASF2,MTOR,PLCG1,CDH5,PAK2,NCKAP1L,CYFIP1,ITPR3,HSP90AA1,VAV1,PRR5,CYBB,ELMO1,NCKAP1,NCF1,TRIB3,ITGAV,RICTOR,MAPK11,NCK1,DOCK1,WASF3,PRKCB,PAK1,CTNNB1,PTK2,NRAS,ELMO2,VAV3,MAPKAP1,NCF2,HSPB1,MAPK13,CTNNA1,MAPK14,CALM1,VAV2,SPHK1,PAK3,JUP,PDPK1,PTK2B,BAIAP2,NCF4,MAPKAPK3,SHB,AHCY…	1	0.000137926816848845		NA	NA		NA	NA		NA	NA		NA	NA		NA	NA		NA	NA		NA	NA	BLCA,CESC_Squamous	5.07970498903577e-06
REAC:R-HSA-445095	Interaction between L1 and Ankyrins	31	SPTA1,ANK2,ANK3,SCN3A,SCN10A,SPTAN1,SPTB,SCN11A,NRCAM,ACTB,SCN8A,SCN1A,SCN5A	1	6.433393771915e-07	SPTA1,SPTB,ANK3,ANK1,SCN3A,SCN2A,SCN9A,SCN1A,ANK2,NRCAM,SCN11A,SPTBN1,SPTBN2,SCN10A,SCN7A,SCN8A,SCN5A,SPTBN4,SPTAN1,ACTB	1	9.13097532401998e-05		NA	NA	SPTAN1,ANK3,ANK2,SCN3A,SCN1A,SCN10A,SPTA1,SPTBN4,SPTBN1,NRCAM,ANK1,ACTB,SCN5A,SCN2A,SCN9A,SPTBN5,SPTBN2,SCN11A	1	6.75967963119596e-08	ANK2,ANK3,SPTAN1,SCN7A,SCN11A,SCN9A,ACTG1,SPTBN5,ACTB,SPTBN2,SPTBN4,ANK1,SPTBN1,SCN3A,SCN8A,NRCAM,SPTA1,KCNQ2,SCN5A,SCN4A,SCN2A,SCN1A,SPTB,NFASC	1	1.57133956267324e-08	ANK2,SPTA1,SCN9A,ANK3,SCN10A,SCN1A,SCN8A,SPTAN1,SCN2A,NRCAM,SCN5A,SCN7A,SPTBN2	1	1.91701702955021e-06	ANK3,SCN10A,SPTA1,ANK1,ANK2,SCN2A,SCN3A,SCN3B,SCN8A,SPTB,SPTBN4	1	1.56845593629325e-11	SPTA1,ANK3,SCN9A,NRCAM,SCN7A	1	0.00306368121507906	SPTA1,ANK3,SPTB,SPTBN1,ANK2,ACTB,SCN3A,SPTAN1,SPTBN4,SCN9A,SCN1A,SCN4A,SCN11A	1	0.00769538507237316		NA	NA	ANK3,SCN8A,ANK2,SCN7A,SPTBN1,ACTB,SCN10A,L1CAM,SCN11A,SCN4A,SPTBN4,SCN3A,SPTA1	1	0.00344946851221809		NA	NA	LUAD,LUSC,BLCA,CESC_Squamous,BRCA,SKCM,UCEC_CNL,HNSC_HPV-,CESC_Adeno	1.0374563920938e-37
REAC:R-HSA-446107	Type I hemidesmosome assembly	11		NA	NA		NA	NA		NA	NA	LAMA3,PLEC,DST,LAMB3,ITGB4,COL17A1,LAMC2,KRT5,ITGA6	1	0.00709113484252767		NA	NA		NA	NA		NA	NA		NA	NA		NA	NA		NA	NA		NA	NA		NA	NA	BLCA	0.00709113484252767
REAC:R-HSA-446728	Cell junction organization	91		NA	NA		NA	NA		NA	NA		NA	NA		NA	NA		NA	NA		NA	NA		NA	NA		NA	NA		NA	NA		NA	NA	PLEC,PARD3,MPP5,DST,CDH12,CDH6,PARD6B,ITGA6	1	0.0094139741056764	ESCA_Squamous	0.0094139741056764
REAC:R-HSA-4839726	Chromatin organization	273	KMT2C,SETD2,ASH1L,TRRAP,KMT2A,NSD1,ARID2,CREBBP,SMARCC2,NCOR2,SMARCA2,ARID1A,ARID1B,SETDB2,EHMT2,SMARCA4,KAT6A,PHF8,CHD3,KMT2D,KDM5C,MCRS1,KDM5A,JAK2	1	0.00120848604986888		NA	NA		NA	NA	KMT2D,ARID1A,KMT2C,EP300,KMT2A,KDM6A,ASH1L,NCOR1,TRRAP,CHD4,SETD2,NCOA1,ARID2,ARID1B,KMT2E,CREBBP,KDM5A,BRWD1,KDM3B,ATF7IP,NSD1,ARID4B,ARID4A,DOT1L,PBRM1,KAT6A,SMARCC2,MECOM,PHF20,EP400,KDM3A,KANSL1,KMT2B,YEATS2,SMARCC1,SMARCA4,ACTB	1	8.82712308387257e-07	KMT2C,KMT2D,EP300,NSD1,CHD4,BRWD1,KDM5A,KDM3B,CREBBP,NCOR1,PBRM1,ARID1A,TBL1XR1,KMT2B,SETD2,YEATS2,SETDB1,EHMT2,EP400,KMT2E,ACTB,TRRAP,ARID2,SUPT20H,SETD1B,CHD3,PHF8,SAP130,KDM6A,SMARCA4,KDM1B,BRPF1,JAK2,KDM5B,ZZZ3,PHF20,ASH1L,REST,KDM3A,ARID4B,BRD8,MECOM,ASH2L,KANSL1,NCOR2,KAT6A,KDM5C,PRDM16,KDM2A	1	0.00818379774180568		NA	NA		NA	NA		NA	NA		NA	NA		NA	NA		NA	NA		NA	NA	LUAD,BLCA,CESC_Squamous	3.0614321374332e-09
REAC:R-HSA-5083625	Defective GALNT3 causes familial hyperphosphatemic tumoral calcinosis (HFTC)	16		NA	NA		NA	NA		NA	NA		NA	NA	MUC4,MUC16,MUC17,MUC5B	1	0.0011102950237901		NA	NA		NA	NA	MUC16,MUC4,MUC17	1	0.000368024770805632		NA	NA		NA	NA	MUC4,MUC16,MUC5B,MUC17	1	5.5367973511557e-06	MUC4,MUC17,MUC16	1	0.00295877945662796	CESC_Squamous,UCEC_CNL,CESC_Adeno,ESCA_Squamous	4.25776502573511e-11
REAC:R-HSA-5083632	Defective C1GALT1C1 causes Tn polyagglutination syndrome (TNPS)	17		NA	NA		NA	NA		NA	NA		NA	NA	MUC4,MUC16,MUC17,MUC5B	1	0.00144372880381352		NA	NA		NA	NA	MUC16,MUC4,MUC17	1	0.00044606354545224		NA	NA		NA	NA	MUC4,MUC16,MUC5B,MUC17	1	7.22463151827034e-06	MUC4,MUC17,MUC16	1	0.00358409042366568	CESC_Squamous,UCEC_CNL,CESC_Adeno,ESCA_Squamous	9.76782752285181e-11
REAC:R-HSA-5083635	Defective B3GALTL causes Peters-plus syndrome (PpS)	35	ADAMTS20,ADAMTS12,ADAMTS9,THSD7B,THSD7A,ADAMTS16,ADAMTSL3,THBS2,SEMA5A,ADAMTS7,ADAMTS2,ADAMTS5,ADAMTS18	1	6.21443222304265e-05	ADAMTS20,ADAMTSL3,ADAMTS16,THSD7B,ADAMTS18,ADAMTS12,THSD7A,THBS2,ADAMTS4,ADAMTS9,ADAMTS3,SEMA5A,ADAMTS7	1	0.00169829614008757		NA	NA		NA	NA		NA	NA	THSD7B,ADAMTS9,THSD7A,ADAMTS20,ADAMTSL3,ADAMTS12,SEMA5A,ADAMTS14,THSD4,ADAMTS16,ADAMTSL1,ADAMTS3,ADAMTS7	1	0.00506774774069613	ADAMTS20,THSD7B,ADAMTSL1,ADAMTS15,ADAMTS18,ADAMTS6,ADAMTS8,ADAMTS9,ADAMTSL3,ADAMTSL4	1	1.87637360460403e-06		NA	NA		NA	NA		NA	NA		NA	NA		NA	NA	LUAD,LUSC,BRCA,SKCM	7.52357808085151e-12
REAC:R-HSA-5083636	Defective GALNT12 causes colorectal cancer 1 (CRCS1)	16		NA	NA		NA	NA		NA	NA		NA	NA	MUC4,MUC16,MUC17,MUC5B	1	0.0011102950237901		NA	NA		NA	NA	MUC16,MUC4,MUC17	1	0.000368024770805632		NA	NA		NA	NA	MUC4,MUC16,MUC5B,MUC17	1	5.5367973511557e-06	MUC4,MUC17,MUC16	1	0.00295877945662796	CESC_Squamous,UCEC_CNL,CESC_Adeno,ESCA_Squamous	4.25776502573511e-11
REAC:R-HSA-5173105	O-linked glycosylation	108	MUC16,MUC4,MUC17,ADAMTS20,GALNT13,ADAMTS12,ADAMTS9,THSD7B,THSD7A,MUC15,ADAMTS16,GALNT1,ADAMTSL3,MUC6,THBS2,SEMA5A,ADAMTS7,ADAMTS2,ADAMTS5,ADAMTS18	1	0.00642300396224108		NA	NA		NA	NA		NA	NA		NA	NA		NA	NA	MUC16,MUC17,ADAMTS20,THSD7B,ADAMTSL1,ADAMTS15,ADAMTS18,ADAMTS6,ADAMTS8,ADAMTS9,ADAMTSL3,ADAMTSL4	1	0.00299749959704244	MUC16,MUC4,MUC17,ADAMTSL3,B3GNT5,GALNT5	1	0.000108612381834714		NA	NA		NA	NA	MUC4,MUC16,MUC5B,MUC17,ADAMTSL3,ADAMTS16	1	0.00250384220408237		NA	NA	LUAD,SKCM,UCEC_CNL,CESC_Adeno	1.72017145310017e-08
REAC:R-HSA-5173214	O-glycosylation of TSR domain-containing proteins	36	ADAMTS20,ADAMTS12,ADAMTS9,THSD7B,THSD7A,ADAMTS16,ADAMTSL3,THBS2,SEMA5A,ADAMTS7,ADAMTS2,ADAMTS5,ADAMTS18	1	9.19768913845004e-05	ADAMTS20,ADAMTSL3,ADAMTS16,THSD7B,ADAMTS18,ADAMTS12,THSD7A,THBS2,ADAMTS4,ADAMTS9,ADAMTS3,SEMA5A,ADAMTS7	1	0.0024625362496834		NA	NA		NA	NA		NA	NA	THSD7B,ADAMTS9,THSD7A,ADAMTS20,ADAMTSL3,ADAMTS12,SEMA5A,ADAMTS14,THSD4,ADAMTS16,ADAMTSL1,ADAMTS3,ADAMTS7	1	0.00728906957146163	ADAMTS20,THSD7B,ADAMTSL1,ADAMTS15,ADAMTS18,ADAMTS6,ADAMTS8,ADAMTS9,ADAMTSL3,ADAMTSL4	1	2.54986887696975e-06		NA	NA		NA	NA		NA	NA		NA	NA		NA	NA	LUAD,LUSC,BRCA,SKCM	2.7896959134524e-11
REAC:R-HSA-5218920	VEGFR2 mediated vascular permeability	27		NA	NA		NA	NA		NA	NA		NA	NA	NOS3,CTNND1,AKT2,AKT3,AKT1,MTOR,CDH5,PAK2,HSP90AA1,VAV1,PRR5,TRIB3,RICTOR,PAK1,CTNNB1,VAV3,MAPKAP1,CTNNA1,CALM1,VAV2,PAK3,JUP,PDPK1	1	0.00556781337386556		NA	NA		NA	NA		NA	NA		NA	NA		NA	NA		NA	NA		NA	NA	CESC_Squamous	0.00556781337386556
REAC:R-HSA-5576891	Cardiac conduction	136		NA	NA		NA	NA		NA	NA		NA	NA		NA	NA		NA	NA	RYR2,SCN10A,KCNH2,SCN2A,SCN3A,SCN3B,SCN8A,SLC8A3,ABCC9,AKAP9,CACNA1F,CACNA2D1,CACNA2D3,CACNA2D4,ITPR1,KAT2B,KCND2,KCNIP1,KCNIP4,NOS1,NPR2,RYR1,RYR3,SCN1A,SCN5A,SCN7A,SCN9A	1	0.000306819080470946		NA	NA		NA	NA		NA	NA		NA	NA		NA	NA	SKCM	0.000306819080470946
REAC:R-HSA-5576892	Phase 0 - rapid depolarisation	41		NA	NA		NA	NA		NA	NA		NA	NA		NA	NA		NA	NA	SCN10A,SCN2A,SCN3A,SCN3B,SCN8A,CACNA1F,CACNA2D1,CACNA2D3,CACNA2D4	1	0.00157500287064905		NA	NA		NA	NA		NA	NA		NA	NA		NA	NA	SKCM	0.00157500287064905
REAC:R-HSA-5617833	Cilium Assembly	201	ALMS1,AKAP9,CNTRL,C2CD3,NPHP1,IFT172,KIF17,PKD1,RPGRIP1L,DYNC1H1,CEP164,AHI1,CEP192,IFT122,HAUS6,NINL,PCNT,ODF2,CEP72,CENPJ,HAUS3,CNGB1,CC2D2A,KIF24,CEP57,WDR60,GBF1,IQCB1,CNGA2,BBS2,KIFAP3,DYNC2LI1,CCP110,EXOC5,CEP89,TRAF3IP1,BBS7,TUBA3D,MKS1,TTC30A,CEP250,CNGA4,NPHP3	1	0.000130389930128904		NA	NA		NA	NA	AKAP9,ALMS1,DYNC1H1,RPGRIP1L,PCNT,HSP90AA1,CEP250,C2CD3,HAUS6,CNTRL,DYNC2H1,KIFAP3,CEP192,IFT172,GBF1,FBF1,CENPJ,CKAP5,HAUS3,TTBK2,CLASP1,EXOC8,EXOC4,CC2D2A,ASAP1,NINL,BBS9,CEP97,KIF3B,CEP135,TRIP11,WDR19,CEP290,CEP89,PLK4,IFT88,AHI1,NPHP3,BBS10,SFI1,KIF24,TUBB,IQCB1,TTC30B,CEP78,PKD1,TTC30A,TCTN2,TTC21B,CEP41,HDAC6,KIF17,CEP152,IFT81,CNGB1,NDE1,SCLT1,CEP72,CDK5RAP2,BBS1,KIF3C,WDR35,WDR60,SDCCAG8…	1	3.25736027668111e-06	CEP192,CNTRL,DYNC1H1,ALMS1,CKAP5,CEP152,C2CD3,CLASP1,PCNT,GBF1,CNGB1,EXOC4,KIF3B,SDCCAG8,NPHP1,EXOC6,SCLT1,IFT122,TRIP11,RPGRIP1L,PKD1,AKAP9,DYNC2H1,IFT46,IFT81,CEP89,CCP110,TTC30B,TNPO1,TCTN1,ASAP1,WDR35,PCM1	1	0.00189914487988866	AKAP9,ALMS1,NINL,DYNC1H1,CNTRL,CKAP5,EXOC2,EXOC4,CDK5RAP2,DYNC2H1,IFT172,AHI1,TRIP11,EXOC7,FBF1,CEP152,ODF2,SDCCAG8,MKKS,CCT8,ASAP1,HAUS6,CENPJ,CEP192,HSP90AA1,CEP135,KIFAP3,PCNT,TMEM67,IFT81,MKS1,SMO,NPHP3,TTC21B,OFD1,CEP72,NPHP1,CEP97,CEP250,CCT2,IQCB1,TTBK2,WDR19,BBS10,CLASP1,PKD1,CEP290,CLUAP1,WDR35,TTC26,CNGB1,HAUS3,TNPO1,SCLT1,TCTN2,PAFAH1B1,KIF24,EXOC3,EXOC1,RAB3IP,TUBA1A,PPP2R1A,TUBA1B,TC…	1	0.00199610563821646		NA	NA		NA	NA		NA	NA		NA	NA		NA	NA		NA	NA	LUAD,BLCA,CESC_Squamous,BRCA	1.15959633046243e-11
REAC:R-HSA-5619107	Defective TPR may confer susceptibility towards thyroid papillary carcinoma (TPC)	29		NA	NA		NA	NA		NA	NA	RANBP2,TPR,NUP188,NUP205,NUP210,NUP155,NUP214,NUP133,NUP107,NUP85,NUP153,NUP43,NUP88,POM121,NUP160,NUP93,GCKR	1	0.00274848073110326		NA	NA		NA	NA		NA	NA		NA	NA		NA	NA		NA	NA		NA	NA		NA	NA	BLCA	0.00274848073110326
REAC:R-HSA-5620912	Anchoring of the basal body to the plasma membrane	96	ALMS1,AKAP9,CNTRL,C2CD3,NPHP1,RPGRIP1L,DYNC1H1,CEP164,AHI1,CEP192,HAUS6,NINL,PCNT,ODF2,CEP72,CENPJ,HAUS3,CC2D2A,KIF24,CEP57	1	0.000171849726795891	ALMS1,AKAP9,PCNT,C2CD3,MARK4,CKAP5,CEP192,TUBG1,PPP2R1A,CEP290,RPGRIP1L,FBF1,CNTRL,CENPJ,HSP90AA1,DYNC1H1	1	0.000133115209854016		NA	NA	AKAP9,ALMS1,DYNC1H1,RPGRIP1L,PCNT,HSP90AA1,CEP250,C2CD3,HAUS6,CNTRL,CEP192,FBF1,CENPJ,CKAP5,HAUS3,TTBK2,CLASP1,CC2D2A,NINL,CEP97,CEP135,CEP290,CEP89,PLK4,AHI1,SFI1,KIF24,TUBB,IQCB1,CEP78,TCTN2,CEP41,CEP152,NDE1,SCLT1,CEP72,CDK5RAP2,SDCCAG8,OFD1	1	4.58849702516791e-06		NA	NA	AKAP9,ALMS1,NINL,DYNC1H1,CNTRL,CKAP5,CDK5RAP2,AHI1,FBF1,CEP152,ODF2,SDCCAG8,HAUS6,CENPJ,CEP192,HSP90AA1,CEP135,PCNT,TMEM67,MKS1,OFD1,CEP72,NPHP1,CEP97,CEP250,IQCB1,TTBK2,CLASP1	1	0.00151997999519788		NA	NA		NA	NA	AKAP9,DYNC1H1,ODF2,SCLT1,ALMS1,PCNT,CEP250,CNTRL,TTBK2,HAUS6,CEP135,IQCB1,CEP192,KIF24,CEP78,CEP152	1	0.0098991961438959		NA	NA		NA	NA		NA	NA	LUAD,LUSC,BLCA,BRCA,HNSC_HPV-	2.0528628961926e-13
REAC:R-HSA-5621480	Dectin-2 family	26		NA	NA		NA	NA		NA	NA		NA	NA	MUC4,MUC16,MUC17,MUC5B	1	0.00864819608896089		NA	NA		NA	NA	MUC16,MUC4,MUC17	1	0.0016952332479322		NA	NA		NA	NA	MUC4,MUC16,MUC5B,MUC17	1	4.50009403311337e-05		NA	NA	CESC_Squamous,UCEC_CNL,CESC_Adeno	1.62014645758605e-07
REAC:R-HSA-5625900	RHO GTPases activate CIT	19		NA	NA		NA	NA		NA	NA	MYH10,MYH9,CIT,KIF14,MYH11,RHOB	1	0.00973838711612067		NA	NA		NA	NA		NA	NA		NA	NA		NA	NA		NA	NA		NA	NA		NA	NA	BLCA	0.00973838711612066
REAC:R-HSA-5633007	Regulation of TP53 Activity	160		NA	NA		NA	NA		NA	NA	TP53,EP300,ATM,CHD4,ATR,BRIP1,RICTOR,TP53BP2,BRCA1,BLM,KAT6A,MTOR,PHF20,SUPT16H,TAF1L,CDKN2A,TP63,BRD7,TAF3,USP7,RAD50,NBN,PLK3,TOPBP1,TAF11,RBBP8,CHEK2,CSNK2A1,MTA2,UBC,TAF6,CHD3,BRPF3,UBA52,RAD17,BARD1,PIP4K2C,EHMT2,PRKAA1,PPP2R5C,RFC4,AKT3,DNA2,RBBP4,TAF1,TAF2,L3MBTL1,EXO1,EHMT1,TAF15,PIP4K2A,PPP1R13L,GATAD2A,PRKAA2,TOP3A,RFC5,ING5,KAT5,TAF9,TPX2,RPA3,PRR5,SSRP1,DAXX,CHEK1,POU4F2,HIPK1,NOC2L,T…	1	0.000941008994580118		NA	NA	TP53,CHD4,BRCA1,ATM,TAF1,BLM,RICTOR,SUPT16H,TOPBP1,MTOR,ATR,KAT6A,TAF1L,TOP3A,TAF5,ATRIP,CHEK2,USP7,CHD3,EXO1,TP53BP2,AKT1,CDK5,DNA2,RAD17,RAD50,AURKA,UBC,EHMT1,PIP4K2C,HIPK2,RMI1,EP300,BRD7,BRIP1,PRKAA1,RBBP8,TPX2,RNF34,PPP1R13L,MTA2,TAF2,NBN,CHEK1,MAPKAP1,HDAC1,PPP2R1A,GATAD2B,PHF20,PPP2CA,HUS1,TAF4B,TP73,RFFL,TAF7L,AKT3,BRPF1,AKT2,MEAF6,BRPF3,TAF4,HIPK1,PPP2R5C,PRKAG2,HDAC2,TP53INP1,JMY,SSRP1,…	1	0.000990158467172714		NA	NA		NA	NA	TP53,TAF1L,ATR,CDKN2A,EP300,TAF6,CHD3,TAF2,BRIP1,SUPT16H,BLM,ATM,BRPF3,BRCA1,UBC,RAD50,TOPBP1,RBBP8,RFFL	1	0.00285591332456573		NA	NA		NA	NA		NA	NA	BLCA,BRCA,HNSC_HPV-	5.73892146037022e-07
REAC:R-HSA-5685942	HDR through Homologous Recombination (HRR)	67		NA	NA		NA	NA		NA	NA	BRCA2,ATM,ATR,BRIP1,POLE,PALB2,BRCA1,BLM,SLX4,SPIDR,RAD50,NBN,TOPBP1,EME1,POLK,RBBP8,POLH,UBC,RFC1,UBA52,RAD17,BARD1,RTEL1,RFC4,DNA2	1	0.00628198759269219		NA	NA		NA	NA		NA	NA		NA	NA	BRCA2,ATR,POLK,BRIP1,BLM,ATM,BRCA1,UBC,RAD50,TOPBP1,RBBP8	1	0.00983004345343891		NA	NA		NA	NA		NA	NA	BLCA,HNSC_HPV-	0.000660278153958318
REAC:R-HSA-5693532	DNA Double-Strand Break Repair	166		NA	NA		NA	NA		NA	NA		NA	NA	PRKDC,TP53,BAZ1B,BAP1,ATR,MDC1,HERC2,BRCA2,BRIP1,UBC,TP53BP1,BRCA1,TIMELESS,RBBP8	1	0.00681282448878757	TP53,BRCA1,ATM,BRCA2,PRKDC,BLM,TP53BP1,HERC2,TOPBP1,PARP1,ATR,POLQ,TOP3A,ATRIP,PPP4R2,CHEK2,PALB2,SLX4,RIF1,EXO1,SMARCA5,XRCC4,LIG3,DNA2,ABL1,RAD17,CLSPN,RAD50,PARP2,KDM4A,UBC,MDC1,BAZ1B,RMI1	1	0.00978220644301946		NA	NA		NA	NA	TP53,PRKDC,TP53BP1,BRCA2,ATR,POLQ,TIMELESS,HERC2,LIG4,POLK,BRIP1,MDC1,BLM,ATM,BRCA1,RNF168,UBC,RAD50,TOPBP1,RBBP8,EYA1	1	0.00037465157444287		NA	NA		NA	NA		NA	NA	CESC_Squamous,BRCA,HNSC_HPV-	4.28782178897275e-06
REAC:R-HSA-5693538	Homology Directed Repair	138		NA	NA		NA	NA		NA	NA		NA	NA		NA	NA		NA	NA		NA	NA		NA	NA	TP53BP1,BRCA2,ATR,POLQ,TIMELESS,HERC2,POLK,BRIP1,MDC1,BLM,ATM,BRCA1,RNF168,UBC,RAD50,TOPBP1,RBBP8	1	0.00219426761913127		NA	NA		NA	NA		NA	NA	HNSC_HPV-	0.00219426761913127
REAC:R-HSA-5693567	HDR through Homologous Recombination (HRR) or Single Strand Annealing (SSA)	132		NA	NA		NA	NA		NA	NA		NA	NA		NA	NA		NA	NA		NA	NA		NA	NA	TP53BP1,BRCA2,ATR,TIMELESS,HERC2,POLK,BRIP1,MDC1,BLM,ATM,BRCA1,RNF168,UBC,RAD50,TOPBP1,RBBP8	1	0.00550280608665415		NA	NA		NA	NA		NA	NA	HNSC_HPV-	0.00550280608665415
REAC:R-HSA-5693568	Resolution of D-loop Structures through Holliday Junction Intermediates	33		NA	NA		NA	NA		NA	NA	BRCA2,ATM,BRIP1,PALB2,BRCA1,BLM,SLX4,SPIDR,RAD50,NBN,EME1,RBBP8	1	0.00711669798983303		NA	NA		NA	NA		NA	NA		NA	NA		NA	NA		NA	NA		NA	NA		NA	NA	BLCA	0.00711669798983302
REAC:R-HSA-5693579	Homologous DNA Pairing and Strand Exchange	42		NA	NA		NA	NA		NA	NA		NA	NA		NA	NA	BRCA1,ATM,BRCA2,BLM,TOPBP1,ATR,TOP3A,ATRIP,PALB2,EXO1,DNA2,RAD17,RAD50	1	0.00759776622862875		NA	NA		NA	NA	BRCA2,ATR,BRIP1,BLM,ATM,BRCA1,RAD50,TOPBP1,RBBP8	1	0.00704629856807729		NA	NA		NA	NA		NA	NA	BRCA,HNSC_HPV-	0.000580072195758153
REAC:R-HSA-5693607	Processing of DNA double-strand break ends	98		NA	NA		NA	NA		NA	NA		NA	NA		NA	NA		NA	NA		NA	NA		NA	NA	TP53BP1,ATR,TIMELESS,HERC2,BRIP1,MDC1,BLM,ATM,BRCA1,RNF168,UBC,RAD50,TOPBP1,RBBP8	1	0.00315220794407571		NA	NA		NA	NA		NA	NA	HNSC_HPV-	0.0031522079440757
REAC:R-HSA-5693616	Presynaptic phase of homologous DNA pairing and strand exchange	39		NA	NA		NA	NA		NA	NA		NA	NA		NA	NA		NA	NA		NA	NA		NA	NA	BRCA2,ATR,BRIP1,BLM,ATM,BRCA1,RAD50,TOPBP1,RBBP8	1	0.00365411209495883		NA	NA		NA	NA		NA	NA	HNSC_HPV-	0.00365411209495883
REAC:R-HSA-6794361	Neurexins and neuroligins	56		NA	NA		NA	NA		NA	NA		NA	NA		NA	NA	SHANK2,GRIN2A,SIPA1L1,CASK,LRRTM4,SHANK1,GRIN2B,LRRTM2,NRXN1,DLGAP4,NLGN1,NLGN2,GRM1,SYT2,SHARPIN,NRXN2,DBNL,DLG2,EPB41L2,SYT12,STX1A,GRIN1,EPB41L3,HOMER2,EPB41L1,NLGN4X,DLG4,APBA2,APBA1,DLGAP2,NLGN3,GRM5,LIN7A,SYT1,EPB41,PDLIM5,NRXN3,SYT9,APBA3,LRRTM3,HOMER1,LIN7B,NLGN4Y	1	0.000238707987914424		NA	NA		NA	NA		NA	NA		NA	NA		NA	NA		NA	NA	BRCA	0.000238707987914424
REAC:R-HSA-6794362	Protein-protein interactions at synapses	86		NA	NA	PPFIA2,GRM1,GRIA3,CASK,DLG1,PPFIA3,SHANK2,SLITRK3,IL1RAPL1,EPB41L3,NRXN3,LRRTM4,GRIA1,APBA2,DLG2,GRIN2A,PTPRD,APBA1,NRXN2,GRIA4,GRM5,LRRTM2,GRIN1,NLGN4X,EPB41L2,SLITRK2,PTPRF,GRIN2B,PPFIBP1,APBA3,SLITRK5,PPFIA4,DLGAP4,SYT1,FLOT1,SLITRK1,GRIN2C,DLGAP1,NLGN4Y,PPFIA1,GRIN2D,LIN7B,SLITRK4,SYT9,NRXN1,NTRK3,LRFN2,RTN3,SYT10,EPB41L5,HOMER3,LIN7C,DLGAP2,EPB41L1,PPFIBP2	1	0.000168006123612962		NA	NA	PTPRD,GRM1,PPFIA3,NRXN1,PPFIA1,SHANK1,RTN3,DLG1,GRIA1,PTPRF,GRM5,GRIA4,SIPA1L1,EPB41L3,PPFIA2,LRFN2,SHANK2,DLGAP4,DLG2,GRIN2A,CASK,EPB41,PPFIBP2,NRXN2,IL1RAPL1,GRIN1,DLGAP3,DLG4,DLGAP1,SYT10,PPFIA4,PTPRS,GRIN2D,NLGN3,EPB41L5,LRFN1,SLITRK3,STXBP1,EPB41L1,SYT1,GRIN2B,SLITRK5,SLITRK1,FLOT2,GRIN2C,APBA2,NTRK3,PPFIBP1,SLITRK6,EPB41L2	1	1.6435738732746e-05	SIPA1L1,PPFIA2,PTPRF,NLGN1,PDLIM5,SLITRK6,PPFIA3,APBA2,RTN3,EPB41L3,DLG2,CASK,GRIN2B,NRXN2,NRXN1,GRIN2A,DLGAP1,EPB41,PPFIA1,DLG1,LRRTM3,HOMER2,SYT12,IL1RAPL2,PTPRD,SLITRK5,DLGAP2,PTPRS,DLG3,GRM5,APBA3,SLITRK3,GRIA3,LIN7A,NTRK3,SLITRK2,IL1RAPL1,LRFN1,NLGN2,NLGN4X,SLITRK1,HOMER3,GRIN1,NLGN3,DLG4,GRM1,PPFIBP2,FLOT2,LIN7C,SHANK2,PPFIBP1,HOMER1,LRRC4B,EPB41L1,LRRTM4,NRXN3,BEGAIN,LRFN3,DLGAP3,DLGAP4,DB…	1	0.000220413298497362	SHANK2,DLG1,IL1RAPL1,PPFIA2,GRIA3,GRIA1,GRIN2A,SIPA1L1,PTPRD,CASK,LRRTM4,SHANK1,PTPRF,PPFIA1,PPFIBP2,GRIN2B,LRRTM2,GRIA4,NRXN1,DLGAP4,SLITRK5,NLGN1,SLITRK1,PPFIBP1,SLITRK3,NLGN2,GRM1,SYT2,SHARPIN,NRXN2,DBNL,DLG2,EPB41L2,SYT12,SLITRK2,STX1A,PPFIA3,GRIN1,EPB41L3,HOMER2,EPB41L1,RTN3,NLGN4X,DLG4,APBA2,APBA1,DLGAP2,NLGN3,SLITRK6,SLITRK4	1	3.62472325232878e-08		NA	NA		NA	NA	SHANK2,PPFIA2,NRXN3,NRXN1,PTPRD,SLITRK6,PTPRF,SIPA1L1,IL1RAPL2,GRIN2A,BEGAIN,SYT10,EPB41L3,DLG1,PPFIBP1,EPB41,APBA3,CASK,EPB41L1,IL1RAPL1,SLITRK1,GRIN2D,DLG2,EPB41L2,APBA1,LRRTM1,NLGN4X,GRIN2B,SLITRK5,GRIA3,DLGAP1,DLG4,PPFIA4,LRFN2,LRRTM4,LRRTM3,SLITRK4,SYT1,NTRK3,SLITRK2,DBNL,LRFN4,GRM1,EPB41L5,SHANK1,RTN3,STX1A,FLOT1	1	0.00309910794062726		NA	NA		NA	NA		NA	NA	LUSC,BLCA,CESC_Squamous,BRCA,HNSC_HPV-	2.09358969976344e-17
REAC:R-HSA-6804756	Regulation of TP53 Activity through Phosphorylation	92		NA	NA		NA	NA		NA	NA		NA	NA		NA	NA		NA	NA		NA	NA		NA	NA	TP53,TAF1L,ATR,TAF6,TAF2,BRIP1,SUPT16H,BLM,ATM,BRCA1,UBC,RAD50,TOPBP1,RBBP8	1	0.00144984242077153		NA	NA		NA	NA		NA	NA	HNSC_HPV-	0.00144984242077153
REAC:R-HSA-6804760	Regulation of TP53 Activity through Methylation	19		NA	NA		NA	NA		NA	NA	TP53,EP300,ATM	1	0.00481014834953026		NA	NA		NA	NA		NA	NA		NA	NA		NA	NA		NA	NA		NA	NA		NA	NA	BLCA	0.00481014834953026
REAC:R-HSA-6806834	Signaling by MET	76	PIK3CA,LAMA2,LAMA3,FN1,USP8,LAMB1,LAMC2,COL27A1,LAMA5,COL3A1,COL11A1,LAMA1,LAMC1,LAMA4,COL1A1,DOCK7,SOS1	1	0.00241489215674959	PIK3CA,FN1,COL11A1,HGF,LAMA2,LAMA1,SOS1,COL1A1,DOCK7,LAMC1,COL24A1,LAMA4,COL3A1,PIK3R1,PTPN11,LAMB2,STAT3,RAP1A,STAM2,COL5A2,LAMB3,HGS,USP8,TNS4,STAM,MET,COL2A1,LAMA5,COL1A2,PTK2,LAMA3,SH3GL1,COL11A2,RANBP10,RAPGEF1,RAB4B,LAMC2,COL5A3,ITGA3,EPS15,UBB,CBL,CRKL,LAMC3	1	0.000400724825267507		NA	NA	PIK3CA,LAMA3,COL11A1,LAMA1,FN1,LAMA2,SOS1,DOCK7,LAMB1,LAMA4,LAMB2,MET,LAMB3,TNS3,LAMA5,COL24A1,HGS,HGF,COL3A1,UBC,COL1A2,LAMC2,UBA52,USP8,COL5A2,LAMC3,LAMC1,COL1A1,PTK2,COL2A1,SH3KBP1,EPS15,MUC20,COL5A3,CBL,COL27A1,CRK,TNS4,PIK3R1,RAPGEF1,ITGA2,ITGA3,STAT3,RANBP9,STAM2,SH3GL1,HRAS,ITGB1,PTPN2,COL11A2,LRIG1,RAC1,SPINT1,STAM,PTPN1,SH3GL2,GAB1,SH3GL3,PTPN11,COL5A1,RAP1A,PTPRJ	1	1.92155645442328e-07	PIK3CA,EPS15,PIK3R1,COL5A1,SOS1,UBC,LAMA4,DOCK7,LAMC1,ITGB1,LAMA1,HGF,STAM,COL11A1,STAT3,COL3A1,LAMB2,COL1A1,TNS4,ITGA2,COL5A2,LAMB3	1	0.000635126851643321	PIK3CA,DOCK7,LAMA4,LAMA2,COL1A2,LAMA3,LAMA1,COL5A2,RAPGEF1,COL11A1,FN1,COL3A1,EPS15,LAMC1,MET,UBC,COL24A1,COL1A1,LAMB1,LAMB3,ITGA3,LAMC3,COL5A3,MUC20,COL2A1,SH3KBP1,PTK2,STAM,COL27A1,HGS,PTPRJ,SH3GL2,USP8,SH3GL3,STAT3,HGF	1	0.00736166809077027		NA	NA		NA	NA	PIK3CA,COL11A1,LAMA2,LAMC1,FN1,LAMA3,ITGA2,COL24A1,PTK2,LAMA4,ITGB1,UBC,EPS15,USP8,COL1A2,DOCK7,LAMA1,ITGA3,GAB1,SOS1,COL27A1,SH3KBP1,COL3A1,RAC1,COL1A1,LAMA5,LAMB1,PTPN1,LRIG1,STAM,SPINT1,TNS4,PTPRJ,SH3GL2,LAMC3,MUC20,HGF,COL5A2,HPN,STAM2	1	5.76697296882795e-05		NA	NA		NA	NA		NA	NA	LUAD,LUSC,BLCA,CESC_Squamous,BRCA,HNSC_HPV-	1.64859496610222e-16
REAC:R-HSA-68877	Mitotic Prometaphase	199	ALMS1,AKAP9,CENPF,CNTRL,SMC4,KNTC1,RANBP2,CLIP1,CENPI,DYNC1H1,NUMA1,STAG1,CEP164,CEP192,NDC80,HAUS6,NINL,TUBGCP5,PCNT,ODF2,CEP72,CENPJ,PDS5B,HAUS3,SMC3,NUF2,CEP57,CENPE,CENPQ,TUBGCP3,CCP110,BUB1B,NCAPD2,STAG2,PPP2R5D,NCAPG,NUP43,TUBA3D	1	0.000776920350141025	ALMS1,AHCTF1,SMC4,AKAP9,PCNT,CLIP1,CKAP5,NUP133,CEP192,TUBG1,PPP2R1A,CEP290,CENPE,CNTRL,CENPF,CENPJ,HSP90AA1,DYNC1H1,KIF2C,OFD1,CEP63,NCAPG,KNTC1,CDK5RAP2,CEP135,NUP160,CEP72,SKA2,SMC2,RCC2,PPP2R5A,HAUS6,SMC1A,HAUS1,NEDD1,TUBGCP4,STAG1,NUMA1,PCM1,TUBGCP2,CDCA5,PLK4,MAD1L1,TAOK1,KIF2B,TUBGCP5,CEP152,NCAPD2,RANBP2,CENPP,CLASP2,TUBA3C,STAG2,CSNK2A1,NUP85,CEP164,CENPI,HAUS5,BIRC5,DYNC1LI1,CENPA,NINL,…	1	0.00261092968556646		NA	NA	AKAP9,ALMS1,STAG2,DYNC1H1,RANBP2,PCNT,HSP90AA1,CLIP1,CEP250,CENPE,SMC1A,SMC4,HAUS6,CNTRL,STAG1,SMC2,NDC80,KNTC1,CENPF,CEP192,CLASP2,CENPJ,NUMA1,BUB1,CKAP5,HAUS3,CLASP1,BUB1B,AHCTF1,RAD21,NINL,CEP135,XPO1,CEP290,NCAPD2,NUP133,NUP107,PLK4,NUP85,TAOK1,CSNK2A1,TUBGCP6,SFI1,TUBB,NUP43,CEP78,SMC3,KIF18A	1	4.50573636418143e-05		NA	NA	AKAP9,CENPE,AHCTF1,RANBP2,ALMS1,STAG1,NINL,DYNC1H1,CNTRL,CKAP5,XPO1,CLIP1,NUP160,CDK5RAP2,SMC1A,SMC4,CENPC,CLASP2,CEP152,ODF2,NUMA1,SDCCAG8,HAUS6,CENPJ,CEP192,HSP90AA1,CENPI,CEP135,KNTC1,TUBGCP5,PDS5B,STAG2,PCNT	1	0.000238697399779433		NA	NA		NA	NA		NA	NA		NA	NA		NA	NA		NA	NA	LUAD,LUSC,BLCA,BRCA	1.24676237506862e-10
REAC:R-HSA-68884	Mitotic Telophase/Cytokinesis	13		NA	NA		NA	NA		NA	NA		NA	NA	NIPBL,RAD21,SMC1A,PDS5A,STAG2,PDS5B,KIF20A,STAG1,KIF23,SMC3	1	0.00174184087507466		NA	NA		NA	NA		NA	NA		NA	NA		NA	NA		NA	NA		NA	NA	CESC_Squamous	0.00174184087507466
REAC:R-HSA-68886	M Phase	406		NA	NA		NA	NA		NA	NA	AKAP9,ALMS1,RB1,STAG2,DYNC1H1,RANBP2,PCNT,HSP90AA1,CLIP1,CEP250,TPR,NUP188,NUP205,CENPE,SMC1A,SMC4,HAUS6,CNTRL,STAG1,SMC2,ANAPC1,NDC80,KNTC1,CENPF,NUP210,CEP192,ESPL1,NUP155,CLASP2,CENPJ,PSME4,NUP214,NUMA1,BUB1,CKAP5,HAUS3,BLZF1,CLASP1,BUB1B,GOLGA2,AHCTF1,KIF23,RAD21,NINL,ANKLE2,CEP135,NIPBL,MASTL,XPO1,CEP290,SPAST,NCAPD2,CHMP2A,NUP133,NUP107,PLK4,NUP85,TAOK1,NUP153,PSMC2,CSNK2A1,UBC,TUBGCP6,SFI1…	1	0.00982715361178146		NA	NA		NA	NA		NA	NA		NA	NA		NA	NA		NA	NA		NA	NA		NA	NA	BLCA	0.00982715361178146
REAC:R-HSA-69620	Cell Cycle Checkpoints	289		NA	NA		NA	NA		NA	NA		NA	NA		NA	NA	TP53,CENPE,AHCTF1,RANBP2,BRCA1,ATM,DYNC1H1,CKAP5,BLM,TP53BP1,XPO1,CLIP1,NUP160,HERC2,TOPBP1,ANAPC1	1	0.00830699552546202		NA	NA		NA	NA		NA	NA		NA	NA		NA	NA		NA	NA	BRCA	0.00830699552546202
REAC:R-HSA-70171	Glycolysis	67		NA	NA		NA	NA		NA	NA		NA	NA		NA	NA		NA	NA		NA	NA		NA	NA		NA	NA	AAAS,PRKACB,NUP153,PPP2R5D,NUP160,GCKR,NUP54,NUP93,HK2,PPP2R1B,TPR,NUP205,GAPDH,NUP133,PFKP	1	0.00438884287191291		NA	NA		NA	NA	HNSC_HPV+	0.00438884287191291
REAC:R-HSA-72202	Transport of Mature Transcript to Cytoplasm	80		NA	NA		NA	NA		NA	NA	RANBP2,TPR,NUP188,NUP205,NUP210,NUP155,NUP214,WDR33,RBM8A,SLU7,NUP133,NUP107,NUP85,NUP153,SYMPK,EIF4A3,CASC3,NUP43,NUP88,POLDIP3,CPSF1,POM121,NUP160,SRSF1,FIP1L1,NUP93,U2AF1,THOC5,NXF1,UPF3B,SRSF2,THOC1,NUP62,FYTTD1,AAAS,CDC40,SARNP,DDX39B,CPSF4,THOC2,RAE1,SRSF6,SRSF11,SRRM1,SRSF9,SRSF4,POM121C,DHX38,U2AF1L4,U2AF2,NUP37,NUP35,EIF4E,CPSF3,NDC1,LUZP4,CPSF2,DDX39A,NUP50,SRSF3	1	0.00606619405555876		NA	NA		NA	NA		NA	NA		NA	NA		NA	NA		NA	NA		NA	NA		NA	NA	BLCA	0.00606619405555876
REAC:R-HSA-72203	Processing of Capped Intron-Containing Pre-mRNA	236		NA	NA		NA	NA		NA	NA	SRRM2,RANBP2,TPR,NUP188,NUP205,PCF11,SF3B3,METTL3,DHX9,SF3B1,NUP210,DDX46,NUP155,AQR,CCAR1,NUP214,CHERP,WDR33,RBM8A,HNRNPA2B1,RBM5,DDX42,PRPF6,DDX23,DDX5,CD2BP2,PRPF3,SLU7,HNRNPK,HSPA8,HNRNPA3,NUP133,NUP107,SRRT,NUP85,NUP153,SYMPK,PAPOLA,GCFC2,EIF4A3,CTNNBL1,CASC3,ELAVL1,NUP43,TRA2B,DHX16,FUS,CRNKL1,RBM17,HNRNPA1,NUP88,DHX15,POLDIP3,SNW1,METTL14,POLR2B,SF3A3,CPSF1,PCBP1	1	0.00310229758235485		NA	NA		NA	NA		NA	NA		NA	NA		NA	NA		NA	NA		NA	NA		NA	NA	BLCA	0.00310229758235485
REAC:R-HSA-73762	RNA Polymerase I Transcription Initiation	47		NA	NA		NA	NA		NA	NA	CHD4,ERCC2,POLR1A,MTA2,CHD3,ERCC6,UBTF,TAF1B,ERCC3,EHMT2,RBBP4,CDK7,KAT2A,GTF2H3,GATAD2A,TTF1,TAF1D,POLR2E,RRN3,POLR1B,CCNH,TAF1C,CD3EAP,MNAT1,POLR1C,GTF2H1,GATAD2B,POLR1E,MBD3,KAT2B,TBP,MTA1,POLR2F,MTA3,HDAC2,TWISTNB,GTF2H4,RBBP7,HDAC1	1	0.00358775325155969		NA	NA		NA	NA		NA	NA		NA	NA		NA	NA		NA	NA		NA	NA		NA	NA	BLCA	0.00358775325155968
REAC:R-HSA-73887	Death Receptor Signalling	140		NA	NA		NA	NA		NA	NA	OBSCN,TRIO,AKAP13,SOS1,KALRN,ARHGEF12,USP4,TIAM1,ADAM17,CASP8,RTN4,NSMAF,RHOA,PRKCI,ARHGEF18,OTUD7B,ARHGEF10L,ARHGEF7,NCSTN,ARHGEF5,TAX1BP1,IKBKB,ARHGEF16,TIAM2,NFKBIA,UBC,ARHGEF11,RNF31,GNA13,RELA,UBA52,RIPK2,USP21,TNFRSF10A,TNFAIP3,TRAF2,FADD,ARHGEF17,TAB3,ITSN1,ARHGEF1,ARHGEF15,PSEN1,PREX1,PLEKHG5,ARHGEF37,SOS2,PLEKHG2,ARHGEF35,MAP3K7,FGD4,ARHGEF19,ARHGEF10,VAV1,ABR,ARHGEF6,VAV3,FGD1,CHUK,TNFR…	1	1.98643315549703e-05		NA	NA		NA	NA		NA	NA		NA	NA		NA	NA		NA	NA		NA	NA		NA	NA	BLCA	1.98643315549703e-05
REAC:R-HSA-73894	DNA Repair	328		NA	NA		NA	NA		NA	NA	TP53,EP300,BRCA2,ATM,REV3L,ATR,HERC2,INO80,PRKDC,RNF111,BRIP1,POLQ,POLE,FANCI,ERCC2,PALB2,BRCA1,BLM,RIF1,SLX4,FANCD2,FANCM,TP53BP1,TIMELESS,BAP1,AQR,DCLRE1A,ASCC3,ACTB,FANCA,PARP1,UVSSA,POT1,BAZ1B,SPIDR,CLSPN,USP7,RNF168,RAD50,ACTR8,NBN,ACTL6A,MSH6,TOPBP1,EME1,POLK,POLN,RBBP8,MSH2,CHEK2,POLH,MDC1,UBC,RFC1,XRCC1,UBA52,DDB2,ERCC6,REV1,NFRKB,EYA2,DDB1,RAD17,ERCC3,BARD1,MLH1,DCLRE1B,RTEL1,MCRS1,USP43…	1	0.00132432973266095		NA	NA		NA	NA		NA	NA		NA	NA	TP53,PRKDC,TP53BP1,REV3L,BRCA2,ATR,POLQ,FANCI,TIMELESS,EP300,HERC2,LIG4,POLK,BRIP1,MDC1,AQR,BLM,ATM,BRCA1,PMS2,RNF168,UBC,USP1,RAD50,TOPBP1,RBBP8,FAN1,ACTB,EYA1	1	0.00462077188822175		NA	NA		NA	NA		NA	NA	BLCA,HNSC_HPV-	7.95772694820493e-05
REAC:R-HSA-8849932	Synaptic adhesion-like molecules	21		NA	NA		NA	NA		NA	NA	PTPRD,RTN3,DLG1,GRIA1,PTPRF,GRIA4,LRFN2,GRIN2A,GRIN1,DLG4,PTPRS,GRIN2D,LRFN1,GRIN2B,FLOT2,GRIN2C,FLOT1,GRIA3	1	0.00268292301322524		NA	NA		NA	NA		NA	NA		NA	NA		NA	NA		NA	NA		NA	NA		NA	NA	BLCA	0.00268292301322524
REAC:R-HSA-8854518	AURKA Activation by TPX2	71		NA	NA	ALMS1,AKAP9,PCNT,CKAP5,CEP192,TUBG1,PPP2R1A,CEP290,CNTRL,CENPJ,HSP90AA1,DYNC1H1	1	0.00466166079980716		NA	NA	AKAP9,ALMS1,DYNC1H1,PCNT,HSP90AA1,CEP250,HAUS6,CNTRL,CEP192,CENPJ,CKAP5,HAUS3,CLASP1,NINL,CEP135,CEP290,PLK4,SFI1,TUBB,CEP78,CEP41,CEP152,NDE1,CEP72,CDK5RAP2,SDCCAG8,OFD1,HAUS5,CEP63,TUBA1A,NEDD1,CCP110,PCM1,ODF2,TPX2,DCTN2,PPP2R1A,TUBG1,PLK1,ACTR1A,YWHAG,TUBB4A,CEP76,CEP164,NEK2,PRKAR2B,CSNK1D,PRKACA,DYNC1I2,TUBB4B,MAPRE1,HAUS8,CSNK1E,CEP70,TUBA4A,CETN2,CEP57,YWHAE,PAFAH1B1,SSNA1	1	0.00299018316176262		NA	NA	AKAP9,ALMS1,NINL,DYNC1H1,CNTRL,CKAP5,CDK5RAP2,CEP152,ODF2,SDCCAG8,HAUS6,CENPJ,CEP192,HSP90AA1,CEP135,PCNT,OFD1,CEP72,AURKA	1	0.00500297310967517		NA	NA		NA	NA		NA	NA		NA	NA		NA	NA		NA	NA	LUSC,BLCA,BRCA	1.06872400797558e-05
REAC:R-HSA-8874081	MET activates PTK2 signaling	30	LAMA2,LAMA3,FN1,LAMB1,LAMC2,COL27A1,LAMA5,COL3A1,COL11A1,LAMA1,LAMC1,LAMA4,COL1A1	1	1.37316393591918e-06	FN1,COL11A1,HGF,LAMA2,LAMA1,COL1A1,LAMC1,COL24A1,LAMA4,COL3A1,LAMB2,COL5A2,LAMB3,MET,COL2A1,LAMA5,COL1A2,PTK2,LAMA3,COL11A2,LAMC2,COL5A3,ITGA3	1	1.8592451315729e-05		NA	NA	LAMA3,COL11A1,LAMA1,FN1,LAMA2,LAMB1,LAMA4,LAMB2,MET,LAMB3,LAMA5,COL24A1,HGF,COL3A1,COL1A2,LAMC2,COL5A2,LAMC3,LAMC1,COL1A1,PTK2,COL2A1,COL5A3,COL27A1,ITGA2,ITGA3	1	1.02971077792451e-10	COL5A1,LAMA4,LAMC1,ITGB1,LAMA1,HGF,COL11A1,COL3A1,LAMB2,COL1A1,ITGA2,COL5A2,LAMB3,LAMA3,COL5A3,COL24A1,COL2A1,LAMC2,LAMA2,LAMA5	1	0.000183682168804167	LAMA4,LAMA2,COL1A2,LAMA3,LAMA1,COL5A2,COL11A1,FN1,COL3A1,LAMC1,MET,COL24A1,COL1A1,LAMB1,LAMB3,ITGA3,LAMC3,COL5A3,COL2A1,PTK2,COL27A1,HGF,ITGB1,COL5A1,ITGA2,LAMC2,COL11A2,LAMA5,LAMB2,SRC	1	8.66775878185604e-07	ITGA2,COL24A1,LAMA2,LAMC2,LAMA5,COL11A1,COL1A1,COL5A2	1	0.00317865243075928		NA	NA	COL11A1,LAMA2,LAMC1,FN1,LAMA3,ITGA2,COL24A1,PTK2,LAMA4,ITGB1	1	2.29800446153471e-06		NA	NA		NA	NA		NA	NA	LUAD,LUSC,BLCA,CESC_Squamous,BRCA,SKCM,HNSC_HPV-	2.21366806006238e-30
REAC:R-HSA-8875878	MET promotes cell motility	40	LAMA2,LAMA3,FN1,LAMB1,LAMC2,COL27A1,LAMA5,COL3A1,COL11A1,LAMA1,LAMC1,LAMA4,COL1A1,DOCK7	1	1.2432150048015e-05	FN1,COL11A1,HGF,LAMA2,LAMA1,COL1A1,DOCK7,LAMC1,COL24A1,LAMA4,COL3A1,LAMB2,RAP1A,COL5A2,LAMB3,TNS4,MET,COL2A1,LAMA5,COL1A2,PTK2,LAMA3,COL11A2,RAPGEF1,LAMC2,COL5A3,ITGA3,CRKL,LAMC3	1	3.93699345275343e-05		NA	NA	LAMA3,COL11A1,LAMA1,FN1,LAMA2,DOCK7,LAMB1,LAMA4,LAMB2,MET,LAMB3,TNS3,LAMA5,COL24A1,HGF,COL3A1,COL1A2,LAMC2,COL5A2,LAMC3,LAMC1,COL1A1,PTK2,COL2A1,COL5A3,COL27A1,CRK,TNS4,RAPGEF1,ITGA2,ITGA3	1	1.52514865393012e-10	COL5A1,LAMA4,DOCK7,LAMC1,ITGB1,LAMA1,HGF,COL11A1,COL3A1,LAMB2,COL1A1,TNS4,ITGA2,COL5A2,LAMB3,RAP1B,LAMA3,COL5A3,COL24A1,COL2A1,LAMC2,TNS3,LAMA2,LAMA5	1	0.000199263682451332	DOCK7,LAMA4,LAMA2,COL1A2,LAMA3,LAMA1,COL5A2,RAPGEF1,COL11A1,FN1,COL3A1,LAMC1,MET,COL24A1,COL1A1,LAMB1,LAMB3,ITGA3,LAMC3,COL5A3	1	1.03384743504574e-05		NA	NA		NA	NA	COL11A1,LAMA2,LAMC1,FN1,LAMA3,ITGA2,COL24A1,PTK2,LAMA4,ITGB1,COL1A2,DOCK7,LAMA1,ITGA3,GAB1,COL27A1,COL3A1,RAC1,COL1A1,LAMA5,LAMB1	1	4.50919392901804e-06		NA	NA		NA	NA		NA	NA	LUAD,LUSC,BLCA,CESC_Squamous,BRCA,HNSC_HPV-	1.60291657287284e-26
REAC:R-HSA-8878171	Transcriptional regulation by RUNX1	236		NA	NA		NA	NA		NA	NA	KMT2D,ARID1A,KMT2C,EP300,KMT2A	1	0.00901448664486991		NA	NA		NA	NA		NA	NA		NA	NA		NA	NA		NA	NA		NA	NA		NA	NA	BLCA	0.00901448664486992
REAC:R-HSA-8936459	RUNX1 regulates genes involved in megakaryocyte differentiation and platelet function	97		NA	NA		NA	NA		NA	NA	KMT2D,KMT2C,EP300,KMT2A	1	0.00667436734982413		NA	NA		NA	NA		NA	NA		NA	NA		NA	NA		NA	NA		NA	NA		NA	NA	BLCA	0.00667436734982412
REAC:R-HSA-8948216	Collagen chain trimerization	44	COL6A3,COL12A1,COL27A1,COL4A5,COL3A1,COL11A1,COL1A1,COL19A1,COL4A2,COL14A1,COL28A1,COL6A6,COL16A1,COL4A3,COL4A4,COL5A2,COL13A1,COL25A1,COL6A1,COL18A1,COL5A3,COL10A1,COL21A1,COL20A1,COL22A1,COL15A1,COL7A1,COL9A1,COL9A3,COL24A1,COL4A1,COL2A1	1	0.00442433270872704	COL11A1,COL9A1,COL6A5,COL28A1,COL19A1,COL6A3,COL1A1,COL24A1,COL3A1,COL7A1,COL6A6,COL12A1,COL4A3,COL26A1,COL5A2,COL14A1,COL2A1,COL22A1,COL1A2,COL4A4,COL8A1,COL13A1,COL11A2,COL4A2,COL17A1,COL5A3,COL6A2,COL9A2	1	0.000682002633636949		NA	NA	COL14A1,COL11A1,COL7A1,COL6A3,COL4A4,COL6A6,COL12A1,COL24A1,COL19A1,COL4A2,COL17A1,COL4A3,COL15A1,COL3A1,COL1A2,COL5A2,COL1A1,COL2A1,COL28A1,COL9A1,COL5A3,COL16A1,COL27A1,COL6A5,COL22A1,COL8A2,COL25A1,COL18A1,COL10A1,COL11A2,COL23A1,COL13A1,COL21A1	1	7.66460565269523e-05	COL6A5,COL6A3,COL5A1,COL6A6,COL4A2,COL19A1,COL12A1,COL4A1,COL16A1,COL8A1,COL4A6,COL17A1,COL11A1,COL3A1,COL1A1,COL5A2,COL25A1,COL4A5,COL4A3,COL8A2,COL14A1,COL21A1,COL13A1,COL4A4,COL5A3,COL24A1,COL2A1,COL7A1,COL18A1,COL15A1,COL9A1	1	9.69646964236127e-09	COL14A1,COL12A1,COL1A2,COL5A2,COL6A5,COL4A6,COL4A3,COL11A1,COL3A1,COL17A1,COL24A1,COL6A6,COL1A1,COL6A3,COL7A1,COL22A1,COL23A1,COL4A5,COL5A3,COL13A1,COL4A2,COL2A1,COL19A1,COL27A1,COL9A3,COL9A1,COL10A1,COL16A1	1	4.67384530514057e-06	COL21A1,COL24A1,COL6A5,COL9A1,COL11A1,COL1A1,COL22A1,COL4A1,COL4A2,COL5A2,COL6A3,COL6A6	1	7.17595490950972e-06		NA	NA		NA	NA		NA	NA		NA	NA		NA	NA	LUAD,LUSC,BLCA,CESC_Squamous,BRCA,SKCM	7.72435917458661e-22
REAC:R-HSA-9006934	Signaling by Receptor Tyrosine Kinases	486		NA	NA	PIK3CA,FN1,COL11A1,ITPR2,ITPR1,REST,RASA1,MAPKAP1,BRAF,HGF,CHD4,JAK2,COL9A1,COL6A5,LAMA2,LAMA1,PIK3CB,COL6A3,PPP2R1A,KDR,SOS1,ITGB3,PTPRO,HSP90AA1,YES1,PDE3B,COL1A1,PTPRK,PXN,STAT1,DOCK7,ATP6V1A,THBS2,VAV1,DIAPH1,DUSP7,GABRB3,LAMC1,ROCK2,IRS4,AKT3,PGR,RICTOR,COL24A1,DNM3,PLG,NCKAP1L,LAMA4,COL3A1,COL6A6,PIK3R1,PAK1,CYBB,EP300,STAT6,GABRQ,POLR2I,PTPN11,COL4A3,DOCK3,DNM1,FLT1,ROCK1,NCOR1,ITPR3,LAMB2…	1	0.00220981551472206		NA	NA	PIK3CA,EP300,ERBB2,LAMA3,NCOR1,CHD4,ITPR2,HSP90AA1,COL11A1,KIDINS220,LAMA1,FN1,LAMA2,SOS1,EGF,RICTOR,DOCK7,COL6A3,LAMB1,LAMA4,PTPRK,COL4A4,COL6A6,IRS4,MTOR,CLTC,ITPR1,DNM2,TIAM1,LAMB2,ADAM17,ROCK2,ADAM10,ACTB,ATP6V1A,PIK3R4,KDR,MET,LAMB3,RHOA,TNS3,PTPRO,CTNNB1,RPS6KA5,TEC,DOCK1,STAT1,LAMA5,COL24A1,ITGAV,ARHGEF7,AP2B1,HGS,FRS2,RPS6KA2,COL4A2,HGF,CTNND1,PLCG1,ITCH,NCSTN,COL4A3,BRAF,COL3A1,PDGFRA,UB…	1	9.6001520081657e-05	PIK3CA,EP300,CHD4,PCSK5,COL6A5,EPS15,PIK3R1,FLT1,ROCK2,COL6A3,COL5A1,SOS1,MST1R,NCOR1,UBC,PTPN12,COL6A6,ITPR1,MAPK1,ITPR2,COL4A2,ACTG1,IRS4,NOS3,ERBB2,CTNND1,ADAM17,LAMA4,PGR,ACTB,DOCK7,COL4A1,LAMC1,ITGB1,INSR,LAMA1,AP2A1,FYN,CILP,JAK2,HGF,PTPRK,AKT2,AP2A2,STAM,ROCK1,COL11A1,PRKCE,AKT3,NCSTN,TAB2,RASA1,STAT3,REST,EGR1,COL3A1,EGFR,LAMB2,NEDD4,PRKCZ,COL1A1,TNS4,SOCS6,ITGA2,GRIN2B,COL5A2,LAMB3,ITGB3…	1	8.83689999194776e-06	PIK3CA,NCOR1,DOCK7,CLTC,CHD4,LAMA4,RHOA,RICTOR,ITPR3,LAMA2,ELMO1,MTOR,PAK1,PIK3CB,COL1A2,ERBB2,PCSK5,PRKCB,WWP1,ITPR2,IRS4,CTNND1,MST1R,INSR,DOCK1,ROCK2,ESR1,LAMA3,ADAM12,LAMA1,PIK3C3,COL5A2,COL6A5,COL4A3,DOCK3,THBS4,HSP90AA1,PAK2,RPS6KA5,RAPGEF1,COL11A1,RALGDS,FN1,COL3A1,AKT1,NCSTN,IGF1R,CDK5,PLG,TEC,PDGFRB,IRS1,FLRT3,PTBP1,GRIN2B,PDGFRA,ITCH,EPS15,PTPRO,LAMC1,MET,TCIRG1,UBC,COL24A1,COL6A6,ATP6V…	1	8.63461186572917e-05		NA	NA		NA	NA	PIK3CA,NCOR1,ROCK1,COL11A1,LAMA2,LAMC1,EP300,FN1,STAT1,LAMA3,ITGA2,ITPR1,DOCK1,NEDD4,COL24A1,ESRP1,ITPR2,PAK2,PTK2,TIAM1,LAMA4,ITGB1,PDGFRA,ITCH,UBC,NAB1,RHOA,MST1R,ACTB,CLTC,COL6A3,COL4A5,BRAF,EPS15,USP8,NCK1,GABRB2,IRS4,BTC,COL1A2,AP2B1,EPN1,NCBP1,CYFIP1,PLCG1,PRKCE,KIT,COL4A2,FES,ROCK2,DOCK7,THBS1,LAMA1,RASA1,PTPRK,THBS2,FRS3,ATP6V1D,PLAT,NRP2,PIK3R4,DNM2,EGFR,GABRQ,NCF2,CDH5,PLG,NCBP2,ITGA3,H…	1	0.00143540728511106		NA	NA		NA	NA		NA	NA	LUSC,BLCA,CESC_Squamous,BRCA,HNSC_HPV-	3.6093474347047e-14
REAC:R-HSA-9013508	NOTCH3 Intracellular Domain Regulates Transcription	24		NA	NA		NA	NA		NA	NA		NA	NA	EP300,CREBBP,PLXND1,NOTCH1,MAML1,NOTCH3,MAML3,WWC1,MAML2,MAMLD1,STAT1,HES1,KAT2A	1	0.00725007869269149		NA	NA		NA	NA		NA	NA		NA	NA		NA	NA		NA	NA		NA	NA	CESC_Squamous	0.0072500786926915
REAC:R-HSA-9024446	NR1H2 and NR1H3-mediated signaling	45		NA	NA		NA	NA		NA	NA	EP300,NCOR1,NCOA1,TNRC6A,RXRA,TNRC6B,KDM3A,AGO3,ABCA1,FASN,NRIP1,TNRC6C,NCOR2,KDM1A,AGO2,KDM4A,AGO1,KDM1B,NR1H2,MOV10,GPS2,AGO4,RXRB,ANGPTL3,ABCG5	1	0.0015531445836173		NA	NA		NA	NA		NA	NA		NA	NA		NA	NA		NA	NA		NA	NA		NA	NA	BLCA	0.0015531445836173
REAC:R-HSA-9029569	NR1H3 & NR1H2 regulate gene expression linked to cholesterol transport and efflux	36		NA	NA		NA	NA		NA	NA	EP300,NCOR1,NCOA1,TNRC6A,RXRA,TNRC6B,KDM3A,AGO3,ABCA1,TNRC6C,NCOR2,KDM1A,AGO2,KDM4A,AGO1,KDM1B,NR1H2,MOV10,GPS2,AGO4,RXRB	1	0.000633776425578665		NA	NA		NA	NA		NA	NA		NA	NA		NA	NA		NA	NA		NA	NA		NA	NA	BLCA	0.000633776425578665
REAC:R-HSA-913709	O-linked glycosylation of mucins	62		NA	NA		NA	NA		NA	NA		NA	NA		NA	NA		NA	NA		NA	NA	MUC16,MUC4,MUC17,B3GNT5,GALNT5	1	0.000234998130908608		NA	NA		NA	NA	MUC4,MUC16,MUC5B,MUC17	1	0.0016303425577035		NA	NA	UCEC_CNL,CESC_Adeno	6.04379655282315e-06
REAC:R-HSA-9665348	Signaling by ERBB2 ECD mutants	14		NA	NA		NA	NA		NA	NA	PIK3CA,ERBB2,HSP90AA1,SOS1,EGF	1	0.00288163056695698		NA	NA		NA	NA		NA	NA		NA	NA		NA	NA		NA	NA		NA	NA		NA	NA	BLCA	0.00288163056695697
REAC:R-HSA-9671555	Signaling by PDGFR in disease	18		NA	NA		NA	NA		NA	NA	PIK3CA,GOLGA4,SOS1,KDR,STAT1,ETV6,PDGFRA,PIK3CB,BIN2,FIP1L1,PIK3R1,WDR48,STAT3,KANK1,HRAS	1	0.00152401749668393		NA	NA		NA	NA		NA	NA		NA	NA		NA	NA		NA	NA		NA	NA		NA	NA	BLCA	0.00152401749668393
REAC:R-HSA-977068	Termination of O-glycan biosynthesis	23		NA	NA		NA	NA		NA	NA		NA	NA	MUC4,MUC16,MUC17,MUC5B	1	0.00521055778348798		NA	NA		NA	NA	MUC16,MUC4,MUC17	1	0.00115786561705842		NA	NA		NA	NA	MUC4,MUC16,MUC5B,MUC17	1	2.67356329391101e-05	MUC4,MUC17,MUC16	1	0.00927082163450795	CESC_Squamous,UCEC_CNL,CESC_Adeno,ESCA_Squamous	5.6278200179578e-09
REAC:R-HSA-983712	Ion channel transport	182		NA	NA		NA	NA		NA	NA	RYR2,RYR3,RYR1,WNK1,ATP8B1,ATP2B4,UNC79,ATP8B4,TRPM6,ATP6V1A,ATP12A,CLCA4,TRPC4,ATP13A2,TRPM3,SLC9C1,TRPM2,CLCN1,WNK3,ATP8A2,NALCN,ATP2B1,ATP7B,UBC,ATP11B,ANO5,ATP1A4,TRPM1,ANO9,UBA52,TRPA1,ATP2A1,TPCN1,CLCN3,RIPK3,SCNN1A,ANO1,ANO4,ANO6,TRPM7,ATP10D,ATP6V0A1,ATP2A2,ATP13A4,ATP13A5,TRPV5,CASQ1,ATP10A,CLCN2,ATP7A,ATP6V0A4,ATP1A1,ANO8,ASIC1,ATP8A1,ATP6V1H,CAMK2D,TRDN,MCOLN1,CLCN6,ATP10B,CLCA1,WNK4,A…	1	4.66431298162564e-07	RYR2,RYR1,RYR3,WNK3,ANO6,UBC,BEST3,UNC79,TRPM1,WNK1,TRPM7,ATP11B,ATP10D,ASPH,UNC80,ATP8B4,ATP1A3,WNK4,ANO2,SLC9C1,ATP2B3,ATP2C1,CLCNKA,ATP7A,ATP13A4,ANO3,ATP8B2,ATP9A,BEST1,TRPM4,ATP7B,ATP10A,TRPC1,WNK2,CAMK2A,SGK3,MCOLN2,TRPM8,ATP11A,TRPV4,ATP2A1,TRPC5,CLCN6,ASIC2,ATP13A5,NEDD4L,CLCN5,ATP2B2,TRPC3,CASQ1,ATP6V0D2,ANO9,ATP8B1,NALCN,CLCN2,ANO4,ANO8,ASIC3,TRPC4,ANO7,TRPM6,ATP6V1A,TPCN1,TRPC7,TRPA1,A…	1	1.33426575183662e-06	RYR2,RYR3,ATP2B1,UNC79,TRPM3,WNK3,RYR1,UNC80,WNK1,ANO6,WWP1,ATP10B,ATP2C1,ANO4,ATP7A,TRPM6,TRPM8,ATP10D,ATP10A,ATP2B4,SCNN1A,ATP9A,ATP11A,ANO5,ANO1,ATP7B,CLCNKA,WNK2,SLC9C1,ANO2,CLCA2,TRPA1,SLC9C2,TRPC3,TCIRG1,UBC,ATP6V1A,RIPK1,NALCN,ATP8B3,RAF1,ATP2B3,ATP2C2,CAMK2A,ASIC3,TRPC1,ATP13A1	1	0.000101285362469025		NA	NA		NA	NA	RYR2,WNK4,RYR1,UNC79,RYR3,WNK3,CLCA2,ATP10B,NALCN,ANO5,ATP10A,TRPA1,UBC,TRPM7,SLC17A3,ATP8A2,TRPM3,ATP12A,WNK1,CLCNKA,ATP11A,ATP8A1,ATP8B4,ATP13A4,ATP6V1D,ATP8B2,ATP2B4,CLCA1,TRPC5,SGK1,ASIC3,ATP2C2,ATP6V1G3,TCIRG1,TRPC1,ATP7A,ATP2C1,ATP1A1,ANO10,CLCN3,ATP1A2,TRPC3,ASPH,ATP2B3,TRPM6,SGK2,SLC9C1,ANO3,ATP6V1C1,CLCA4,ATP11C,TRPV5,ATP8B1,SCNN1B,TRPM5,MCOLN3,SCNN1D,CUTC,ATP6V0A4,SGK3,ATP10D,ATP1B3,SLC…	1	2.34554722275012e-05		NA	NA		NA	NA		NA	NA	BLCA,CESC_Squamous,BRCA,HNSC_HPV-	2.89621715615984e-17

## Sheet: SBS40
term.id	term.name	term.size	GBM_overlap	GBM_evidence	GBM_adjusted.p.val	OV_overlap	OV_evidence	OV_adjusted.p.val	LUAD_overlap	LUAD_evidence	LUAD_adjusted.p.val	UCEC_CNH_overlap	UCEC_CNH_evidence	UCEC_CNH_adjusted.p.val	BLCA_overlap	BLCA_evidence	BLCA_adjusted.p.val	STES_CIN_overlap	STES_CIN_evidence	STES_CIN_adjusted.p.val	PAAD_overlap	PAAD_evidence	PAAD_adjusted.p.val	KIRP_overlap	KIRP_evidence	KIRP_adjusted.p.val	LIHC_overlap	LIHC_evidence	LIHC_adjusted.p.val	CESC_Squamous_overlap	CESC_Squamous_evidence	CESC_Squamous_adjusted.p.val	SARC_overlap	SARC_evidence	SARC_adjusted.p.val	BRCA_overlap	BRCA_evidence	BRCA_adjusted.p.val	CRC_CIN_overlap	CRC_CIN_evidence	CRC_CIN_adjusted.p.val	SKCM_overlap	SKCM_evidence	SKCM_adjusted.p.val	KIRC_overlap	KIRC_evidence	KIRC_adjusted.p.val	UCEC_CNL_overlap	UCEC_CNL_evidence
REAC:R-HSA-111465	Apoptotic cleavage of cellular proteins	37		NA	NA		NA	NA		NA	NA		NA	NA		NA	NA		NA	NA		NA	NA		NA	NA		NA	NA		NA	NA		NA	NA		NA	NA		NA	NA	CTNNB1,TJP1,DSP,APC,DSG3,DBNL,PLEC,DSG1	1	0.000759119856134375		NA	NA		NA
REAC:R-HSA-112040	G-protein mediated events	54	ADCY3,ADCY7,NBEA,ADCY9,PLA2G4A,PLCB3,ITPR3,PLCB2,GNAT3,ITPR2,CAMK2D,PRKCG,PRKACA,PRKCD,MAPK1,CAMKK1,ADCY5,CAMK2A,AHCYL1,CALM1,GNAI2,CAMKK2,GNAO1,ADCY6,PRKX	1	0.00559037842967381		NA	NA		NA	NA		NA	NA		NA	NA		NA	NA		NA	NA		NA	NA		NA	NA		NA	NA		NA	NA		NA	NA		NA	NA		NA	NA		NA	NA		NA
REAC:R-HSA-112043	PLC beta mediated events	53	ADCY3,ADCY7,NBEA,ADCY9,PLA2G4A,PLCB3,ITPR3,PLCB2,GNAT3,ITPR2,CAMK2D,PRKCG,PRKACA,PRKCD,MAPK1,CAMKK1,ADCY5,CAMK2A,AHCYL1,CALM1,GNAI2,CAMKK2,GNAO1,ADCY6,PRKX	1	0.00367252383085321		NA	NA		NA	NA		NA	NA		NA	NA		NA	NA		NA	NA		NA	NA		NA	NA		NA	NA		NA	NA		NA	NA		NA	NA		NA	NA		NA	NA		NA
REAC:R-HSA-112316	Neuronal System	399	ABCC9,SLITRK6,GABRA6,HCN1,KCNA4,ADCY3,SYN1,ADCY7,PTPRD,SHANK2,BCHE,NTRK3,NBEA,ADCY9,SLC6A1,KIF17,CHAT,SIPA1L1,KCNN3,SLC5A7,GABRA5,RPS6KA3,KCNJ16,IL1RAPL2,SYT9,GRIN2B,GABRB3,NRG1,KCNK18,SLITRK4,PLCB3,PLCB2,NRAS,RASGRF1,SYT12,KCNH5,KCNH1,KCNJ5,SLC1A6,KCNJ12,GRIK3,DBNL,KCNH8,GABRB1,CACNA1E,KCNMB1,SLC6A4,KCND1,GNAT3,PRKAA1,KCNC2,NLGN3,GRIK2,GRIN2A,SLITRK3,SLITRK2,NRXN2,APBA1,CHRND,EPB41,CACNA1B,CAMK2…	1	0.000572279893187427		NA	NA	PTPRD,ABCC9,ADCY2,SLITRK3,NTRK3,GRIN2A,BCHE,CACNA1E,NRXN1,SLITRK6,GAD2,KCNH8,KCNJ3,KCNH1,ADCY8,CACNB2,GRM5,GABRA4,EPB41L3,KCNH6,GRIN2B,TUBA3D,KCNB2,KCNA5,SLITRK1,LRFN2,ACTN2,DLG2,SHANK2,NBEA,GABRA2,IL1RAPL2,CHRNA1,GRIA1,GRIN3A,KCNQ2,HTR3A,SLITRK2,KCNH7,SLITRK4,NLGN1,DLGAP1,CHRNA4,NRXN3,HCN1,SLITRK5,GRIA4,RIMS1,KCNC2,LRRTM3,TUBB4A,GRIA3,GABRG3,GLRA2,MYO6,PRKCA,PPFIA2,GRIA2,DLGAP2,KCNA2,KCNMA1,TUBB…	1	1.0752772064187e-06		NA	NA		NA	NA		NA	NA		NA	NA		NA	NA		NA	NA		NA	NA		NA	NA		NA	NA		NA	NA		NA	NA		NA	NA		NA
REAC:R-HSA-114604	GPVI-mediated activation cascade	35	PIK3R1,COL1A2,PTPN11,PIK3CA,VAV1,PIK3CG,PLCG2	1	2.63669531285169e-05		NA	NA		NA	NA		NA	NA		NA	NA		NA	NA		NA	NA		NA	NA		NA	NA		NA	NA		NA	NA		NA	NA		NA	NA		NA	NA		NA	NA		NA
REAC:R-HSA-1257604	PIP3 activates AKT signaling	249	EGFR,PTEN,TP53,PIK3R1,PTPN11,PIK3CA,PDGFRA,VAV1,SALL4	1	0.00968211092965018		NA	NA		NA	NA	TP53,PPP2R1A,PIK3CA,CHD4,PTEN	1	0.000230787581602198		NA	NA		NA	NA		NA	NA		NA	NA		NA	NA		NA	NA		NA	NA		NA	NA		NA	NA		NA	NA		NA	NA		NA
REAC:R-HSA-1442490	Collagen degradation	64		NA	NA	COL11A1,COL4A1,COL6A3,COL17A1,COL6A6,COL3A1,COL5A1,COL4A6	1	0.00143521607268596		NA	NA		NA	NA	COL4A6,COL6A5,COL6A3,COL11A1,COL6A6,CTSK,COL19A1,MMP10,MMP20,COL1A1,COL6A1,MMP2,COL8A2,MMP9,COL14A1,COL25A1,COL7A1	1	0.00335278632424403		NA	NA		NA	NA		NA	NA	COL11A1,COL6A6,COL6A5,COL5A3,COL12A1,COL2A1,COL19A1,FURIN,COL4A4,COL1A2,COL16A1,COL4A6,COL15A1,COL9A3,COL6A2,MMP7,ADAM17,MMP3,MMP19,COL9A1,COL1A1,MMP2,COL5A1,COL4A5,COL4A1,COL4A2,COL3A1,COL11A2,COL8A2,COL4A3,COL6A3,COL5A2	1	0.00290356582311336		NA	NA	COL4A6,COL12A1,COL4A3,COL5A3,COL4A1,MMP10,COL19A1,COL4A5,COL11A2	1	0.00155477231315443	COL11A1,COL4A5,COL12A1,COL4A6,COL14A1,COL4A1,COL17A1,COL15A1,COL6A6,COL4A4,COL9A2,COL5A3,COL6A5,COL4A3,COL18A1,COL9A1,MMP15,COL19A1,COL4A2	1	0.00305051790663779	COL6A5,COL11A1,COL12A1,COL4A5,COL1A2,COL3A1,COL4A1,COL4A4,COL18A1,COL4A6,ADAM9,COL5A2,COL15A1,COL11A2,COL2A1,COL5A3,COL6A3,COL6A1,COL9A1,MMP2,ADAM17,COL14A1,MMP20,COL8A1,COL4A2,COL19A1,COL16A1,COL7A1	1	7.21016444200123e-06		NA	NA		NA	NA		NA
REAC:R-HSA-1474228	Degradation of the extracellular matrix	140	COL6A3,HSPG2,COL1A2,ADAMTS16,FBN2,COL11A1,FBN3,COL4A3,COL4A4,COL17A1,COL4A6,FBN1,COL12A1,TLL1,COL11A2,COL14A1,COL3A1,PLG,A2M,FN1,OPTC,COL6A5,COL1A1,TMPRSS6,LAMA3,COL18A1,MMP17,CAPN6,BMP1,COL4A2,ELN,COL6A6,CAPNS1,COL5A1,COL16A1,CDH1,COL5A2,SPOCK3,LAMC1	1	0.000124681273247367	COL11A1,COL4A1,COL6A3,COL17A1,COL6A6,LAMC1,COL3A1,COL5A1,COL4A6,FBN1,COL19A1,TLL1,LAMB1,COL6A5,LAMA3,FN1,ADAM15,COL7A1,COL2A1,CAPN13,COL14A1,ADAMTS8,ELN,ADAMTS18,ADAM17,MMP1,CAPN9,PRSS1,COL26A1,ADAMTS4,COL12A1,HSPG2,LAMB3	1	0.00205733789188623	COL11A1,FBN2,COL6A3,LAMB1,COL3A1,COL19A1,COL7A1,ADAMTS16,FBN1,ACAN,LAMA3,COL14A1,COL12A1,COL1A2,COL6A6,PRSS1,TLL2,COL5A2,PLG,MMP2,COL4A5,MMP16,COL5A1,CAPN5,COL15A1,COL6A2,ADAMTS18,A2M,CAPN13,TLL1,LAMC1,LAMA5,MMP10,COL11A2,COL9A3,DCN,CAPN7,BCAN,MMP24,COL8A1,MMP13,COL9A2,SPP1,MMP19,TMPRSS6,COL25A1,COL9A1,MMP25,BSG,ADAMTS9,COL17A1,BMP1,ADAM15,ADAM10,SCUBE3,MMP8,COL26A1,FN1,COL4A3,COL5A3,PHYKPL,ADAM1…	1	0.000159312555539043		NA	NA	FBN1,FBN2,COL4A6,COL6A5,COL6A3,COL11A1,COL6A6,CTSV,CTSK,ADAMTS9,ADAMTS18,TLL2,COL19A1,MMP10,LAMA3,MMP20,COL1A1,ADAMTS4,COL6A1,MMP16,MMP2,COL8A2,MMP9,COL14A1,COL25A1,COL7A1,FBN3,MMP24,ADAMTS8,LAMB3,CAST	1	0.00295107049530822	MMP16,LAMA3,COL16A1,CD44,COL14A1,COL5A1,ADAMTS5,ELN,COL4A5,COL6A6,COL6A5,COL15A1,PLG,COL11A1,COL5A3,LAMB1,COL6A1,COL3A1,LAMC2,COL1A2,FN1,COL12A1,MMP19,FBN1,FBN2,COL4A4,ADAMTS16,CTSL,CAPN7,CAPNS1,COL6A2,COL2A1,HSPG2,BMP1,ADAM17	1	0.000351713504304632		NA	NA		NA	NA	COL11A1,COL6A6,FBN1,FBN2,LAMB3,COL6A5,LAMC1,COL5A3,COL12A1,COL2A1,ADAMTS9,COL19A1,TLL1,LAMA5,FN1,FURIN,LAMA3,COL4A4,COL1A2,COL16A1,A2M,CAPN11,CAPN10,COL4A6,ELN,COL15A1,COL9A3,HTRA1,COL6A2,MMP7,CAPN6,ADAM17,MMP3,ACAN,SCUBE3,MMP19,COL9A1,COL1A1,CAPN15,MMP2,LAMB1,BCAN,COL5A1,SCUBE1,CAPN7,COL4A5,ADAMTS1,COL4A1,COL4A2,COL3A1,COL11A2,FBN3,COL8A2,HSPG2,COL4A3,PRSS1,COL6A3,COL5A2	1	0.00112072094880215		NA	NA	COL4A6,CAPN13,COL12A1,COL4A3,A2M,COL5A3,SCUBE1,COL4A1,MMP10,COL19A1,COL4A5	1	0.00193490636742189	COL11A1,CDH1,COL4A5,COL12A1,COL4A6,COL14A1,COL4A1,COL17A1,FN1,BCAN,COL15A1,LAMA5,COL6A6,COL4A4,LAMA3,SPOCK3,COL9A2,CAPN12,A2M,COL5A3,COL6A5,NID1,SPP1,COL4A3,COL18A1,COL9A1,MMP15,COL19A1,COL4A2,MMP16,ADAMTS18,CAPN13,FBN3,ADAMTS5,CTSS,KLKB1,CAPN10,PLG,COL1A2,MMP19,ELN,TLL2,COL6A2,COL10A1,SCUBE3	1	0.003000544126597	COL6A5,COL11A1,ADAMTS16,COL12A1,FBN3,FBN1,FBN2,COL4A5,COL1A2,FN1,COL3A1,COL4A1,COL4A4,COL18A1,COL4A6,MMP16,ADAM9,COL5A2,SPOCK3,COL15A1,COL11A2,COL2A1,COL5A3,COL6A3,HSPG2,A2M,SCUBE3,PRSS1,COL6A1,COL9A1,CAPN6,CAPN15,MMP2,CAPN8,ADAM17,COL14A1,CAPNS2,MMP20,HTRA1,COL8A1,CD44,MMP25,SPP1,COL4A2,ACAN,ADAMTS4,COL19A1,COL16A1,COL7A1,CAPN3,CAPN2,CMA1,LAMB1,PLG,CTSS,ADAMTS5,ADAMTS18,SCUBE1,MMP9,CTSL,CAPN14,C…	1	3.41999937832062e-08		NA	NA	FBN2,COL4A5,COL6A3,LAMC2,FBN1,COL1A2,A2M,COL2A1,ADAMTS5,COL15A1,FBN3,COL26A1,LAMC1,LAMA3,OPTC,FN1,COL11A1,LAMA5,ADAMTS9,COL7A1,CAPN3,COL6A5,ADAM10,COL5A2,TLL1,BMP1,COL6A6,COL5A3,MMP20,CAPN6,MMP14,CAPN10,MMP8,KLKB1,COL12A1,ADAM17,CMA1,COL1A1,CAPN2,ACAN,LAMB1,CTSB,BCAN,COL11A2,CD44,MMP2,COL8A1,TPSAB1	1	2.07696873032333e-05		NA
REAC:R-HSA-1474244	Extracellular matrix organization	298	COL6A3,HSPG2,COL1A2,DMD,THBS1,ADAMTS16,FBN2,COL11A1,FBN3,LAMA2,LAMA1,COL4A3,COL4A4,VCAN,COL17A1,COL4A6,FBN1,COL12A1,MFAP1,TLL1,ITGB2,DDR2,LRP4,COL11A2,COL14A1,ITGA10,COL3A1,FGG,FGA,PLG,LAMB2,NCAN,AGRN,A2M,COMP,ITGAD,FN1,OPTC,FBLN2,ADAMTS3,MUSK,COL6A5,SDC3,COL1A1,DAG1,TMPRSS6,EMILIN2,MFAP3,LAMA3,PXDN,TNN,COL18A1,ACTN1,MMP17,DDR1,CAPN6,BMP1,COL4A2,PLEC,ELN,TGFB3,ICAM2,COL6A6,CAPNS1,NRXN1,COL5A1,COL…	1	1.78458591465149e-09	COL11A1,LAMA1,COL4A1,COL6A3,COL17A1,COL6A6,LAMC1,DMD,VWF,COL3A1,COL5A1,COL4A6,TNXB,ITGA3,FBN1,EMILIN2,ITGA2,LAMA2,COL19A1,TLL1,COL24A1,LAMB1,MUSK,COL6A5,PXDN,LAMC3,COL22A1,NCAM1,ADAM19,LAMA3,ADAMTS3,FN1,ADAM15,ITGA4,COL7A1,COL2A1,CAPN13,KDR,COL14A1,DDR2,ITGB4,SDC1,EMILIN1,ADAMTS8,ELN,ITGAE,NRXN1,ADAMTS18,DAG1,LOXL3,ICAM3,ADAM17,MMP1,CAPN9,PRSS1,COL26A1,ADAMTS4,SH3PXD2A,ITGB8,NTN4,CEACAM1,COL12A1,…	1	1.01337318273618e-06	COL11A1,DMD,FBN2,VCAN,COL6A3,LAMB1,TNR,LAMA2,LAMA1,LAMA4,COL3A1,COL19A1,COL7A1,ADAMTS16,FBN1,NRXN1,LTBP1,ACAN,ITGA4,ITGA8,KDR,LAMA3,COL14A1,PLEC,COL12A1,COL1A2,ADAMTS3,COL6A6,PRSS1,TNN,ITGAD,LAMC3,TLL2,NID2,COL21A1,LUM,ADAMTS2,COL5A2,LRP4,PLG,COL22A1,COL24A1,MMP2,COL4A5,ITGB2,MMP16,COL5A1,ADAM19,PRKCA,SH3PXD2A,CAPN5,COL15A1,THBS1,COLGALT2,MUSK,COL6A2,FGA,COL28A1,PXDN,ITGA1,ADAMTS18,A2M,CAPN13,TLL…	1	1.17563272255831e-08		NA	NA	LAMA1,FBN1,FBN2,COMP,VCAN,VWF,TNN,COL4A6,MUSK,COL6A5,NRXN1,COL6A3,COL24A1,COL11A1,COL6A6,CTSV,CTSK,MATN4,ADAMTS9,ADAMTS18,TLL2,COL19A1,SH3PXD2A,ITGA1,MMP10,PXDN,ADAM12,LAMA3,PLOD3,MMP20,COL1A1,AGRN,ADAMTS4,COL28A1,COL6A1,P4HB,MMP16,MMP2,COL8A2,TNXB,NCAM1,BMP4,ADAMTS14,MMP9,COL14A1,COL25A1,NID2,COL7A1,FBN3,EFEMP1,ITGA5,ITGAD,ITGAM,MMP24,ADAMTS8,ASPN,LAMB3,CAST,LTBP4,EMILIN3,SCUBE1,THBS1,LOXL3,NCST…	1	1.16778033171729e-07	DMD,MMP16,LAMA3,LAMA1,NRXN1,LTBP1,COL16A1,CD44,COL14A1,COL5A1,ADAMTS5,ITGA4,TNC,PCOLCE2,ELN,COL4A5,COL6A6,TNN,ITGAX,ADAMTS14,MATN3,COL6A5,NID2,COL15A1,PLG,COL11A1,COL5A3,LAMB1,COL6A1,COL3A1,COLGALT2,FGF2,LAMC2,COL1A2,COL20A1,FN1,LAMA2,COL24A1,COL12A1,MMP19,ITGAL,FBN1,FBN2,ADAM12,COL4A4,ADAMTS16,CTSL,COL21A1,CAPN7,CAPNS1,COL6A2,LRP4,COL2A1,HSPG2,BMP1,PTPRS,ADAM17,DDR2,P4HA3,NCAN,ITGB6,FGA,EMILIN2,…	1	5.81203050595698e-05		NA	NA	ITGAM,LAMB1,PLOD2,LAMA3,LTBP4,COL9A1,ADAM17,DMD,NRXN1,ADAMTS14,LTBP1,PLEC,HSPG2,COL4A2,ITGB5,LAMB2,A2M,PTPRS,THBS1,CD151,COL5A3,COL6A6,MMP16,COL11A1,NCAM1,BCAN,CAPN3,ICAM5,COL5A1,COL1A2,ITGA10,ITGAV,TNXB,EMILIN3,CRTAP,ADAM19,PLOD1,FBN2,COL10A1,COL2A1,BMP1,ADAMTS16,ITGAE,ITGB8,ITGA2B,ADAM10,COL7A1,COL11A2,LAMA5,ADAMTS3,MMP15,ITGA1,COL25A1,PLOD3,DDR1,ITGAL,AGRN,COL19A1,COL6A5,NCAN,VWF,COL9A3,MMP24,…	1	8.6235417010322e-08	COL11A1,COL6A6,DMD,FBN1,FBN2,LAMB3,ADAM12,FGA,COL6A5,TNR,LAMC1,LTBP3,EFEMP1,COL5A3,LAMA1,NRXN1,NID2,COL12A1,COL2A1,ADAMTS9,COL19A1,ITGA2B,TNXB,ITGA2,LTBP1,TLL1,LAMA5,ADAMTS3,ITGB8,VCAN,FN1,FURIN,NCAM1,LAMA3,MATN4,COL4A4,ITGA7,LAMC3,COL1A2,LRP4,COL16A1,COL24A1,COL27A1,A2M,COMP,CASK,CAPN11,VWF,CAPN10,COL4A6,ITGA4,ELN,ITGB5,BMP2,BMP4,ITGA5,COL15A1,COL9A3,HTRA1,ITGB2,COL6A2,MMP7,COLGALT1,COLGALT2,EMI…	1	4.76412845480273e-09		NA	NA	DMD,COL4A6,CAPN13,COL12A1,COL4A3,TNC,NRXN1,A2M,ASPN,VWF,COL5A3,SCUBE1,COL4A1,ITGB4,MMP10,COL19A1,COL4A5,FGB,COL11A2,THBS1	1	0.000221780103257728	DMD,VCAN,COL11A1,LAMA1,COMP,ITGAV,CDH1,TNN,ITGB4,COL4A5,COL12A1,COL4A6,ITGB1,ITGA1,COL14A1,COL4A1,COL17A1,ADAM19,FN1,BCAN,COL15A1,LAMA4,ITGA11,ADAM12,COLGALT2,LAMA5,COL6A6,ASPN,ITGA6,COL4A4,LAMA3,DSPP,SPOCK3,COL9A2,FGF2,TNR,COL24A1,CAPN12,A2M,COL5A3,SERPINE1,COL6A5,NID1,SPP1,VCAM1,COL4A3,COL18A1,COL9A1,MMP15,COL19A1,NRXN1,COL4A2,LTBP1,MMP16,VTN,ITGA10,TNC,EMILIN3,EFEMP1,BMP4,ADAMTS18,CAPN13,FBN3,…	1	5.98269444627915e-05	DMD,COL6A5,COL11A1,ADAMTS16,COL12A1,VCAN,FBN3,LAMA1,LAMA2,FBN1,FBN2,FGA,COL4A5,KDR,TNN,ITGA8,COL1A2,COL24A1,NCAM1,FN1,NRXN1,COL3A1,ITGA4,LTBP4,LTBP1,COL4A1,TNC,COL4A4,ADAMTS2,COL18A1,ADAM12,COL4A6,MMP16,DDR2,LOXL4,ADAM9,COL5A2,SPOCK3,ITGAL,COL15A1,ADAMTS3,COL22A1,COL11A2,COL2A1,COL5A3,COL6A3,COL27A1,HSPG2,COL20A1,A2M,ITGB6,SCUBE3,PLEC,PRSS1,ADAMTS14,COL6A1,EFEMP1,VWF,TNR,COL9A1,CAPN6,TNXB,CAPN15,…	1	3.1102019080281e-11	MMP13,COL4A1,COL20A1,TNN,FBN2,TNR,ADAMTS3,HSPG2,MMP3,COL22A1,MMP17,ITGAD,PLEC,MATN3,PHYKPL,ADAMTS16,PLG,BMP2,CAST,ADAM12,CAPN7,FGG,ITGAE,NID2,LAMA3,LOX,ITGA8,DMD,BCAN,CAPN10,CASK,ITGB5,LAMB3,SERPINH1,ACAN,ADAM15,COL4A5,FGB,BMP7,FBLN2,TNC,COL28A1,COL4A2,COL12A1,COL16A1,KDR,COL6A2,LAMC1,ITGA11,TNXB,FURIN,LOXL3,EMILIN2,FN1,ITGA10,LAMA5	1	8.92847024245635e-06	FBN2,COL4A5,VWF,COL6A3,EMILIN1,THBS1,LAMC2,FBN1,LAMA4,COL1A2,A2M,ITGA11,COL2A1,ADAMTS5,NRXN1,COL15A1,FBN3,FMOD,ITGB6,VCAN,ADAMTS14,PXDN,LAMA2,ITGAL,COL26A1,FBLN1,LAMC1,LAMA3,OPTC,FN1,COL11A1,LRP4,LAMA5,ADAMTS9,LTBP1,ITGA4,MUSK,DMD,COL7A1,COLGALT2,ADAMTS2,ITGA3,COL24A1,ITGAD,CAPN3,COL22A1,COL6A5,ADAM10,TNR,COL5A2,TLL1,BMP1,COL6A6,COL27A1,LTBP2,COL5A3,LAMB2,FGG,MMP20,CAPN6,MMP14,ICAM2,CAPN10,PTPRS,…	1	6.26687000635874e-09		NA
REAC:R-HSA-1474290	Collagen formation	89	COL6A3,COL1A2,COL11A1,COL4A3,COL4A4,COL17A1,COL4A6,COL12A1,TLL1,COL11A2,COL14A1,COL3A1,ADAMTS3,COL6A5,COL1A1,LAMA3,PXDN,COL18A1,BMP1,COL4A2,PLEC,COL6A6,COL5A1,COL16A1	1	0.00786062520909675	COL11A1,COL4A1,COL6A3,COL17A1,COL6A6,COL3A1,COL5A1,COL4A6,COL19A1,TLL1,COL24A1,COL6A5,PXDN,COL22A1,LAMA3,ADAMTS3,COL7A1,COL2A1,COL14A1	1	0.000485524177265653	COL11A1,COL6A3,COL3A1,COL19A1,COL7A1,LAMA3,COL14A1,PLEC,COL12A1,COL1A2,ADAMTS3,COL6A6,TLL2,COL21A1,ADAMTS2,COL5A2,COL22A1,COL24A1,COL4A5,COL5A1,COL15A1,COLGALT2,COL6A2,COL28A1,PXDN,TLL1,PCOLCE2,ADAMTS14,ITGA6,COL11A2,COL20A1,COL9A3,COL8A1,LOX,MMP13,COL9A2	1	0.00046030137406895		NA	NA	COL4A6,COL6A5,COL6A3,COL24A1,COL11A1,COL6A6,CTSV,TLL2,COL19A1,PXDN,LAMA3,PLOD3,MMP20,COL1A1,COL28A1,COL6A1,P4HB,COL8A2,ADAMTS14,MMP9,COL14A1,COL25A1,COL7A1	1	9.99658196297497e-05	LAMA3,COL16A1,COL14A1,COL5A1,PCOLCE2,COL4A5,COL6A6,ADAMTS14,COL6A5,COL15A1,COL11A1,COL5A3,COL6A1,COL3A1,COLGALT2,LAMC2,COL1A2,COL20A1,COL24A1,COL12A1,COL4A4,CTSL,COL21A1,COL6A2,COL2A1,BMP1,P4HA3	1	0.000324900337634726		NA	NA	PLOD2,LAMA3,COL9A1,ADAMTS14,PLEC,COL4A2,CD151,COL5A3,COL6A6,COL11A1,COL5A1,COL1A2,CRTAP,PLOD1,COL10A1,COL2A1,BMP1,COL7A1,COL11A2,ADAMTS3,COL25A1,PLOD3,COL19A1,COL6A5,COL9A3,LOX	1	0.000461413219605006	COL11A1,COL6A6,LAMB3,COL6A5,COL5A3,COL12A1,COL2A1,COL19A1,TLL1,ADAMTS3,LAMA3,COL4A4,COL1A2,COL16A1,COL24A1,COL27A1,COL4A6,COL15A1,COL9A3,COL6A2,MMP7,COLGALT1,COLGALT2,LOXL2,MMP3,LOX,COL9A1,COL1A1,PLOD2,COL5A1,ITGA6,PLOD1,COL4A5,COL4A1,COL4A2,COL3A1,COL11A2,ADAMTS14,COL8A2,COL4A3,COL22A1,COL28A1,COL6A3,COL5A2,PLEC,COL20A1	1	5.99943657619713e-06		NA	NA		NA	NA	COL11A1,ITGB4,COL4A5,COL12A1,COL4A6,COL14A1,COL4A1,COL17A1,COL15A1,COLGALT2,COL6A6,ITGA6,COL4A4,LAMA3,COL9A2,COL24A1,COL5A3,COL6A5,COL4A3,COL18A1,COL9A1,COL19A1,COL4A2	1	0.00389358381235883	COL6A5,COL11A1,COL12A1,COL4A5,COL1A2,COL24A1,COL3A1,COL4A1,COL4A4,ADAMTS2,COL18A1,COL4A6,LOXL4,COL5A2,COL15A1,ADAMTS3,COL22A1,COL11A2,COL2A1,COL5A3,COL6A3,COL27A1,COL20A1,PLEC,ADAMTS14,COL6A1	1	2.45940475538848e-08		NA	NA	COL4A5,COL6A3,LAMC2,COL1A2,COL2A1,COL15A1,ADAMTS14,PXDN,COL26A1,LAMA3,COL11A1,COL7A1,COLGALT2,ADAMTS2,COL24A1,COL22A1,COL6A5,COL5A2,TLL1,BMP1,COL6A6,COL27A1,COL5A3,MMP20,COL12A1,COL1A1,LOXL2,CTSB,COL11A2,COL8A1,ITGB4,COL20A1,COL21A1,ITGA6,COL14A1,COL28A1,COL6A1,MMP9,COL4A6,COL6A2,COL4A4,CTSV,P4HA2,PLOD3,COL18A1,COL3A1	1	0.000233195542578718		NA
REAC:R-HSA-1483255	PI Metabolism	83	PTEN,PIK3R1,PIKFYVE,PIK3CA,PIK3CG,MTMR3,INPP5J,PLEKHA5,PIK3C2G,PIK3C2B,PIK3CB,MTMR4,TPTE,TPTE2,PIP4K2C	1	0.00068519454819283		NA	NA		NA	NA		NA	NA		NA	NA		NA	NA		NA	NA		NA	NA		NA	NA		NA	NA		NA	NA		NA	NA		NA	NA		NA	NA	PTEN,PIK3R2,PI4KA,PIK3R4,OCRL,MTMR10,SBF1,PIK3CA,PLEKHA5,PIK3CG,PIK3CB,TPTE2,PTPN13,BMX,INPP4A,SYNJ2,INPP5F,TPTE,VAC14,SYNJ1,SBF2,MTMR12,INPPL1,PI4K2A,PLEKHA3	1	0.00152299171891541		NA
REAC:R-HSA-1500931	Cell-Cell communication	127		NA	NA		NA	NA		NA	NA		NA	NA		NA	NA		NA	NA		NA	NA		NA	NA		NA	NA		NA	NA		NA	NA		NA	NA		NA	NA		NA	NA		NA	NA		NA
REAC:R-HSA-1566948	Elastic fibre formation	44		NA	NA		NA	NA		NA	NA		NA	NA		NA	NA		NA	NA		NA	NA		NA	NA	FBN1,FBN2,LTBP3,EFEMP1,LTBP1,ITGB8,FN1,FURIN,ELN,ITGB5,BMP2,BMP4,ITGA5,EMILIN2,LOXL2,TGFB3,ITGB6,FBLN1	1	0.00246187992561848		NA	NA		NA	NA		NA	NA		NA	NA		NA	NA		NA	NA		NA
REAC:R-HSA-1650814	Collagen biosynthesis and modifying enzymes	67	COL6A3,COL1A2,COL11A1,COL4A3,COL4A4,COL17A1,COL4A6,COL12A1,TLL1,COL11A2,COL14A1,COL3A1,ADAMTS3,COL6A5,COL1A1,COL18A1,BMP1,COL4A2,COL6A6,COL5A1,COL16A1,COL5A2	1	0.00206710890305569	COL11A1,COL4A1,COL6A3,COL17A1,COL6A6,COL3A1,COL5A1,COL4A6,COL19A1,TLL1,COL24A1,COL6A5,COL22A1,ADAMTS3,COL7A1,COL2A1,COL14A1	1	0.000141724409176387	COL11A1,COL6A3,COL3A1,COL19A1,COL7A1,COL14A1,COL12A1,COL1A2,ADAMTS3,COL6A6,TLL2,COL21A1,ADAMTS2,COL5A2,COL22A1,COL24A1,COL4A5,COL5A1,COL15A1,COLGALT2,COL6A2,COL28A1	1	8.05081083001713e-05		NA	NA	COL4A6,COL6A5,COL6A3,COL24A1,COL11A1,COL6A6,TLL2,COL19A1,PLOD3,COL1A1,COL28A1,COL6A1,P4HB,COL8A2,ADAMTS14,COL14A1,COL25A1,COL7A1	1	0.00141885151368354	COL16A1,COL14A1,COL5A1,PCOLCE2,COL4A5,COL6A6,ADAMTS14,COL6A5,COL15A1,COL11A1,COL5A3,COL6A1,COL3A1,COLGALT2,COL1A2,COL20A1,COL24A1,COL12A1,COL4A4,COL21A1,COL6A2,COL2A1,BMP1,P4HA3	1	4.38803896896684e-05		NA	NA	PLOD2,COL9A1,ADAMTS14,COL4A2,COL5A3,COL6A6,COL11A1,COL5A1,COL1A2,CRTAP,PLOD1,COL10A1,COL2A1,BMP1,COL7A1,COL11A2,ADAMTS3,COL25A1,PLOD3,COL19A1,COL6A5,COL9A3	1	0.00023831922406815	COL11A1,COL6A6,COL6A5,COL5A3,COL12A1,COL2A1,COL19A1,TLL1,ADAMTS3,COL4A4,COL1A2,COL16A1,COL24A1,COL27A1,COL4A6,COL15A1,COL9A3,COL6A2,COLGALT1,COLGALT2,COL9A1,COL1A1,PLOD2,COL5A1,PLOD1,COL4A5,COL4A1,COL4A2,COL3A1,COL11A2,ADAMTS14,COL8A2,COL4A3,COL22A1,COL28A1,COL6A3,COL5A2,COL20A1	1	4.46422622048856e-06		NA	NA		NA	NA	COL11A1,COL4A5,COL12A1,COL4A6,COL14A1,COL4A1,COL17A1,COL15A1,COLGALT2,COL6A6,COL4A4,COL9A2,COL24A1,COL5A3,COL6A5,COL4A3,COL18A1,COL9A1,COL19A1,COL4A2	1	0.00150202233692545	COL6A5,COL11A1,COL12A1,COL4A5,COL1A2,COL24A1,COL3A1,COL4A1,COL4A4,ADAMTS2,COL18A1,COL4A6,COL5A2,COL15A1,ADAMTS3,COL22A1,COL11A2,COL2A1,COL5A3,COL6A3,COL27A1,COL20A1,ADAMTS14,COL6A1	1	1.04772109068978e-09		NA	NA	COL4A5,COL6A3,COL1A2,COL2A1,COL15A1,ADAMTS14,COL26A1,COL11A1,COL7A1,COLGALT2,ADAMTS2,COL24A1,COL22A1,COL6A5,COL5A2,TLL1,BMP1,COL6A6,COL27A1,COL5A3	1	0.000718535813252632		NA
REAC:R-HSA-1655829	Regulation of cholesterol biosynthesis by SREBP (SREBF)	53		NA	NA		NA	NA		NA	NA		NA	NA		NA	NA		NA	NA		NA	NA	CREBBP,HELZ2,ACACA,FASN,CYP51A1,ACACB,NFYA,MED1,RXRA,MTF1,SCAP,RAN,KPNB1,ELOVL6,TM7SF2,TBL1XR1,SEC24B,MBTPS1,NCOA6,SEC23A,HMGCS1,NFYC,NCOA1	1	0.00203488103046724		NA	NA		NA	NA		NA	NA		NA	NA		NA	NA		NA	NA		NA	NA		NA
REAC:R-HSA-1660499	Synthesis of PIPs at the plasma membrane	52	PTEN,PIK3R1,PIK3CA,PIK3CG,MTMR3,INPP5J,PLEKHA5,PIK3C2G,PIK3C2B,PIK3CB	1	0.000491807807830717		NA	NA		NA	NA		NA	NA		NA	NA		NA	NA		NA	NA		NA	NA		NA	NA		NA	NA		NA	NA		NA	NA		NA	NA		NA	NA		NA	NA		NA
REAC:R-HSA-166520	Signaling by NTRKs	130		NA	NA		NA	NA		NA	NA	PPP2R1A,PIK3CA,CHD4,SOS1	1	0.000511042335730612		NA	NA		NA	NA		NA	NA		NA	NA		NA	NA		NA	NA		NA	NA		NA	NA		NA	NA		NA	NA		NA	NA		NA
REAC:R-HSA-180292	GAB1 signalosome	16	EGFR,PIK3R1,PTPN11,PIK3CA	1	0.000594637599053785		NA	NA		NA	NA		NA	NA		NA	NA		NA	NA		NA	NA		NA	NA		NA	NA		NA	NA		NA	NA		NA	NA		NA	NA		NA	NA		NA	NA		NA
REAC:R-HSA-186763	Downstream signal transduction	26	PIK3R1,PTPN11,PIK3CA,PDGFRA,PLCG1,PIK3CB,STAT5A,NRAS,SOS1	1	0.00401582979299688		NA	NA		NA	NA		NA	NA		NA	NA		NA	NA		NA	NA		NA	NA		NA	NA		NA	NA		NA	NA		NA	NA		NA	NA		NA	NA		NA	NA		NA
REAC:R-HSA-186797	Signaling by PDGF	54	PIK3R1,COL6A3,PTPN11,THBS1,PIK3CA,PDGFRA,PLCG1,COL4A3,COL4A4,PIK3CB,COL3A1,STAT5A,PLG,NRAS,SOS1,COL6A5,THBS4,RAPGEF1,COL4A2,COL6A6,COL5A1,COL5A2	1	2.48369318039016e-05		NA	NA		NA	NA		NA	NA		NA	NA		NA	NA		NA	NA		NA	NA	COL6A6,PIK3CA,COL6A5,THBS2,COL5A3,COL2A1,RASA1,FURIN,COL4A4,STAT1,COL9A3,SRC,COL6A2,PIK3CB,PDGFRB,NRAS,RAPGEF1,COL9A1,COL5A1,COL4A5,COL4A1,COL4A2,COL3A1,PTPN11,COL4A3,PLCG1,COL6A3,COL5A2,PDGFRA	1	0.00187086786089147		NA	NA	COL4A3,PIK3CA,PLCG1,COL5A3,STAT6,COL4A1,COL4A5,THBS1,RASA1	1	0.000586841533814211		NA	NA	PIK3CA,NRAS,COL6A5,COL4A5,COL3A1,COL4A1,COL4A4,COL5A2,COL2A1,COL5A3,COL6A3,STAT1,SOS1,COL6A1,THBS2,COL9A1,PDGFRA,PTPN12,PIK3R1,PDGFD,STAT3,SPP1,COL4A2,PIK3CB	1	4.24203717063506e-05		NA	NA	COL4A5,COL6A3,THBS1,SOS1,COL2A1,PDGFRA,PIK3R2,PIK3CA,PIK3CB,COL6A5,COL5A2,COL6A6,STAT6,COL5A3,BCAR1,STAT5A,PTPN11,PDGFD,COL6A1,PLG,RAPGEF1,NRAS,THBS4,COL6A2,COL4A4,PTPN12,PIK3R1,COL3A1,SPP1,GRB7,THBS3,STAT5B,COL9A1,RASA1	1	0.000449433521440992		NA
REAC:R-HSA-187037	Signaling by NTRK1 (TRKA)	112		NA	NA		NA	NA		NA	NA	PPP2R1A,PIK3CA,CHD4,SOS1	1	0.000280811262514337		NA	NA		NA	NA		NA	NA		NA	NA		NA	NA		NA	NA		NA	NA		NA	NA		NA	NA		NA	NA		NA	NA		NA
REAC:R-HSA-194068	Bile acid and bile salt metabolism	42		NA	NA	CYP7B1,OSBPL1A,ABCB11,SLC10A2,ALB,ACOT8,OSBP,OSBPL2,AMACR,SLCO1B3,AKR1C2,CYP39A1,SLC10A1,CYP8B1,AKR1C3,SLC27A5,SLCO1B1,OSBPL6,CYP27A1,NR1H4,OSBPL9,AKR1C4,SLCO1A2	1	0.00375603066225648		NA	NA		NA	NA		NA	NA		NA	NA		NA	NA		NA	NA		NA	NA		NA	NA		NA	NA		NA	NA		NA	NA		NA	NA		NA	NA		NA
REAC:R-HSA-196780	Biotin transport and metabolism	11		NA	NA		NA	NA		NA	NA		NA	NA		NA	NA		NA	NA		NA	NA		NA	NA		NA	NA		NA	NA		NA	NA		NA	NA		NA	NA		NA	NA		NA	NA		NA
REAC:R-HSA-199418	Negative regulation of the PI3K/AKT network	96	EGFR,PTEN,PIK3R1,PTPN11,PIK3CA,PDGFRA,VAV1,MET	1	0.000551669220982782		NA	NA		NA	NA		NA	NA		NA	NA		NA	NA		NA	NA		NA	NA		NA	NA		NA	NA		NA	NA		NA	NA		NA	NA		NA	NA		NA	NA		NA
REAC:R-HSA-2022090	Assembly of collagen fibrils and other multimeric structures	60	COL6A3,COL1A2,COL11A1,COL4A3,COL4A4,COL17A1,COL4A6,COL12A1,TLL1,COL11A2,COL14A1,COL3A1,COL6A5,COL1A1,LAMA3,PXDN,COL18A1,BMP1,COL4A2,PLEC,COL6A6,COL5A1	1	4.45041639771162e-05	COL11A1,COL4A1,COL6A3,COL17A1,COL6A6,COL3A1,COL5A1,COL4A6,TLL1,COL24A1,COL6A5,PXDN,LAMA3,COL7A1,COL2A1,COL14A1,ITGB4,LOXL3,COL12A1,LAMB3,TLL2,ITGA6,COL15A1,COL11A2	1	2.82899243510686e-05	COL11A1,COL6A3,COL3A1,COL7A1,LAMA3,COL14A1,PLEC,COL12A1,COL1A2,COL6A6	1	0.00237068032491523		NA	NA	COL4A6,COL6A5,COL6A3,COL24A1,COL11A1,COL6A6,CTSV,TLL2,PXDN,LAMA3,MMP20,COL1A1,COL6A1,COL8A2,MMP9,COL14A1,COL7A1,LAMB3,LOXL3,COL2A1,COL5A2,COL11A2,COL5A3,ITGB4,COL4A1	1	0.00032066806570785	LAMA3,COL14A1,COL5A1,COL4A5,COL6A6,COL6A5,COL15A1,COL11A1,COL5A3,COL6A1,COL3A1,LAMC2,COL1A2,COL24A1,COL12A1,COL4A4,CTSL,COL6A2,COL2A1,BMP1	1	0.000887298266539993		NA	NA	LAMA3,COL9A1,PLEC,COL4A2,CD151,COL5A3,COL6A6,COL11A1,COL5A1,COL1A2,COL10A1,COL2A1,BMP1,COL7A1,COL11A2,COL6A5,COL9A3,LOX,TLL2,COL12A1,COL8A1,LOXL4,COL1A1,ITGA6,ITGB4,COL18A1,COL14A1,LOXL1,COL6A2,COL27A1	1	0.00297310785151289	COL11A1,COL6A6,LAMB3,COL6A5,COL5A3,COL12A1,COL2A1,TLL1,LAMA3,COL4A4,COL1A2,COL24A1,COL27A1,COL4A6,COL15A1,COL9A3,COL6A2,MMP7,LOXL2,MMP3,LOX,COL9A1,COL1A1,COL5A1,ITGA6,COL4A5,COL4A1,COL4A2,COL3A1,COL11A2,COL8A2,COL4A3,COL6A3,COL5A2,PLEC	1	6.14015017618368e-06		NA	NA	COL4A6,COL12A1,COL4A3,COL5A3,COL4A1,ITGB4,COL4A5,COL11A2	1	0.00939970345467015	COL11A1,ITGB4,COL4A5,COL12A1,COL4A6,COL14A1,COL4A1,COL17A1,COL15A1,COL6A6,ITGA6,COL4A4,LAMA3,COL9A2,COL24A1,COL5A3,COL6A5,COL4A3,COL18A1,COL9A1	1	1.58664095689307e-05	COL6A5,COL11A1,COL12A1,COL4A5,COL1A2,COL24A1,COL3A1,COL4A1,COL4A4,COL18A1,COL4A6,LOXL4,COL5A2,COL15A1,COL11A2,COL2A1,COL5A3,COL6A3,COL27A1,PLEC,COL6A1,COL9A1	1	3.89811932768636e-08		NA	NA	COL4A5,COL6A3,LAMC2,COL1A2,COL2A1,COL15A1,PXDN,LAMA3,COL11A1,COL7A1,COL24A1,COL6A5,COL5A2,TLL1,BMP1,COL6A6,COL27A1,COL5A3,MMP20,COL12A1,COL1A1,LOXL2,CTSB,COL11A2,COL8A1,ITGB4,ITGA6,COL14A1,COL6A1,MMP9,COL4A6,COL6A2,COL4A4,CTSV	1	1.19924843855796e-05		NA
REAC:R-HSA-2129379	Molecules associated with elastic fibres	37		NA	NA		NA	NA		NA	NA		NA	NA		NA	NA		NA	NA		NA	NA		NA	NA		NA	NA		NA	NA		NA	NA		NA	NA	FBN3,FBN1,FBN2,ITGA8,FN1,LTBP4,LTBP1	1	0.00574908532912319		NA	NA		NA	NA		NA
REAC:R-HSA-216083	Integrin cell surface interactions	84	COL6A3,HSPG2,COL1A2,THBS1,COL4A3,COL4A4,COL4A6,FBN1,ITGB2,ITGA10,COL3A1,FGG,FGA,AGRN,COMP,ITGAD,FN1,COL6A5,COL1A1,COL18A1,COL4A2,ICAM2,COL6A6,COL5A1,COL16A1,ITGAL,TNC,ITGA3,CDH1,COL5A2,VWF,ITGB5,KDR,ITGA4	1	8.57282008642792e-08	COL4A1,COL6A3,COL6A6,VWF,COL3A1,COL5A1,COL4A6,ITGA3,FBN1,ITGA2,COL6A5,FN1,ITGA4,COL7A1,COL2A1,KDR,ITGAE,ICAM3,ITGB8,HSPG2,ITGA6,ITGB2,ITGA7,TNC,JAM2,COL1A2,ITGA9,ITGA5,ITGA8,SPP1,FGB,COL5A2,ICAM2,ITGAL,COL8A1,ITGB6,ITGAD,COL4A2,COL1A1,VCAM1,ITGA2B	1	0.000589476974849565	COL6A3,COL3A1,COL7A1,FBN1,ITGA4,ITGA8,KDR,COL1A2,COL6A6,ITGAD,LUM,COL5A2,COL4A5,ITGB2,COL5A1,THBS1,COL6A2,FGA,ITGA1,ITGB3,ITGAV,ITGAE,ITGA6,ITGAX,FGB,COL9A3,TNC,COL8A1,ITGB1,COL9A2,SPP1,ITGAL,F11R,COL9A1,BSG,AGRN,FGG,ITGB6,JAM3,FN1,COL4A3,COL5A3,ITGA10,IBSP,COL8A2,COL4A6,COL4A1,COL16A1,ITGA2,ITGA7,ITGAM,HSPG2	1	0.00336135299304719		NA	NA	FBN1,COMP,VWF,COL4A6,COL6A5,COL6A3,COL6A6,ITGA1,COL1A1,AGRN,COL6A1,COL8A2,COL7A1,ITGA5,ITGAD,ITGAM,THBS1,ITGAX,ITGAE,FGA,ITGA9,VCAM1,COL2A1,COL5A2,COL5A3,ITGA7,ITGAV,ITGAL,COL4A1	1	0.00382961533193744		NA	NA		NA	NA	ITGAM,COL9A1,HSPG2,COL4A2,ITGB5,THBS1,COL5A3,COL6A6,ICAM5,COL5A1,COL1A2,ITGA10,ITGAV,COL10A1,COL2A1,ITGAE,ITGB8,ITGA2B,COL7A1,ITGA1,ITGAL,AGRN,COL6A5,VWF,COL9A3,ITGA5,ITGAD,ITGB2,COL8A1,JAM3,ITGAX,FN1,KDR,COL1A1,ITGA6,COL18A1	1	9.73143936934439e-05	COL6A6,FBN1,FGA,COL6A5,COL5A3,COL2A1,ITGA2B,ITGA2,ITGB8,FN1,COL4A4,ITGA7,COL1A2,COL16A1,COMP,VWF,COL4A6,ITGA4,ITGB5,ITGA5,COL9A3,ITGB2,COL6A2,ITGB6,COL9A1,COL1A1,KDR,COL5A1,ITGA6,VCAM1,ITGAM,COL4A5,COL4A1,COL4A2,COL3A1,F11R,LUM,ITGA11,ITGAE,COL8A2,HSPG2,COL4A3,COL6A3,COL5A2	1	5.91988643745926e-06		NA	NA	COL4A6,COL4A3,TNC,VWF,COL5A3,COL4A1,COL4A5,FGB,THBS1,FBN1,ITGA1,ITGA4,ITGA8,ITGAV,ITGAD,COL6A6,ITGA10,ITGB6,VTN,FN1,FGG,COL4A4,COL6A1,COL18A1,COL6A3,FGA	1	2.91887148474362e-05	COMP,ITGAV,CDH1,COL4A5,COL4A6,ITGB1,ITGA1,COL4A1,FN1,ITGA11,COL6A6,ITGA6,COL4A4,COL9A2,COL5A3,COL6A5,SPP1,VCAM1,COL4A3,COL18A1,COL9A1,COL4A2,VTN,ITGA10,TNC	1	0.00093321311871976	COL6A5,FBN1,FGA,COL4A5,KDR,ITGA8,COL1A2,FN1,COL3A1,ITGA4,COL4A1,TNC,COL4A4,COL18A1,COL4A6,COL5A2,ITGAL,COL2A1,COL5A3,COL6A3,HSPG2,ITGB6,COL6A1,VWF,COL9A1	1	3.17410541977046e-07		NA	NA	COL4A5,VWF,COL6A3,THBS1,FBN1,COL1A2,ITGA11,COL2A1	1	0.00235000631849021		NA
REAC:R-HSA-2214320	Anchoring fibril formation	15	COL1A2,COL4A3,COL4A4,COL4A6,TLL1,COL1A1,LAMA3,BMP1,COL4A2	1	0.00109192530692466		NA	NA		NA	NA		NA	NA		NA	NA		NA	NA		NA	NA		NA	NA		NA	NA		NA	NA		NA	NA		NA	NA		NA	NA		NA	NA		NA	NA		NA
REAC:R-HSA-2219528	PI3K/AKT Signaling in Cancer	89	EGFR,PTEN,PIK3R1,PTPN11,PIK3CA,PDGFRA,VAV1,MET	1	0.000306732794736377		NA	NA		NA	NA		NA	NA		NA	NA		NA	NA		NA	NA		NA	NA		NA	NA		NA	NA		NA	NA		NA	NA		NA	NA		NA	NA		NA	NA		NA
REAC:R-HSA-2219530	Constitutive Signaling by Aberrant PI3K in Cancer	62	EGFR,PIK3R1,PTPN11,PIK3CA,PDGFRA,VAV1,MET	1	0.000379667760971042		NA	NA		NA	NA		NA	NA		NA	NA		NA	NA		NA	NA		NA	NA		NA	NA		NA	NA		NA	NA		NA	NA		NA	NA		NA	NA		NA	NA		NA
REAC:R-HSA-2243919	Crosslinking of collagen fibrils	18	COL1A2,COL4A3,COL4A4,COL4A6,TLL1,COL1A1,PXDN,BMP1,COL4A2	1	0.00826882532941557		NA	NA		NA	NA		NA	NA		NA	NA		NA	NA		NA	NA		NA	NA		NA	NA		NA	NA		NA	NA		NA	NA		NA	NA		NA	NA		NA	NA		NA
REAC:R-HSA-2470946	Cohesin Loading onto Chromatin	10	SMC1A,SMC3,NIPBL,STAG2,MAU2,STAG1,RAD21,PDS5B	1	0.00271447132778954		NA	NA		NA	NA		NA	NA		NA	NA		NA	NA		NA	NA		NA	NA		NA	NA		NA	NA		NA	NA		NA	NA		NA	NA		NA	NA		NA	NA		NA
REAC:R-HSA-2559584	Formation of Senescence-Associated Heterochromatin Foci (SAHF)	16	TP53,RB1,EP400	1	0.00195289067329053		NA	NA		NA	NA		NA	NA		NA	NA		NA	NA		NA	NA		NA	NA		NA	NA		NA	NA		NA	NA		NA	NA		NA	NA		NA	NA		NA	NA		NA
REAC:R-HSA-2672351	Stimuli-sensing channels	105		NA	NA		NA	NA	RYR2,NALCN,RYR3,TRPM6,RYR1,TRPA1,SLC9C2,TRPC4,CLCA4,TRPC6,ANO3,ANO5,TRPC5,CLCN1	1	0.00136844533119553		NA	NA		NA	NA		NA	NA		NA	NA		NA	NA	RYR2,RYR1,TRPA1,RYR3,TRPM6,ASIC4,TRPC4AP,STOML3,UNC79,CLCN2,TRPV5,SLC9C1,UBC,TRDN,NALCN,UNC80,ASPH,TRPC7,SCNN1B,CLCA2,NEDD4L,TRPM1,SLC9C2,ANO10,RIPK1,UBA52,WNK4	1	0.00154913281675205		NA	NA	RYR3,TRPC3,TRPM1,WWP1,TRDN,SLC9C2,ANO4,SLC9B1,TRPV3,UNC80,WNK1,TRPV5,RYR1,TRPM2,TRPC1,SCNN1G,WNK2,NALCN,ANO5,TRPM3,ANO6,TRPM6,ANO7,RYR2,CLCA2,WNK4,TRPA1,ASIC4,WNK3	1	0.00358604608174432		NA	NA	RYR2,UNC80,RYR3,RYR1,TRPA1,NALCN,TRPC4,ANO5,WNK3,TRPM2,TRPM6,WWP1,TRPC3	1	0.00163467682483249		NA	NA		NA	NA		NA
REAC:R-HSA-3000157	Laminin interactions	30	HSPG2,LAMA2,LAMA1,COL4A3,COL4A4,COL4A6,LAMB2,LAMA3,COL18A1,COL4A2,ITGA3,LAMC3,LAMC1,COL4A5,LAMA4,LAMB3,ITGA7,ITGA6,LAMC2	1	0.00705891439484638	LAMA1,COL4A1,LAMC1,COL4A6,ITGA3,ITGA2,LAMA2,LAMB1,LAMC3,LAMA3,COL7A1,ITGB4,HSPG2,LAMB3,ITGA6,NID2,ITGA7	1	1.94022112303461e-06	LAMB1,LAMA2,LAMA1,LAMA4,COL7A1	1	0.00583635593152913		NA	NA		NA	NA		NA	NA		NA	NA		NA	NA	LAMB3,LAMC1,LAMA1,NID2,ITGA2,LAMA5,LAMA3,COL4A4,ITGA7,LAMC3,COL4A6,LAMA2,LAMB1,LAMB2,ITGA6,COL4A5,COL4A1,COL4A2,HSPG2,COL4A3	1	0.000187947848211608		NA	NA	COL4A6,COL4A3,COL4A1,ITGB4,COL4A5,ITGA1,LAMA5,LAMA3,LAMA2,ITGAV	1	0.00211118227295327	LAMA1,ITGAV,ITGB4,COL4A5,COL4A6,ITGB1,ITGA1,COL4A1,LAMA4,LAMA5,ITGA6,COL4A4,LAMA3,NID1,COL4A3,COL18A1,COL4A2	1	8.88400287237923e-08	LAMA1,LAMA2,COL4A5,COL4A1,COL4A4,COL18A1,COL4A6,HSPG2,ITGAV,COL4A2,COL7A1,ITGA7,LAMB2,LAMB1,ITGB1,COL4A3,NID2,ITGA3,LAMA5,ITGA2,LAMC3,LAMA3,ITGB4	1	0.000270677800542985		NA	NA	COL4A5,LAMC2,LAMA4,LAMA2,LAMC1,LAMA3,LAMA5,COL7A1,ITGA3,LAMB2,LAMB1,NID2,LAMA1,LAMC3,ITGB4,ITGA6,ITGA2,COL4A6,COL4A4	1	0.00226050554488172		NA
REAC:R-HSA-3000171	Non-integrin membrane-ECM interactions	58	HSPG2,COL1A2,DMD,THBS1,COL11A1,LAMA2,LAMA1,COL4A3,COL4A4,COL4A6,DDR2,COL11A2,COL3A1,LAMB2,AGRN,FN1,SDC3,COL1A1,DAG1,LAMA3,ACTN1,DDR1,COL4A2,NRXN1,COL5A1,TNC,LAMC3,COL5A2,LAMC1,ITGB5	1	3.37713674940948e-10	COL11A1,LAMA1,COL4A1,LAMC1,DMD,COL3A1,COL5A1,COL4A6,ITGA2,LAMA2,LAMB1,LAMC3,LAMA3,FN1,COL2A1,DDR2,ITGB4,SDC1,NRXN1,DAG1,NTN4,HSPG2,LAMB3,ITGA6,TNC,COL11A2	1	3.6562054143419e-07	COL11A1,DMD,LAMB1,LAMA2,LAMA1,LAMA4,COL3A1,NRXN1	1	8.64040750453872e-05		NA	NA		NA	NA	DMD,LAMA3,LAMA1,NRXN1,COL5A1,TNC,COL4A5,COL11A1,COL5A3,LAMB1,COL3A1,FGF2,LAMC2,COL1A2,FN1,LAMA2,COL4A4,COL2A1,HSPG2,DDR2,LAMB2,LAMA5,COL10A1	1	0.00100225636734051		NA	NA	LAMB1,LAMA3,DMD,NRXN1,HSPG2,COL4A2,ITGB5,LAMB2,THBS1,COL5A3,COL11A1,COL5A1,COL1A2,ITGAV,COL10A1,COL2A1,COL11A2,LAMA5,DDR1,AGRN,SDC4,TTR,DDR2,FN1,COL1A1,LAMC3,ITGA6,ITGB4,DAG1,LAMC1	1	5.88953328311553e-05	COL11A1,DMD,LAMB3,LAMC1,COL5A3,LAMA1,NRXN1,COL2A1,ITGA2,LAMA5,FN1,LAMA3,COL4A4,LAMC3,COL1A2,CASK,COL4A6,ITGB5,TRAPPC4,COL1A1,LAMA2,LAMB1,LAMB2,COL5A1,ITGA6,COL4A5,COL4A1,COL4A2,COL3A1,COL11A2,ACTN1,HSPG2,COL4A3	1	6.26190290694252e-06		NA	NA	DMD,COL4A6,COL4A3,TNC,NRXN1,COL5A3,COL4A1,ITGB4,COL4A5,COL11A2,THBS1	1	4.13120282871574e-06	DMD,COL11A1,LAMA1,ITGAV,ITGB4,COL4A5,COL4A6,ITGB1,COL4A1,FN1,LAMA4,LAMA5,ITGA6,COL4A4,LAMA3,FGF2,COL5A3	1	3.06433654039249e-05	DMD,COL11A1,LAMA1,LAMA2,COL4A5,COL1A2,FN1,NRXN1,COL3A1,COL4A1,TNC,COL4A4,COL4A6,DDR2,COL5A2,COL11A2,COL2A1,COL5A3,HSPG2	1	8.03044142695636e-08		NA	NA	COL4A5,THBS1,LAMC2,LAMA4,COL1A2,COL2A1,NRXN1,LAMA2,LAMC1,LAMA3,FN1,COL11A1,LAMA5,DMD,COL5A2,COL5A3,LAMB2,COL1A1,LAMB1,AGRN,COL11A2,LAMA1,LAMC3,TNC,ITGB4,ITGA6,DDR2,ITGA2,COL4A6,COL4A4,PDGFA,CASK,COL3A1,DDR1	1	0.000405654018617766		NA
REAC:R-HSA-3000178	ECM proteoglycans	75	COL6A3,HSPG2,COL1A2,LAMA2,LAMA1,COL4A3,COL4A4,VCAN,COL4A6,LRP4,COL3A1,LAMB2,NCAN,AGRN,COMP,FN1,MUSK,COL6A5,COL1A1,DAG1,LAMA3,TNN,COL4A2,TGFB3,COL6A6,COL5A1,PTPRS,TNC,COL5A2,LAMC1,ITGB5	1	2.21752574168795e-07	LAMA1,COL4A1,COL6A3,COL6A6,LAMC1,COL3A1,COL5A1,COL4A6,TNXB,ITGA2,LAMA2,LAMB1,MUSK,COL6A5,NCAM1,LAMA3,FN1,COL2A1	1	7.05573711764262e-05	VCAN,COL6A3,LAMB1,TNR,LAMA2,LAMA1,LAMA4,COL3A1,ACAN,ITGA8,LAMA3,COL1A2,COL6A6,TNN,LUM,COL5A2,LRP4,COL4A5,COL5A1,MUSK,COL6A2,ITGB3,ITGAV,LAMC1,MATN3,ITGAX,LAMA5,COL9A3,TNC,DCN,BCAN,ITGB1,COL9A2,SERPINE1,LAMB2,COL9A1,AGRN,ITGB6,FN1,COL4A3,COL5A3,TGFB2,IBSP,PTPRS,COL4A6,COL4A1,ITGA2,ITGA7,HSPG2,TNXB,NCAM1,MATN4,DMP1	1	2.0234325568842e-05		NA	NA	LAMA1,COMP,VCAN,TNN,COL4A6,MUSK,COL6A5,COL6A3,COL6A6,MATN4,LAMA3,COL1A1,AGRN,COL6A1,TNXB,NCAM1,ASPN,ITGAX,LAMA2,ITGA9,PTPRS,COL2A1,COL5A2,COL5A3,ITGA7,LRP4,DCN,ITGAV,COL4A1	1	0.000247310648751082	LAMA3,LAMA1,COL5A1,TNC,COL4A5,COL6A6,TNN,ITGAX,MATN3,COL6A5,COL5A3,LAMB1,COL6A1,COL3A1,COL1A2,FN1,LAMA2,COL4A4,COL6A2,LRP4,COL2A1,HSPG2,PTPRS,NCAN,ITGB6,LAMB2,LAMA5,SERPINE1,VCAN,ITGA9	1	2.59099853905216e-05		NA	NA	LAMB1,LAMA3,COL9A1,HSPG2,COL4A2,ITGB5,LAMB2,PTPRS,COL5A3,COL6A6,NCAM1,BCAN,COL5A1,COL1A2,ITGAV,TNXB,COL2A1,ITGA2B,LAMA5,AGRN,COL6A5,NCAN,COL9A3,TNR	1	0.000152681411253871	COL6A6,COL6A5,TNR,LAMC1,COL5A3,LAMA1,COL2A1,ITGA2B,TNXB,ITGA2,LAMA5,VCAN,FN1,NCAM1,LAMA3,MATN4,COL4A4,ITGA7,COL1A2,LRP4,COMP,COL4A6,ITGB5,COL9A3,COL6A2,TGFB3,ITGB6,ACAN,COL9A1,COL1A1,LAMA2,LAMB1,BCAN,LAMB2,COL5A1,NCAN,TNN,COL4A5,COL4A1,COL4A2,COL3A1,LUM,HSPG2,COL4A3,COL6A3,COL5A2	1	1.58514777484004e-09		NA	NA	COL4A6,COL4A3,TNC,ASPN,COL5A3,COL4A1,COL4A5,LAMA5,LAMA3,ITGA8,LAMA2,ITGAV,COL6A6,ITGB6,VTN,FN1,COL4A4,COL6A1,DSPP,COL6A3	1	0.00694205834226473	VCAN,LAMA1,COMP,ITGAV,TNN,COL4A5,COL4A6,ITGB1,COL4A1,FN1,BCAN,LAMA4,LAMA5,COL6A6,ASPN,COL4A4,LAMA3,DSPP,COL9A2,TNR,COL5A3,SERPINE1,COL6A5	1	5.3812589908659e-08	COL6A5,VCAN,LAMA1,LAMA2,COL4A5,TNN,ITGA8,COL1A2,NCAM1,FN1,COL3A1,COL4A1,TNC,COL4A4,COL4A6,COL5A2,COL2A1,COL5A3,COL6A3,HSPG2,ITGB6,COL6A1,TNR,COL9A1,TNXB	1	1.16933806951089e-07		NA	NA	COL4A5,COL6A3,LAMA4,COL1A2,COL2A1,FMOD,ITGB6,VCAN,LAMA2,LAMC1,LAMA3,FN1,LRP4,LAMA5,MUSK,COL6A5,TNR,COL5A2,COL6A6,COL5A3,LAMB2,PTPRS,COL1A1,ACAN,LAMB1,AGRN,BCAN,LAMA1,TNC,MATN4,COL6A1,TNN,ITGA2,LUM,COL4A6,MATN3,TGFB2,COL6A2,COL4A4,NCAN	1	2.14563129965949e-05		NA
REAC:R-HSA-3214841	PKMTs methylate histone lysines	71		NA	NA		NA	NA		NA	NA		NA	NA		NA	NA		NA	NA		NA	NA		NA	NA	KMT2C,DOT1L,SETD2,MECOM,ASH1L,KMT2E,ATF7IP,KMT2B,KMT2A,RBBP4,KMT2D,SETD1A,SUV39H2	1	0.000464994344977894		NA	NA		NA	NA		NA	NA		NA	NA		NA	NA		NA	NA		NA
REAC:R-HSA-3247509	Chromatin modifying enzymes	273		NA	NA		NA	NA		NA	NA		NA	NA		NA	NA		NA	NA		NA	NA	KMT2C,SETD2,SMARCA4,NCOR1,KMT2D,BRWD1,KAT6A,CREBBP,ARID1A,KMT2A	1	0.00214117929148445	PBRM1,ARID1A,KMT2C,DOT1L,SETD2,KDM7A,MECOM,ASH1L,KMT2E,BRPF1,ATF7IP,NCOR2,CHD4,KMT2B,PHF8,ARID5B,KMT2A,RBBP4,SUPT20H,MORF4L2,KMT2D,HDAC2,SETD1A,MSL3,KDM1A,SUV39H2,ARID2,NSD1,PHF20,PADI2	1	0.000677456727190324		NA	NA		NA	NA		NA	NA		NA	NA		NA	NA		NA	NA		NA
REAC:R-HSA-3371556	Cellular response to heat stress	87		NA	NA		NA	NA		NA	NA		NA	NA		NA	NA		NA	NA		NA	NA		NA	NA		NA	NA		NA	NA		NA	NA		NA	NA		NA	NA		NA	NA	MTOR,ATM,EP300,NUP153,HSPA8,RANBP2,NUP160,TPR,NUP205,ATR,CREBBP	1	0.00102310497247208		NA
REAC:R-HSA-350054	Notch-HLH transcription pathway	28		NA	NA		NA	NA		NA	NA		NA	NA		NA	NA		NA	NA		NA	NA		NA	NA		NA	NA		NA	NA		NA	NA		NA	NA		NA	NA		NA	NA	NOTCH2,NOTCH3,CREBBP,NCOR2,NCOR1,HDAC9,RBPJ,KAT2A,MAML1,MAML3,MAMLD1,TBL1X,HDAC7,TBL1XR1,HDAC6,NOTCH4,HDAC4,NOTCH1,KAT2B	1	0.00657443112978788		NA
REAC:R-HSA-351906	Apoptotic cleavage of cell adhesion proteins	11		NA	NA		NA	NA		NA	NA		NA	NA		NA	NA		NA	NA		NA	NA		NA	NA		NA	NA		NA	NA		NA	NA		NA	NA		NA	NA	CTNNB1,TJP1,DSP,DSG3,DSG1	1	0.00183754389162666		NA	NA		NA
REAC:R-HSA-373752	Netrin-1 signaling	49		NA	NA		NA	NA	UNC5D,DSCAM,TRPC4,TRPC6,DCC,TRPC5,SLIT2,ROBO1,UNC5C,MYO10,TRPC3,DSCAML1,PTK2	1	0.00191734202528883		NA	NA		NA	NA		NA	NA		NA	NA		NA	NA		NA	NA		NA	NA		NA	NA		NA	NA		NA	NA		NA	NA		NA	NA		NA
REAC:R-HSA-373760	L1CAM interactions	119	EGFR,SPTA1,SCN9A,ANK2,KIF4B,LAMA1,CHL1,SPTAN1,SCN1A,RPS6KA3,SCN7A,ANK1,ITGA10,SCN2B,SCN10A,NCAN,SCN3A,DNM1,DNM2,SCN11A,DPYSL2,ACTB,EZR,SH3GL2,ANK3,L1CAM,CLTC,SPTBN2,LAMC1,MAPK1,DCX,CNTNAP1,RPS6KA6,CSNK2A1,NUMB,SCN8A,RPS6KA4,MAPK3,NFASC,NRP2,CNTN2,CNTN1	1	0.00239815931890739	SPTA1,LAMA1,ANK3,LAMC1,SCN9A,DLG3,SPTBN2,ITGA2,SCN8A,DCX,DNM2,LAMB1,ANK1,CNTN6,AP2A2,CNTN1,NCAM1,ANK2,SPTBN1,EGFR,SCN1A,SCN3A,TUBA1C,AP2M1,RPS6KA5,RPS6KA6,EPHB2,SCN2A,NRCAM,TUBAL3,AP2B1,SCN7A,ITGA9,ACTG1,NRP1,VAV2,ITGA5,TUBB8,MAPK3,CNTN2,NUMB,DPYSL2,CHL1,RPS6KA4,SCN4A,TUBA3C,TUBA3E,NCAN,DNM1,PAK1	1	0.00110622822864715	EGFR,SPTA1,LAMB1,SCN3A,LAMA1,L1CAM,ANK2,NRCAM,CNTN1	1	0.000324301926846374		NA	NA	ANK2,SPTA1,LAMA1,SCN1A,SPTBN1,SCN2A,NRP2,TUBA1A,KCNQ3,ANK1,MAP2K1	1	0.00323626295193056		NA	NA		NA	NA		NA	NA	SPTA1,RPS6KA3,LAMC1,SPTBN2,DLG1,LAMA1,NRCAM,ANK2,RPS6KA6,ITGA2B,ITGA2,SCN7A,CNTN6,DNM3,SPTBN4,ANK3,SPTBN1,NCAM1,CNTN2,SCN3B,DLG4,CHL1,NFASC,SCN9A,CNTN1	1	1.46446867699243e-05		NA	NA		NA	NA	SPTB,SCN1A,LAMA1,CNTN1,SCN3A,ITGAV,KCNQ3,TUBA1C,ITGB1,KIF4A,ITGA1,SCN2A,CLTC,KIF4B,GAP43,NRP2,ANK1,SPTAN1,SCN8A,SCN5A,CNTNAP1,NRCAM,DNM1,SCN7A,ITGA10,L1CAM,SCN9A,SPTBN4,EGFR,DLG1,DCX,KCNQ2,CNTN6,EPHB2,TUBB4A,NFASC,ITGA9,RDX,ANK3,SCN10A,TUBA3E,SPTA1	1	0.000251274200466806	SCN9A,SPTA1,LAMA1,ANK2,SCN7A,SCN3A,ANK3,NCAM1,SCN11A,SPTBN1,CNTN6,CHL1,EGFR,SPTB,SCN1A,MAP2K1,SCN2A,SPTBN5,DCX,CNTN1,SPTBN2,TUBB3,KCNQ2,DNM3,KIF4A,RPS6KA2,RANBP9,ITGAV	1	0.00101770789003637		NA	NA		NA	NA		NA
REAC:R-HSA-375165	NCAM signaling for neurite out-growth	59		NA	NA	SPTA1,COL4A1,COL6A3,COL6A6,CACNA1D,COL3A1,COL5A1,SPTBN2,COL6A5,NCAM1,GFRA1,CACNA1I,SPTBN1,COL2A1,CACNA1C	1	0.000474014032075971	SPTA1,COL6A3,COL3A1,SPTAN1,CACNA1G,CACNB2,COL6A6,SPTBN4,SPTBN1,CACNA1I,COL5A2,GFRA1,PTK2,COL4A5,COL5A1	1	0.0053793160931261		NA	NA		NA	NA		NA	NA		NA	NA	COL9A1,SPTBN2,COL4A2,CACNA1D,COL5A3,COL6A6,NCAM1,SPTBN5,GFRA2,NRAS,COL5A1,CACNA1H,CACNA1S	1	0.00245175947565232	SPTA1,COL6A6,COL6A5,SPTBN2,COL5A3,COL2A1,PTK2,CACNA1D,SPTBN4,SPTBN1,NCAM1,CNTN2,COL4A4,CACNA1H,CACNA1S,CACNB4,FYN,RPS6KA5,COL9A3,ST8SIA4,COL6A2,NRAS,COL9A1,CACNA1C,COL5A1,CACNA1G,NCAN,SPTAN1,COL4A5,COL4A1,COL4A2,COL3A1	1	1.32069511128004e-06		NA	NA		NA	NA		NA	NA	NRAS,COL6A5,SPTA1,COL4A5,NCAM1,COL3A1,SPTBN1,COL4A1,COL4A4,SPTB,COL5A2,COL2A1,COL5A3,CACNA1C,COL6A3,SPTBN5,CACNA1S,ST8SIA4,SOS1,COL6A1,SPTBN2,COL9A1	1	2.64252196789542e-08		NA	NA	COL4A5,COL6A3,SPTA1,SOS1,COL2A1,CACNA1C,SPTB,CACNA1G,SPTBN1,SPTAN1,SPTBN5,COL6A5,CACNA1S,COL5A2,COL6A6,SPTBN4,PTK2,COL5A3,MAPK1	1	0.000756117064833269		NA
REAC:R-HSA-3781865	Diseases of glycosylation	140		NA	NA	MUC16,MUC17,THSD7A,ALG1,THSD7B,SEMA5A,NOTCH4,MUC4,HEXA,THBS2,ADAMTS3,ADAMTSL1,SEMA5B,MUC6,DOLK,ADAMTS15,MUC20,SDC1,CSPG4,ADAMTS8,ADAMTS18,DAG1,MUC3A,ADAMTS4,DPAGT1,PGM1,HSPG2,MUC5B,ADAMTS20,ADAMTSL4,MPDU1,ALG9,GLB1,ALG13,MOGS,ACAN,CHSY1,NOTCH2,MUC15,ADAMTS10,PRELP	1	0.00546607450678077		NA	NA		NA	NA		NA	NA		NA	NA		NA	NA		NA	NA		NA	NA		NA	NA		NA	NA		NA	NA		NA	NA		NA	NA		NA	NA		NA
REAC:R-HSA-381753	Olfactory Signaling Pathway	393		NA	NA		NA	NA	OR8U1,OR4C15,OR5L1,OR2T12,OR2B11,OR4D9,OR8J3,OR5T2,OR2G2,OR5W2,OR8I2,OR4C46,OR51F1,OR2H1,OR4K15,OR2T1,OR5K1,OR2G6,OR9A2,OR4D6,OR2A2,OR5D13,OR6F1,OR2L3,OR10X1,OR4C16,OR1N2,OR51B6,OR13G1,OR2L8,OR51A2,OR10AG1,OR11H1,OR5L2,OR10K2,OR11L1,OR2A25,OR4P4,OR2M3,OR6M1,OR2V2,OR52A1,OR4N2,OR5B2,OR10Q1,OR4L1,OR4C11,OR56A1,OR10Z1,OR1S1,OR2T33,OR2T10,OR2L2,OR9G4,OR2T3,OR2L13,OR6K2,OR2T4,OR4C6,OR5A1,OR2T34,OR1A1,…	1	1.84331082797301e-20		NA	NA		NA	NA		NA	NA		NA	NA		NA	NA		NA	NA		NA	NA		NA	NA		NA	NA	OR2M4,OR8K3,OR5W2,OR9G1,OR4A15,OR4A5,OR10R2,OR8B8,OR5T2,OR4D6,OR2M5,OR10AG1,OR2M2,OR2W1,OR5H15,OR10G9,OR4K15,OR13C5,OR51A4,OR4D9,OR5B3,OR1G1,OR5L1,OR2G3,OR5V1,OR10G7,OR10K1,OR2J2,OR6C3,OR14A16,OR5T3,OR8K1,OR5AP2,OR5M8,OR52D1,OR10J1,OR2J3,OR5L2,OR4C15,OR5D18,OR2L13,OR1C1,OR4C12,OR11H4,OR4C16,OR10G8,OR13F1,OR4C6,OR8H2,OR4K5,OR5D14,OR5F1,OR4C13,OR6M1,OR7A5,OR10A3,OR52J3,OR52R1,OR1A2,OR6C68,OR4D11,OR…	1	0.000262538190440575		NA	NA		NA	NA		NA
REAC:R-HSA-388844	Receptor-type tyrosine-protein phosphatases	19		NA	NA		NA	NA	PTPRD,SLITRK3,NTRK3,SLITRK6,SLITRK1,IL1RAPL2,SLITRK2,SLITRK4,SLITRK5,PPFIA2,PTPRF,IL1RAPL1,PPFIBP1,PPFIA3,LRRC4B,PPFIBP2	1	8.61442226787524e-05		NA	NA		NA	NA		NA	NA		NA	NA		NA	NA		NA	NA		NA	NA		NA	NA		NA	NA		NA	NA		NA	NA		NA	NA		NA
REAC:R-HSA-389357	CD28 dependent PI3K/Akt signaling	22		NA	NA		NA	NA		NA	NA		NA	NA		NA	NA		NA	NA		NA	NA		NA	NA		NA	NA		NA	NA		NA	NA		NA	NA		NA	NA		NA	NA		NA	NA	PIK3CA,MTOR,PIK3R1	1
REAC:R-HSA-3906995	Diseases associated with O-glycosylation of proteins	65		NA	NA	MUC16,MUC17,THSD7A,THSD7B,SEMA5A,NOTCH4,MUC4,THBS2,ADAMTS3,ADAMTSL1,SEMA5B,MUC6,ADAMTS15,MUC20,ADAMTS8,ADAMTS18,DAG1,MUC3A,ADAMTS4,MUC5B,ADAMTS20,ADAMTSL4	1	0.000604595574913975	MUC16,MUC17,ADAMTS12,ADAMTS16,THSD7B,ADAMTS20,MUC5B,ADAMTSL1,GALNT3,ADAMTS3,ADAMTSL3,THSD7A,ADAMTS2,MUC7,MUC4,MUC3A,THBS1,MUC6,SEMA5B,NOTCH2,NOTCH1,ADAMTS18,THSD4,ADAMTS14,THSD1	1	0.000187791331495335		NA	NA	MUC16,MUC17,THSD7B,ADAMTS12,ADAMTSL4,MUC4,ADAMTSL3,SEMA5B,ADAMTS9,ADAMTS18,ADAMTSL1,MUC5B,MUC6,THSD1,ADAMTS6,ADAMTS4,ADAMTS14,NOTCH1,ADAMTS8,THBS1,ADAMTS7,ADAMTS15,MUC3A	1	0.00042118052818223		NA	NA		NA	NA		NA	NA		NA	NA	MUC17,MUC5B,THSD7A,ADAMTSL1,ADAMTS20,MUC12,MUC4,ADAMTSL3,THSD7B,MUC16	1	0.00295162170710501	MUC16,THSD7A,NOTCH3,MUC17,MUC6,MUC5B,THBS1,ADAMTS6,ADAMTS20	1	0.00258721658069232		NA	NA	MUC16,ADAMTSL3,ADAMTS16,MUC17,MUC4,ADAMTS12,MUC5B	1	0.00201759508617805		NA	NA	MUC16,THBS1,THSD7B,ADAMTS20,NOTCH2,NOTCH3,ADAMTS5,MUC17,ADAMTS12,ADAMTS14,MUC4,ADAMTSL1,POMGNT1,MUC7,THSD7A,ADAMTS9,ADAMTS2,MUC5B,ADAMTS13,SPON2,POMT1,MUC6,ADAMTS6	1	0.000115876609425801		NA
REAC:R-HSA-397014	Muscle contraction	204		NA	NA		NA	NA	TTN,RYR2,DMD,RYR3,MYH3,SCN3A,ABCC9,RYR1,CACNA2D1,SLC8A1,MYH8	1	8.42526789585905e-05		NA	NA		NA	NA		NA	NA		NA	NA		NA	NA		NA	NA		NA	NA		NA	NA		NA	NA	TTN,RYR2,DMD,SCN9A,NEB,RYR3,SCN7A,RYR1,SCN3A,NOS1	1	0.00114228923853875		NA	NA		NA	NA		NA
REAC:R-HSA-399954	Sema3A PAK dependent Axon repulsion	16		NA	NA		NA	NA		NA	NA		NA	NA		NA	NA		NA	NA		NA	NA		NA	NA		NA	NA		NA	NA		NA	NA		NA	NA		NA	NA		NA	NA	PLXNA1,PLXNA3,PLXNA4,HSP90AA1,RAC1,PAK2,FES,PLXNA2,PAK1,NRP1,SEMA3A,LIMK1,HSP90AB1,FYN	1	0.000121885715120998		NA
REAC:R-HSA-399955	SEMA3A-Plexin repulsion signaling by inhibiting Integrin adhesion	14		NA	NA		NA	NA		NA	NA		NA	NA		NA	NA		NA	NA		NA	NA		NA	NA		NA	NA		NA	NA		NA	NA		NA	NA		NA	NA		NA	NA	PLXNA1,PLXNA3,RND1,FARP2,PLXNA4,RAC1,FES,PLXNA2,NRP1,SEMA3A,FYN,PIP5K1C	1	0.00375538831391916		NA
REAC:R-HSA-419037	NCAM1 interactions	42		NA	NA	COL4A1,COL6A3,COL6A6,CACNA1D,COL3A1,COL5A1,COL6A5,NCAM1,GFRA1,CACNA1I,COL2A1,CACNA1C	1	0.00184491324502903		NA	NA		NA	NA		NA	NA		NA	NA		NA	NA	COL9A1,COL4A2,CACNA1D,COL5A3,COL6A6,NCAM1,GFRA2,COL5A1,CACNA1H,CACNA1S,COL2A1,AGRN,COL6A5,NCAN,COL9A3,CACNA1C	1	0.00295178216202393	COL6A6,COL6A5,COL5A3,COL2A1,CACNA1D,NCAM1,CNTN2,COL4A4,CACNA1H,CACNA1S,CACNB4,COL9A3,ST8SIA4,COL6A2,COL9A1,CACNA1C,COL5A1,CACNA1G,NCAN,COL4A5,COL4A1,COL4A2,COL3A1,COL4A3,COL6A3,COL5A2	1	0.000103058787342348		NA	NA		NA	NA		NA	NA	COL6A5,COL4A5,NCAM1,COL3A1,COL4A1,COL4A4,COL5A2,COL2A1,COL5A3,CACNA1C,COL6A3,CACNA1S,ST8SIA4,COL6A1,COL9A1	1	8.69500301108597e-05		NA	NA		NA	NA		NA
REAC:R-HSA-425393	Transport of inorganic cations/anions and amino acids/oligopeptides	105		NA	NA		NA	NA		NA	NA		NA	NA		NA	NA		NA	NA		NA	NA		NA	NA		NA	NA		NA	NA		NA	NA		NA	NA		NA	NA		NA	NA		NA	NA		NA
REAC:R-HSA-445095	Interaction between L1 and Ankyrins	31	SPTA1,SCN9A,ANK2,SPTAN1,SCN1A,SCN7A,ANK1,SCN2B,SCN10A,SCN3A,SCN11A,ACTB,ANK3,L1CAM,SPTBN2	1	0.00033946897939582		NA	NA	SPTA1,SCN3A,L1CAM,ANK2,NRCAM,SPTAN1,SCN10A,SPTBN4,SCN3B,SCN11A,SPTBN1,KCNQ2,ANK3	1	1.76275118087247e-07		NA	NA	ANK2,SPTA1,SCN1A,SPTBN1,SCN2A,KCNQ3,ANK1	1	0.000465806982466881	SPTA1,KCNQ2,ANK3,SCN10A,SCN2A,SCN3A	1	0.00122194841523541		NA	NA		NA	NA	SPTA1,SPTBN2,NRCAM,ANK2,SCN7A,SPTBN4,ANK3,SPTBN1,SCN3B,NFASC,SCN9A	1	0.000528745876710659		NA	NA	SCN9A,SCN1A,SPTB,SCN4A,SPTBN2,SCN5A,ANK3,SPTA1,L1CAM,SCN2A,KCNQ2,SPTAN1,SCN7A	1	0.000602452258401578	SPTB,SCN1A,SCN3A,KCNQ3,SCN2A,ANK1,SPTAN1,SCN8A,SCN5A,NRCAM,SCN7A,L1CAM,SCN9A,SPTBN4,KCNQ2,NFASC,ANK3,SCN10A,SPTA1	1	1.9019677351399e-05	SCN9A,SPTA1,ANK2,SCN7A,SCN3A,ANK3,SCN11A,SPTBN1,SPTB,SCN1A,SCN2A,SPTBN5,SPTBN2,KCNQ2,SCN3B,SPTBN4,NFASC,SCN10A,SPTAN1,SCN4B,NRCAM,KCNQ3,SCN5A	1	2.91444381683762e-06		NA	NA		NA	NA		NA
REAC:R-HSA-446107	Type I hemidesmosome assembly	11		NA	NA		NA	NA		NA	NA		NA	NA		NA	NA		NA	NA		NA	NA		NA	NA		NA	NA		NA	NA		NA	NA		NA	NA		NA	NA		NA	NA		NA	NA		NA
REAC:R-HSA-446728	Cell junction organization	91		NA	NA		NA	NA		NA	NA		NA	NA		NA	NA	SDK1,DST,CDH2,CDH7,LAMA3,FBLIM1,CLDN17,CDH9,CDH18,CDH4,CDH15,CDH6,CLDN12	1	0.00891485634375281		NA	NA		NA	NA		NA	NA		NA	NA		NA	NA		NA	NA		NA	NA		NA	NA		NA	NA		NA
REAC:R-HSA-4839726	Chromatin organization	273		NA	NA		NA	NA		NA	NA		NA	NA		NA	NA		NA	NA		NA	NA	KMT2C,SETD2,SMARCA4,NCOR1,KMT2D,BRWD1,KAT6A,CREBBP,ARID1A,KMT2A	1	0.00214117929148445	PBRM1,ARID1A,KMT2C,DOT1L,SETD2,KDM7A,MECOM,ASH1L,KMT2E,BRPF1,ATF7IP,NCOR2,CHD4,KMT2B,PHF8,ARID5B,KMT2A,RBBP4,SUPT20H,MORF4L2,KMT2D,HDAC2,SETD1A,MSL3,KDM1A,SUV39H2,ARID2,NSD1,PHF20,PADI2	1	0.000677456727190324		NA	NA		NA	NA		NA	NA		NA	NA		NA	NA		NA	NA		NA
REAC:R-HSA-5083635	Defective B3GALTL causes Peters-plus syndrome (PpS)	35		NA	NA		NA	NA	ADAMTS12,ADAMTS16,THSD7B,ADAMTS20,ADAMTSL1,ADAMTS3,ADAMTSL3,THSD7A,ADAMTS2,THBS1,SEMA5B,ADAMTS18,THSD4,ADAMTS14,THSD1,THBS2,ADAMTS15,ADAMTS9,ADAMTS10,ADAMTS4,ADAMTSL4,ADAMTS1,ADAMTS6,SEMA5A,ADAMTS8,ADAMTS5	1	0.00769459789439409		NA	NA	THSD7B,ADAMTS12,ADAMTSL4,ADAMTSL3,SEMA5B,ADAMTS9,ADAMTS18,ADAMTSL1,THSD1,ADAMTS6,ADAMTS4,ADAMTS14,ADAMTS8,THBS1,ADAMTS7,ADAMTS15	1	0.000343003299339855		NA	NA		NA	NA		NA	NA		NA	NA		NA	NA		NA	NA		NA	NA		NA	NA		NA	NA		NA	NA		NA
REAC:R-HSA-5173214	O-glycosylation of TSR domain-containing proteins	36		NA	NA		NA	NA		NA	NA		NA	NA	THSD7B,ADAMTS12,ADAMTSL4,ADAMTSL3,SEMA5B,ADAMTS9,ADAMTS18,ADAMTSL1,THSD1,ADAMTS6,ADAMTS4,ADAMTS14,ADAMTS8,THBS1,ADAMTS7,ADAMTS15	1	0.000553122083476108		NA	NA		NA	NA		NA	NA		NA	NA		NA	NA		NA	NA		NA	NA		NA	NA		NA	NA		NA	NA		NA
REAC:R-HSA-5576891	Cardiac conduction	136		NA	NA		NA	NA		NA	NA		NA	NA		NA	NA		NA	NA		NA	NA		NA	NA		NA	NA		NA	NA		NA	NA		NA	NA		NA	NA		NA	NA		NA	NA		NA
REAC:R-HSA-5576892	Phase 0 - rapid depolarisation	41		NA	NA		NA	NA		NA	NA		NA	NA		NA	NA		NA	NA		NA	NA		NA	NA		NA	NA		NA	NA		NA	NA		NA	NA		NA	NA		NA	NA		NA	NA		NA
REAC:R-HSA-5637810	Constitutive Signaling by EGFRvIII	13		NA	NA		NA	NA		NA	NA		NA	NA		NA	NA		NA	NA		NA	NA		NA	NA		NA	NA		NA	NA		NA	NA		NA	NA		NA	NA		NA	NA		NA	NA		NA
REAC:R-HSA-5637812	Signaling by EGFRvIII in Cancer	13		NA	NA		NA	NA		NA	NA		NA	NA		NA	NA		NA	NA		NA	NA		NA	NA		NA	NA		NA	NA		NA	NA		NA	NA		NA	NA		NA	NA		NA	NA		NA
REAC:R-HSA-5654736	Signaling by FGFR1	41		NA	NA		NA	NA		NA	NA	PPP2R1A,PIK3CA,SOS1	1	0.00165659824702239		NA	NA		NA	NA		NA	NA		NA	NA		NA	NA		NA	NA		NA	NA		NA	NA		NA	NA		NA	NA		NA	NA		NA
REAC:R-HSA-5654738	Signaling by FGFR2	64		NA	NA		NA	NA		NA	NA	PPP2R1A,PIK3CA,SOS1	1	0.00642844511467523		NA	NA		NA	NA		NA	NA		NA	NA		NA	NA		NA	NA		NA	NA		NA	NA		NA	NA		NA	NA		NA	NA		NA
REAC:R-HSA-5654741	Signaling by FGFR3	32		NA	NA		NA	NA		NA	NA	PPP2R1A,PIK3CA,SOS1	1	0.000773959151125233		NA	NA		NA	NA		NA	NA		NA	NA		NA	NA		NA	NA		NA	NA		NA	NA		NA	NA		NA	NA		NA	NA		NA
REAC:R-HSA-5654743	Signaling by FGFR4	35		NA	NA		NA	NA		NA	NA	PPP2R1A,PIK3CA,SOS1	1	0.00101917320249154		NA	NA		NA	NA		NA	NA		NA	NA		NA	NA		NA	NA		NA	NA		NA	NA		NA	NA		NA	NA		NA	NA		NA
REAC:R-HSA-5663202	Diseases of signal transduction by growth factor receptors and second messengers	359		NA	NA		NA	NA		NA	NA		NA	NA		NA	NA		NA	NA		NA	NA	MET,NCOR1,TLN1,PPP2R1A,CREBBP,AKAP9,AXIN1,NF1,UBC,PEBP1,ADAM17,AGGF1,LRP6,ERLEC1,VAV1,HDAC7,APC,HDAC6,KLB,JAG1,TNKS2,KIAA1549,PSMC2,IHH,BCR,PSMD2,AP3B1,NRAS,MAPKAP1,CUX1,PTEN,CTNNB1,NOTCH1,STAT1,RNF43,PPP2R5A,SMAD2,CD80,ESR2,MAML1,FIP1L1,MYO18A,SHH,PSMD13,IRS1,LRP5,ITGA2B,ZC3HAV1,ADAM10,PIK3CA,ATG7,PSMA7,STRN,PSMB1,CAMK2B,VWF,FGF1,TBL1XR1,FGFR4,PSME2,IQGAP1,HDAC5,PSMD9,IRS2,PIK3R1,VCL,PSMA1,PSME4…	1	0.00277502592693719		NA	NA		NA	NA		NA	NA		NA	NA	APC,KRAS,PIK3CA,SMAD4,NRAS,BRAF,HDAC9,TCF7L2,FGA,NRG1,CNKSR2,KDR,PTEN,AMER1,SMAD2,HGF,FN1,NR4A1,EGFR,PSME4,CTNNB1,FGFR2,APBB1IP,SMAD3,MTOR,MAP2K1,AKAP9,NOTCH1,JAG1,MAML1,MET,MYC,ESR1,SYVN1,ZMYM2,KIT,GOLGA4,STAT1,AGGF1,TNKS2,SOS1,ERBB2,VWF,MIB1,KSR2,MAMLD1,ZC3HAV1,LRRFIP1,FOXO4,KAT2B,KDM7A,TSC2,CUL1,CPSF6,ADAM17,FIP1L1,SHC1,NCOR2,KIAA1549,PDGFRA,PTPN12,FOXO1,HDAC3,CTBP2,PIK3R1,VCL	1	0.00608338395852683		NA	NA		NA	NA	PTEN,CTNNB1,PIK3CA,FGFR2,KRAS,MTOR,PIK3R1	1
REAC:R-HSA-5673001	RAF/MAP kinase cascade	232		NA	NA		NA	NA		NA	NA		NA	NA		NA	NA		NA	NA		NA	NA		NA	NA	SPTA1,HGF,FGA,SPTBN2,JAK1,DLG1,ITGA2B,PSMB7,PPP2R5D,TEK,DLG2,PPP2CB,IQGAP1,DAB2IP,SHC1,PTK2,BRAP,PSMC6,GRIN1,RASA1,SPTBN4,FN1,SPTBN1,UBC,PSMD1,NCAM1,KIT,PPP2CA,NF1,DLG4	1	0.00389286118078967		NA	NA		NA	NA		NA	NA		NA	NA		NA	NA		NA	NA		NA
REAC:R-HSA-5683057	MAPK family signaling cascades	276		NA	NA		NA	NA		NA	NA		NA	NA		NA	NA		NA	NA		NA	NA		NA	NA	SPTA1,HGF,FGA,SPTBN2,JAK1,DLG1,KALRN,ITGA2B,PSMB7,PPP2R5D,TEK,DLG2,PPP2CB,IQGAP1,TNRC6B,DAB2IP,SHC1,PTK2,BRAP,PSMC6,GRIN1,RASA1,SPTBN4,FN1,SPTBN1,UBC,PSMD1,NCAM1,NCOA3,KIT,PPP2CA,NF1,DLG4	1	0.00705614724617313		NA	NA		NA	NA		NA	NA		NA	NA		NA	NA		NA	NA		NA
REAC:R-HSA-5684996	MAPK1/MAPK3 signaling	237		NA	NA		NA	NA		NA	NA		NA	NA		NA	NA		NA	NA		NA	NA		NA	NA	SPTA1,HGF,FGA,SPTBN2,JAK1,DLG1,ITGA2B,PSMB7,PPP2R5D,TEK,DLG2,PPP2CB,IQGAP1,DAB2IP,SHC1,PTK2,BRAP,PSMC6,GRIN1,RASA1,SPTBN4,FN1,SPTBN1,UBC,PSMD1,NCAM1,KIT,PPP2CA,NF1,DLG4	1	0.00604357296924685		NA	NA		NA	NA		NA	NA		NA	NA		NA	NA		NA	NA		NA
REAC:R-HSA-6794362	Protein-protein interactions at synapses	86		NA	NA	GRIN2A,NTRK3,GRIA4,SYT12,DLG3,SLITRK4,EPB41,LRRTM4,GRM5,SLITRK1,PPFIBP1,NLGN1,APBA1,DLGAP3,PPFIA1,SYT10,SYT1,GRIA3,NRXN1,EPB41L2	1	0.00644214405003208	PTPRD,SLITRK3,NTRK3,GRIN2A,NRXN1,SLITRK6,GRM5,EPB41L3,GRIN2B,SLITRK1,LRFN2,DLG2,SHANK2,IL1RAPL2,GRIA1,SLITRK2,SLITRK4,NLGN1,DLGAP1,NRXN3,SLITRK5,GRIA4,LRRTM3,GRIA3	1	8.69788795643128e-08		NA	NA		NA	NA		NA	NA		NA	NA		NA	NA		NA	NA		NA	NA		NA	NA	GRIN2B,PPFIA1,GRIN2A,SLITRK4,GRIA3,DLGAP1,PPFIA2,NRXN3,SHANK1,GRIA1,SIPA1L1,SLITRK3,DLGAP2,EPB41L5,PTPRF,NRXN2,LRRC4B,NLGN4X,SYT10,LRFN2,APBA2,NRXN1,EPB41L1,STXBP1,SLITRK1,GRIA4,DLGAP4,EPB41L2	1	4.07614558490641e-05		NA	NA		NA	NA		NA	NA		NA
REAC:R-HSA-6804757	Regulation of TP53 Degradation	36		NA	NA		NA	NA		NA	NA		NA	NA		NA	NA		NA	NA		NA	NA		NA	NA	TP53,RICTOR,CDKN2A,MTOR,PPP2CB,PHF20,MLST8,UBC,DAXX,PPP2CA	1	0.00913863559462534		NA	NA		NA	NA		NA	NA		NA	NA		NA	NA		NA	NA		NA
REAC:R-HSA-6806834	Signaling by MET	76	PIK3R1,COL1A2,PTPN11,PIK3CA,COL11A1,MET,DOCK7,LAMA2,LAMA1,COL11A2,COL3A1,LAMB2,NRAS,FN1,SOS1,COL1A1,LAMA3,RAPGEF1,SH3GL2,COL5A1,UBC,ITGA3,LAMC3,SPINT1,COL5A2,LAMC1,PTPN1	1	7.33692527622663e-05	COL11A1,LAMA1,LAMC1,COL3A1,COL5A1,LRIG1,STAT3,ITGA3,ITGA2,LAMA2,COL24A1,LAMB1	1	0.00170634528832761	COL11A1,LAMB1,LAMA2,LAMA1,LAMA4,COL3A1,MET,LAMA3,COL1A2,LAMC3,USP8,DOCK7,COL5A2,HGF,PTK2,COL24A1,COL5A1,STAT3,STAM	1	0.00502866983707318	PIK3CA,SOS1,LAMB1,LAMA1,COL3A1,STAT3,LAMA4	1	0.000790083449278061		NA	NA	LAMA3,LAMA1,COL5A1,GAB1,PIK3CA,LRIG1,SH3KBP1,COL11A1,COL5A3,PTPN11,LAMB1,COL3A1,PTPRJ,SRC,LAMC2,COL1A2,FN1,LAMA2,COL24A1	1	0.00230975679964819		NA	NA		NA	NA	COL11A1,HGF,PIK3CA,LAMB3,LAMC1,COL5A3,LAMA1,COL2A1,LRIG1,ITGA2,PTK2,LAMA5,FN1,UBC,LAMA3,LAMC3,COL1A2,COL24A1,COL27A1,HGFAC,SRC,SH3KBP1,SH3GL3,UBA52,DOCK7,TNS4,NRAS,PTPN2,RAPGEF1,GAB1,SPINT1,COL1A1,STAM,LAMA2,LAMB1,LAMB2,COL5A1	1	2.05548078464403e-07		NA	NA		NA	NA		NA	NA	PIK3CA,NRAS,COL11A1,LAMA1,LAMA2,COL1A2,COL24A1,HGF,FN1,COL3A1	1	0.00052283589395533		NA	NA	LAMC2,LAMA4,COL1A2,SOS1,COL2A1,LAMA2,UBC,LAMC1,LAMA3,PIK3CA,DOCK7,FN1,COL11A1,USP8,LAMA5,ITGA3,COL24A1,PTPN2,COL5A2,COL27A1,PTK2,COL5A3,LAMB2,RAC1,COL1A1,LAMB1,PTPN11,LRIG1,COL11A2,LAMA1,LAMC3,GAB1,PTPN1,GGA3,ITGA2,RAPGEF1,HGF,NRAS,RAB4B,HGS,PIK3R1	1	1.35937642102264e-05		NA
REAC:R-HSA-6811558	PI5P, PP2A and IER3 Regulate PI3K/AKT Signaling	89	EGFR,PIK3R1,PTPN11,PIK3CA,PDGFRA,VAV1,MET	1	0.00450616504850454		NA	NA		NA	NA		NA	NA		NA	NA		NA	NA		NA	NA		NA	NA		NA	NA		NA	NA		NA	NA		NA	NA		NA	NA		NA	NA		NA	NA		NA
REAC:R-HSA-68877	Mitotic Prometaphase	199		NA	NA		NA	NA		NA	NA		NA	NA		NA	NA		NA	NA		NA	NA		NA	NA		NA	NA		NA	NA		NA	NA		NA	NA		NA	NA		NA	NA	AKAP9,PDS5B,DYNC1H1,ALMS1,CENPF,RANBP2,NUP160,CENPC,CCNB2,PCNT,RCC2,CEP164,CKAP5,CENPE,CEP290,KIF2A,TUBGCP6,CEP152,TUBA4A,CNTRL,KNTC1,NUP133,SMC2,HSP90AA1,CEP135,INCENP,STAG2,TUBB1,CEP41,CLASP1,SMC3,TUBG1,CEP192,CEP57,BUB3,SPC25,MIS12,PPP2R5A,PDS5A,TUBGCP5,KIF2B,NUMA1,RPS27	1	0.00790537183946914		NA
REAC:R-HSA-68884	Mitotic Telophase/Cytokinesis	13	SMC1A,SMC3,NIPBL,STAG2,MAU2,KIF20A,STAG1,RAD21,PDS5B	1	0.00417677349630847		NA	NA		NA	NA		NA	NA		NA	NA		NA	NA		NA	NA		NA	NA		NA	NA		NA	NA		NA	NA		NA	NA		NA	NA		NA	NA		NA	NA		NA
REAC:R-HSA-75153	Apoptotic execution phase	51		NA	NA		NA	NA		NA	NA		NA	NA		NA	NA		NA	NA		NA	NA		NA	NA		NA	NA		NA	NA		NA	NA		NA	NA		NA	NA	CTNNB1,TJP1,DSP,APC,DSG3,DBNL,PLEC,DSG1	1	0.00982717389182652		NA	NA		NA
REAC:R-HSA-76002	Platelet activation, signaling and aggregation	258		NA	NA		NA	NA		NA	NA		NA	NA		NA	NA		NA	NA		NA	NA		NA	NA		NA	NA		NA	NA		NA	NA		NA	NA		NA	NA		NA	NA		NA	NA		NA
REAC:R-HSA-8874081	MET activates PTK2 signaling	30	COL1A2,COL11A1,MET,LAMA2,LAMA1,COL11A2,COL3A1,LAMB2,FN1,COL1A1,LAMA3,COL5A1,ITGA3,LAMC3,COL5A2,LAMC1	1	3.77731687943185e-05	COL11A1,LAMA1,LAMC1,COL3A1,COL5A1,ITGA3,ITGA2,LAMA2,COL24A1,LAMB1,LAMC3,LAMA3,FN1,COL2A1	1	1.17020386599407e-07	COL11A1,LAMB1,LAMA2,LAMA1,LAMA4,COL3A1,MET,LAMA3,COL1A2,LAMC3,COL5A2,HGF,PTK2,COL24A1,COL5A1	1	1.25972495677234e-07	LAMB1,LAMA1,COL3A1,LAMA4,ITGA3,COL11A1,MET,LAMA3	1	0.000335221244002183		NA	NA	LAMA3,LAMA1,COL5A1,COL11A1,COL5A3,LAMB1,COL3A1,SRC,LAMC2,COL1A2,FN1,LAMA2,COL24A1,COL2A1,LAMB2,LAMA5,HGF	1	7.37665009810142e-05		NA	NA		NA	NA	COL11A1,HGF,LAMB3,LAMC1,COL5A3,LAMA1,COL2A1,ITGA2,PTK2,LAMA5,FN1,LAMA3,LAMC3,COL1A2,COL24A1,COL27A1,SRC,COL1A1,LAMA2,LAMB1,LAMB2,COL5A1,COL3A1,MET,COL11A2	1	2.07437880503025e-10		NA	NA		NA	NA		NA	NA	COL11A1,LAMA1,LAMA2,COL1A2,COL24A1,HGF,FN1,COL3A1,COL5A2,MET,COL11A2,COL2A1,COL5A3,COL27A1	1	9.09670155910493e-08		NA	NA	LAMC2,LAMA4,COL1A2,COL2A1,LAMA2,LAMC1,LAMA3,FN1,COL11A1,LAMA5,ITGA3,COL24A1,COL5A2,COL27A1,PTK2,COL5A3,LAMB2,COL1A1,LAMB1,COL11A2,LAMA1,LAMC3	1	2.46277215672215e-09		NA
REAC:R-HSA-8875878	MET promotes cell motility	40	COL1A2,COL11A1,MET,DOCK7,LAMA2,LAMA1,COL11A2,COL3A1,LAMB2,FN1,COL1A1,LAMA3,RAPGEF1,COL5A1,ITGA3,LAMC3,COL5A2,LAMC1	1	0.00015203280778369	COL11A1,LAMA1,LAMC1,COL3A1,COL5A1,ITGA3,ITGA2,LAMA2,COL24A1,LAMB1,LAMC3,LAMA3,FN1,COL2A1	1	1.13401858697621e-05	COL11A1,LAMB1,LAMA2,LAMA1,LAMA4,COL3A1,MET,LAMA3,COL1A2,LAMC3,DOCK7,COL5A2,HGF,PTK2,COL24A1,COL5A1	1	1.86242924247044e-06	LAMB1,LAMA1,COL3A1,LAMA4,ITGA3,COL11A1,MET,LAMA3	1	0.00360368094027891		NA	NA	LAMA3,LAMA1,COL5A1,GAB1,COL11A1,COL5A3,LAMB1,COL3A1,SRC,LAMC2,COL1A2,FN1,LAMA2,COL24A1	1	0.000653823564920523		NA	NA		NA	NA	COL11A1,HGF,LAMB3,LAMC1,COL5A3,LAMA1,COL2A1,ITGA2,PTK2,LAMA5,FN1,LAMA3,LAMC3,COL1A2,COL24A1,COL27A1,SRC,DOCK7,TNS4,RAPGEF1,GAB1,COL1A1,LAMA2,LAMB1,LAMB2,COL5A1,COL3A1,MET,COL11A2	1	1.43898595375769e-09		NA	NA		NA	NA		NA	NA	COL11A1,LAMA1,LAMA2,COL1A2,COL24A1,HGF,FN1,COL3A1,COL5A2,MET,COL11A2,COL2A1,COL5A3,COL27A1	1	8.89911586768579e-06		NA	NA	LAMC2,LAMA4,COL1A2,COL2A1,LAMA2,LAMC1,LAMA3,DOCK7,FN1,COL11A1,LAMA5,ITGA3,COL24A1,COL5A2,COL27A1,PTK2,COL5A3,LAMB2,RAC1,COL1A1,LAMB1,COL11A2,LAMA1,LAMC3,GAB1,ITGA2,RAPGEF1,HGF	1	3.32621794751047e-08		NA
REAC:R-HSA-8878159	Transcriptional regulation by RUNX3	94		NA	NA		NA	NA		NA	NA		NA	NA		NA	NA		NA	NA	KRAS,TP53,SMAD4	1	0.00105618795690364		NA	NA		NA	NA		NA	NA		NA	NA		NA	NA		NA	NA		NA	NA		NA	NA		NA
REAC:R-HSA-8948216	Collagen chain trimerization	44	COL6A3,COL1A2,COL11A1,COL4A3,COL4A4,COL17A1,COL4A6,COL12A1,COL11A2,COL14A1,COL3A1,COL6A5,COL1A1,COL18A1,COL4A2,COL6A6,COL5A1,COL16A1,COL5A2	1	7.58018835803097e-05	COL11A1,COL4A1,COL6A3,COL17A1,COL6A6,COL3A1,COL5A1,COL4A6,COL19A1,COL24A1,COL6A5,COL22A1,COL7A1,COL2A1,COL14A1	1	9.89676030870776e-06	COL11A1,COL6A3,COL3A1,COL19A1,COL7A1,COL14A1,COL12A1,COL1A2,COL6A6,COL21A1,COL5A2,COL22A1,COL24A1,COL4A5,COL5A1,COL15A1,COL6A2,COL28A1,COL11A2,COL20A1,COL9A3,COL8A1,COL9A2,COL25A1,COL9A1,COL17A1,COL26A1,COL4A3,COL5A3,COL8A2,COL4A6,COL4A1,COL27A1,COL16A1	1	1.34551090230895e-05		NA	NA	COL4A6,COL6A5,COL6A3,COL24A1,COL11A1,COL6A6,COL19A1,COL1A1,COL28A1,COL6A1,COL8A2,COL14A1,COL25A1,COL7A1,COL2A1,COL5A2,COL11A2,COL5A3	1	0.00234802148256096	COL16A1,COL14A1,COL5A1,COL4A5,COL6A6,COL6A5,COL15A1,COL11A1,COL5A3,COL6A1,COL3A1,COL1A2,COL20A1,COL24A1,COL12A1,COL4A4,COL21A1,COL6A2,COL2A1	1	1.0497991946792e-05		NA	NA	COL9A1,COL4A2,COL5A3,COL6A6,COL11A1,COL5A1,COL1A2,COL10A1,COL2A1,COL7A1,COL11A2,COL25A1,COL19A1,COL6A5,COL9A3,COL12A1,COL8A1,COL28A1,COL1A1,COL22A1,COL18A1,COL14A1,COL16A1,COL6A2,COL27A1	1	0.000965160346854996	COL11A1,COL6A6,COL6A5,COL5A3,COL12A1,COL2A1,COL19A1,COL4A4,COL1A2,COL16A1,COL24A1,COL27A1,COL4A6,COL15A1,COL9A3,COL6A2,COL9A1,COL1A1,COL5A1,COL4A5,COL4A1,COL4A2,COL3A1,COL11A2,COL8A2,COL4A3,COL22A1,COL28A1,COL6A3,COL5A2,COL20A1	1	5.03956484709138e-08		NA	NA	COL4A6,COL12A1,COL4A3,COL5A3,COL4A1,COL19A1,COL4A5,COL11A2	1	0.00082281434962125	COL11A1,COL4A5,COL12A1,COL4A6,COL14A1,COL4A1,COL17A1,COL15A1,COL6A6,COL4A4,COL9A2,COL24A1,COL5A3,COL6A5,COL4A3,COL18A1,COL9A1,COL19A1,COL4A2	1	2.86652930750778e-06	COL6A5,COL11A1,COL12A1,COL4A5,COL1A2,COL24A1,COL3A1,COL4A1,COL4A4,COL18A1,COL4A6,COL5A2,COL15A1,COL22A1,COL11A2,COL2A1,COL5A3,COL6A3,COL27A1,COL20A1,COL6A1,COL9A1	1	1.68968777150441e-11		NA	NA	COL4A5,COL6A3,COL1A2,COL2A1,COL15A1,COL26A1,COL11A1,COL7A1,COL24A1,COL22A1,COL6A5,COL5A2,COL6A6,COL27A1,COL5A3,COL12A1,COL1A1,COL11A2,COL8A1,COL20A1,COL21A1,COL14A1,COL28A1,COL6A1,COL4A6,COL6A2,COL4A4,COL18A1,COL3A1,COL16A1,COL9A1	1	2.0984277278561e-05		NA
REAC:R-HSA-9006335	Signaling by Erythropoietin	23	PIK3R1,PIK3CA,VAV1,PIK3CG,PLCG2,PLCG1,PIK3CB,STAT5A,NRAS,SOS1	1	8.83830669634395e-05		NA	NA		NA	NA		NA	NA		NA	NA		NA	NA		NA	NA		NA	NA		NA	NA		NA	NA		NA	NA		NA	NA		NA	NA		NA	NA		NA	NA		NA
REAC:R-HSA-9006925	Intracellular signaling by second messengers	289	EGFR,PTEN,TP53,PIK3R1,PTPN11,PIK3CA,PDGFRA,VAV1,SALL4,MET,ADCY3	1	0.00985001348116772		NA	NA		NA	NA	TP53,PPP2R1A,PIK3CA,CHD4,PTEN	1	0.000484565526162734		NA	NA		NA	NA		NA	NA		NA	NA		NA	NA		NA	NA		NA	NA		NA	NA		NA	NA		NA	NA		NA	NA		NA
REAC:R-HSA-9006934	Signaling by Receptor Tyrosine Kinases	486	EGFR,PIK3R1,COL6A3,COL1A2,PTPN11,THBS1,PGR,PIK3CA,PDGFRA,VAV1,FLT3,COL11A1,MET,DOCK7,IGF1R,LAMA2,MST1R,PLCG1,LAMA1,NTRK3,COL4A3,COL4A4,CSN2,PIK3CB,RPS6KA3,FLT1,GRIN2B,DOCK1,GABRB3,ESR1,NRG1,CHD4,COL11A2,COL3A1,ROCK2,EGR2,STAT5A,PLG,ITPR3,LAMB2,EPS15L1	1	0.00479737618940402		NA	NA		NA	NA	PPP2R1A,PIK3CA,CHD4,SOS1,LAMB1,LAMA1,COL3A1,ITPR1,STAT3,KIT,DNM3,LAMA4,FLT4,YAP1,AKT2,NCOR1,ITGA3,YWHAB,COL11A1,ROCK1,PPP2CA,MET,PAK3,STUB1,IRS4	1	0.00595279981575007		NA	NA		NA	NA		NA	NA		NA	NA	CTNNB1,COL11A1,COL6A6,RPS6KA3,HGF,PTPRK,PIK3CA,LAMB3,ADAM12,COL6A5,LAMC1,CHD4,THBS2,COL5A3,LAMA1,NOS3,RICTOR,COL2A1,LCK,PPP2R5D,MTOR,SPHK1,LRIG1,ITGA2,PPP2CB,ATP6V0A4,SHC1,KIDINS220,PTK2,GABRQ,LAMA5,BAX,RASA1,DNM3,FN1,MLST8,GABRA1,ATP6V0A2,FURIN,UBC,ELMO2,IRS4,KIT,LAMA3,NCOR1,PPP2CA,FGFBP1,COL4A4,LAMC3,DLG4,COL1A2,COL24A1,COL27A1,FLT3,RIT1,HGFAC,MAPK7,NTRK3,FGF10,FYN,STAT1,RPS6KA5,COL9A3,SRC,CYBB…	1	0.000815902502631152		NA	NA		NA	NA		NA	NA		NA	NA		NA	NA		NA	NA		NA
REAC:R-HSA-9607240	FLT3 Signaling	250		NA	NA		NA	NA		NA	NA		NA	NA		NA	NA		NA	NA		NA	NA		NA	NA	SPTA1,HGF,PIK3CA,FGA,SPTBN2,JAK1,DLG1,ITGA2B,PSMB7,PPP2R5D,TEK,DLG2,PPP2CB,IQGAP1,DAB2IP,SHC1,PTK2,BRAP,PSMC6,GRIN1,RASA1,SPTBN4,FN1,SPTBN1,UBC,PSMD1,NCAM1,KIT,PPP2CA,NF1,DLG4	1	0.00644872624474637		NA	NA		NA	NA		NA	NA		NA	NA		NA	NA		NA	NA		NA
REAC:R-HSA-9671555	Signaling by PDGFR in disease	18	PIK3R1,KANK1,PIK3CA,PDGFRA,GOLGA4,PIK3CB,NRAS,SOS1,BIN2	1	0.000201096417108285		NA	NA		NA	NA		NA	NA		NA	NA		NA	NA		NA	NA		NA	NA		NA	NA		NA	NA		NA	NA		NA	NA	PIK3CA,NRAS,KDR,GOLGA4,STAT1,SOS1,FIP1L1,PDGFRA,PIK3R1,STAT3,PIK3CB	1	0.00498606374195787		NA	NA		NA	NA		NA
REAC:R-HSA-9673767	Signaling by PDGFRA transmembrane, juxtamembrane and kinase domain mutants	10	PIK3R1,PIK3CA,PDGFRA,PIK3CB,NRAS,SOS1	1	0.00397510848652871		NA	NA		NA	NA		NA	NA		NA	NA		NA	NA		NA	NA		NA	NA		NA	NA		NA	NA		NA	NA		NA	NA	PIK3CA,NRAS,STAT1,SOS1,PDGFRA,PIK3R1,STAT3,PIK3CB	1	0.00556131808602462		NA	NA		NA	NA		NA
REAC:R-HSA-9673770	Signaling by PDGFRA extracellular domain mutants	10	PIK3R1,PIK3CA,PDGFRA,PIK3CB,NRAS,SOS1	1	0.00397510848652871		NA	NA		NA	NA		NA	NA		NA	NA		NA	NA		NA	NA		NA	NA		NA	NA		NA	NA		NA	NA		NA	NA	PIK3CA,NRAS,STAT1,SOS1,PDGFRA,PIK3R1,STAT3,PIK3CB	1	0.00556131808602462		NA	NA		NA	NA		NA
REAC:R-HSA-983712	Ion channel transport	182		NA	NA		NA	NA		NA	NA		NA	NA		NA	NA		NA	NA		NA	NA		NA	NA	RYR2,RYR1,TRPA1,RYR3,TRPM6,ASIC4,TRPC4AP,ATP8A1,STOML3,UNC79,ATP13A4,CLCN2,ATP6V0A4,ATP10B,ATP10D,TRPV5,SLC9C1,ATP6V0A2,UBC,ATP13A1,TRDN,NALCN,UNC80,ATP12A,ATP7A,ATP2A2,ASPH,TRPC7,SCNN1B,CLCA2,NEDD4L,ATP1A1,CAMK2B,TRPM1,ATP9A,SLC9C2,ANO10,RIPK1,UBA52,WNK4	1	0.000450078328518929		NA	NA	RYR3,TRPC3,TRPM1,WWP1,TRDN,ATP13A4,SLC9C2,ANO4,SLC9B1,TRPV3,UNC80,WNK1,ATP8B1,TRPV5,RYR1,ATP6AP1,ATP1A4,TRPM2,TRPC1,ATP7B,ATP1A3,ATP2A2,SCNN1G,WNK2,NALCN,ANO5,ATP10A,ATP10B,TRPM3,ANO6,ATP1A2,CAMK2B,TRPM6,ATP2A3,ANO7,ATP6V1A,RYR2,CLCA2,WNK4,ATP2B1,ATP10D,ATP12A,TRPA1,ASIC4,WNK3	1	0.000246170660856086		NA	NA		NA	NA		NA	NA		NA	NA		NA
[truncated: 27 more columns]

## Sheet: SBS5
term.id	term.name	term.size	GBM_overlap	GBM_evidence	GBM_adjusted.p.val	OV_overlap	OV_evidence	OV_adjusted.p.val	LUAD_overlap	LUAD_evidence	LUAD_adjusted.p.val	LUSC_overlap	LUSC_evidence	LUSC_adjusted.p.val	PRAD_overlap	PRAD_evidence	PRAD_adjusted.p.val	UCEC_CNH_overlap	UCEC_CNH_evidence	UCEC_CNH_adjusted.p.val	BLCA_overlap	BLCA_evidence	BLCA_adjusted.p.val	STES_CIN_overlap	STES_CIN_evidence	STES_CIN_adjusted.p.val	PAAD_overlap	PAAD_evidence	PAAD_adjusted.p.val	KIRP_overlap	KIRP_evidence	KIRP_adjusted.p.val	LIHC_overlap	LIHC_evidence	LIHC_adjusted.p.val	CESC_Squamous_overlap	CESC_Squamous_evidence	CESC_Squamous_adjusted.p.val	BRCA_overlap	BRCA_evidence	BRCA_adjusted.p.val	CRC_CIN_overlap	CRC_CIN_evidence	CRC_CIN_adjusted.p.val	STES_GS_overlap	STES_GS_evidence	STES_GS_adjusted.p.val	SKCM_overlap	SKCM_evidence
REAC:R-HSA-111465	Apoptotic cleavage of cellular proteins	37		NA	NA		NA	NA		NA	NA		NA	NA		NA	NA		NA	NA		NA	NA		NA	NA		NA	NA		NA	NA		NA	NA		NA	NA		NA	NA		NA	NA		NA	NA	PLEC,DSP,SATB1,ADD1,CTNNB1,APC,DSG1	1
REAC:R-HSA-112315	Transmission across Chemical Synapses	258		NA	NA		NA	NA		NA	NA		NA	NA		NA	NA		NA	NA		NA	NA		NA	NA		NA	NA		NA	NA	CACNA1E,ADCY8,RPS6KA3,SLC1A6,RIMS1,NBEA,CACNA1B,PLCB1,PPFIA2,ADCY3,GRIK4,GRIN3A,MYO6,RPS6KA6,GRIP1,CACNA1A,CHRNA7,ACTN2,GRIA4,CACNA2D2,DLG3,CAMK2A,GABBR2,KCNJ6,DLG2,CACNB4,GABBR1,TUBB8,PRKCB,NRAS,SLC5A7,PRKAR2B,NRG1,PRKAG2,GABRA4,GABRG2,SLC6A11,PPM1E,ACHE,GNAT3,GABRA6,GABRQ,GRIA2,SYT1,SLC1A3,CASK,AP2A1,CAMKK1,HTR3E,CHRNB3,GRIA3,ABAT,SLC22A2,GABRA3,CACNB1,KCNJ16,GNAI1,CHRNA5,PRKACA,ADCY9,GABRB1,CA…	1	0.00473281496378111		NA	NA		NA	NA		NA	NA		NA	NA		NA
REAC:R-HSA-112316	Neuronal System	399		NA	NA		NA	NA	NRXN1,ADCY2,CACNA1E,ACTN2,GRIN2B,GRIK2,NRXN3,ADCY5,PTPRD,NTRK3,GABRG2,SHANK1,NBEA,CAMK2B,KCNC2,SLITRK6,SLITRK4,LRRTM4,GRIN2A,GRM5,GABRA2,CACNB2,RASGRF2,KCNB2,GABRG3,KCNK9,GRIK1,PLCB1,SLITRK1,KCNH1,IL1RAPL1,KCNH3,ABCC8,SLITRK2,GRM1,NRXN2,NLGN1,GRIK5,SYT10,SLITRK5,GJC1,KCNA4,CACNA1A,RIMS1,GLRA3,CHRNA4,KCNH7,DLGAP2,BCHE,PRKCG,PPFIA3,GABRB3,GABRA1,SYT9,CACNA1B,DLG2,KCNA1,KCNH8,GRIN3A,KCNH5,HTR3B,TUBA…	1	1.39309985348848e-05	HCN1,GRIN2B,ADCY2,KCNH7,CACNA1E,NRXN1,ADCY8,SLITRK3,CACNA1A,PTPRD,NLGN1,GRM5,GRIK2,GRIN2A,KCNA4,EPB41L3,RIMS1,NTRK3,GRM1,PPFIA1,PRKCG,KCNH8,LRRTM4,SHANK1,IL1RAPL1,RPS6KA3,BCHE,SLITRK5,ACTN2,KCND2,KCNG4,NLGN4X,SLC6A3,KCNH1,ABCC9,KCNB2,KCNQ5,PPFIA4,PPFIA2,GAD2,SIPA1L1,SLITRK2,CACNA1B,ADCY1,NBEA,SLC6A4,KCNK2,GABRA2,KCNN2,GRIN3A,NRXN3,SLC5A7,LRFN2,RASGRF2,SLITRK1,LRRTM3,KCNQ3,GABRB2,SYT9,GABRA1,GABRB…	1	5.98919929951062e-09	HSPA8,CACNA1E,GRIN3A,SLC6A3,CHRNE,GNB1,GNB4,NRXN1,GLRA1,KCNB1,PICK1,KCND3,PPFIBP1,GRIK1,SHANK2,PRKX,CAMKK1,KCNH4,PDPK1,ABCC9,KCNQ1,SLITRK4,GAD2,CACNA1B,IL1RAPL2,ADCY2,HRAS,GRIN2C,GRIK2,PRKAR1A,GRIN2A,EPB41L2,CAMK1,SLC6A1,SYT9,GABBR1,SIPA1L1,ABCC8,CHRNA6,PRKCA,HCN1,PRKAR1B,MYO6,GRIP1,EPB41L3	1	0.00953302899345339		NA	NA	GRIA4,PTPRD,ABCC9,GABRA1,GRIK2,NLGN1,GABRA4,ADCY2,HRAS,NRXN1,GRM5,KCNH7,CACNA1E,PPFIA2,NRAS,KCNQ5,KCND2,GRIA1,CACNA1B,PLCB1,NRG1,KCNA5,HCN1,NRXN3,GRIN2A,APBA2,RASGRF2,SLITRK5,KCNV1,PRKCB,KCNH8,PTPRS,KCNQ3,SLITRK6,CACNA1A,EPB41L3,KIF17,LRRTM1,GRIK5,KCNH5,PTPRF,IL1RAPL1,GRM1,KPNA2,SLC38A2,GRIP1,RIMS1,SYT2,SHANK1,PLCB2,GABRG2,GABRA5,SLC1A6,KCNA2,GLRA1,SLITRK3,GRIA2,KCNJ2,SLC6A11,KCNH1,SLC5A7,ACTN2,E…	1	1.09012084066731e-07	NLGN1,PTPRD,RIMS1,EPB41L3,PPFIA2,NRXN1,NBEA,CACNA2D3,NLGN4X,KCNN2,ABCC9,SLITRK2,KCND2,SLITRK5,GRIA2,ADCY8,SIPA1L1,GRIA4,KCNA4,ADCY2,MAOA,GRM1,PRKAR2B,PRKAB1,LRRTM4,NRXN3,KCNB2,PPFIA3,SLITRK3,KCNV1,DLG2,KCNA5,DLGAP2,TUBA8,GRIK2,SLC32A1,LRRTM1,RPS6KA6,SLC22A2,ACTN2,RTN3,HCN1,CACNA1E,GLRB,RASGRF1,HTR3D,SLITRK4,GRIA1,KCNA1,NRG1,KCNH5,ADCY3,NTRK3,KCNH7,GABRB3,SLC6A11,GABRG2,GABRA1,CACNA1A,KCNMB2,LRRTM…	1	2.30635377333508e-06		NA	NA		NA	NA	CACNA1E,ADCY8,RPS6KA3,SLC1A6,RIMS1,NBEA,KCNA5,CACNA1B,EPB41L3,PLCB1,PPFIA2,ADCY3,GRIK4,GRIN3A,MYO6,NLGN4Y,RPS6KA6,GRIP1,CACNA1A,CHRNA7,ACTN2,LRFN2,GRIA4,CACNA2D2,DLG3,LRFN3,CAMK2A,NLGN3,GABBR2,KCNJ6,KCNH2,SLITRK4,DLG2,CACNB4,HCN1,ABCC8,GABBR1,KCNC2,TUBB8,PRKCB,KCNN4,STXBP1,NRAS,SLC5A7,PRKAR2B,KCNQ5,NLGN1,NLGN4X,KCNMB3,KCNA6,NRG1,LRRC4B,DLGAP4,PRKAG2,GRM1,GABRA4,GABRG2,KCNB2,SLC6A11,KCNH8,LRRTM1,P…	1	4.10396229153568e-07		NA	NA		NA	NA	NRAS,NBEA,GRIA2,SLITRK1,RIMS1,IL1RAPL2,PPFIA2,CACNA1E,GRIP1,SLITRK5,NRXN1,GRIA4,SLITRK4,KCNQ3,GAD2,KCNV1,ADCY1,HTR3E,KCNK1,GRIN2A,LRRTM3,CACNA2D3,KCNB2,KCNH8,GLRB,KCNJ1,GABRA5,KCNA2,GRIA3,CACNA1B,ADCY8,KCNA4,PRKAA2,MYO6,KCNN2,KCNC2,RTN3,DLGAP4,EPB41L5,NRG1,APBA1,RASGRF2,SLC1A6,KCNJ2,KCNH7,KCNMA1,PRKAA1,RASGRF1,CACNG3,SLC22A2,GABRG3,PPFIBP2,GABBR2,GABRA4,GNB4,GRM1,KCNH2,TUBA4A,GRIN3A,PRKACG,KCNQ2,…	1	1.44759894779047e-05		NA	NA	NRAS,GRIN2A,GRIA2,PPFIA2,CACNA1E,KCNH5,CACNA2D3,CACNA1B,RASGRF1,SLC1A1,ADCY8,SLITRK3,HCN1,KCNB1,PLCB1,LRRTM4,KCNQ3,CACNA1A,PPFIA4,GLRA1,GRIA4,NRXN1,GRIA1,SLITRK1,GRIK1,GRIK3,KCNH8,GRIN2C,KCNB2,GRIN2D,NTRK3,GAD1,RTN3,KCNV1,NBEA,ADCY1,SIPA1L1,PPFIBP1,ABCC9,KCND3,SHANK1,ADCY5,EPB41L2,TUBA3C,GABRA6,CHRNB3,RIMS1,SYT10,KCNJ6,NLGN4Y,TUBA1B,GABRA1,NRXN2,SLC6A1,GRIN2B,GABRB3,SLC1A2,PRKACB,KCNJ3,SLITRK4,HT…	1
REAC:R-HSA-1226099	Signaling by FGFR in disease	56		NA	NA		NA	NA		NA	NA		NA	NA		NA	NA		NA	NA		NA	NA		NA	NA		NA	NA		NA	NA		NA	NA		NA	NA		NA	NA		NA	NA		NA	NA		NA
REAC:R-HSA-1227990	Signaling by ERBB2 in Cancer	22	EGFR,PIK3CA,PIK3R1	1	0.00654257404470396		NA	NA		NA	NA		NA	NA		NA	NA		NA	NA	PIK3CA,HRAS,ERBB2,SOS1,NRG3,NRAS,NRG1	1	0.00199083599780464		NA	NA		NA	NA		NA	NA		NA	NA		NA	NA		NA	NA		NA	NA		NA	NA		NA
REAC:R-HSA-1236382	Constitutive Signaling by Ligand-Responsive EGFR Cancer Variants	17	EGFR,PIK3CA,PIK3R1	1	0.00291306797625871		NA	NA		NA	NA		NA	NA		NA	NA		NA	NA		NA	NA		NA	NA		NA	NA		NA	NA		NA	NA		NA	NA		NA	NA		NA	NA		NA	NA		NA
REAC:R-HSA-1236394	Signaling by ERBB4	54		NA	NA		NA	NA		NA	NA		NA	NA		NA	NA		NA	NA		NA	NA		NA	NA		NA	NA		NA	NA		NA	NA		NA	NA		NA	NA		NA	NA		NA	NA		NA
REAC:R-HSA-1250196	SHC1 events in ERBB2 signaling	18		NA	NA		NA	NA		NA	NA		NA	NA		NA	NA		NA	NA	HRAS,ERBB2,SOS1,NRG3,NRAS,NRG1	1	0.00849305944682444		NA	NA		NA	NA		NA	NA		NA	NA		NA	NA		NA	NA		NA	NA		NA	NA		NA
REAC:R-HSA-1250347	SHC1 events in ERBB4 signaling	11		NA	NA		NA	NA		NA	NA		NA	NA		NA	NA		NA	NA	HRAS,SOS1,NRG3,NRAS,NRG1	1	0.00890534814611624		NA	NA		NA	NA		NA	NA		NA	NA		NA	NA		NA	NA		NA	NA		NA	NA		NA
REAC:R-HSA-1257604	PIP3 activates AKT signaling	249	PTEN,EGFR,TP53,PIK3CA,PDGFRA	1	0.00131464086913461		NA	NA		NA	NA		NA	NA		NA	NA	TP53,PPP2R1A,PIK3CA,PTEN	1	0.0023522857808689		NA	NA		NA	NA		NA	NA		NA	NA		NA	NA		NA	NA		NA	NA		NA	NA		NA	NA		NA
REAC:R-HSA-1296072	Voltage gated Potassium channels	43		NA	NA		NA	NA		NA	NA	KCNH7,KCNA4,KCNH8,KCND2,KCNG4,KCNH1,KCNB2,KCNQ5,KCNQ3,KCNQ2,KCNB1,KCNC2,KCNH5,KCNH6,KCNH2,KCNA5,KCNH3,KCNS3,KCNA6,KCNAB1,KCNC1,KCNS2,KCNA10,KCND3,KCNA2,KCNH4,KCNC4,KCNV1,KCNC3,KCND1,KCNG1,KCNA3	1	0.00247230174779307		NA	NA		NA	NA	KCNH7,KCNQ5,KCND2,KCNA5,KCNV1,KCNH8,KCNQ3,KCNH5,KCNA2,KCNH1,KCNC1,KCNB2,KCNC4,KCNC2,KCNQ2,KCND1,KCNAB1,KCNA1,KCNA6,KCNG1,KCNAB2,KCNS3,KCNF1,KCNH4,KCNA4,KCNB1,KCNG3,KCNV2,KCNS2,KCNA10,KCNG4,KCNH2,KCND3	1	0.00297218395037744		NA	NA		NA	NA		NA	NA		NA	NA		NA	NA		NA	NA		NA	NA		NA	NA		NA
REAC:R-HSA-1368082	RORA activates gene expression	18		NA	NA		NA	NA		NA	NA		NA	NA		NA	NA		NA	NA		NA	NA		NA	NA		NA	NA		NA	NA		NA	NA		NA	NA		NA	NA		NA	NA		NA	NA		NA
REAC:R-HSA-1442490	Collagen degradation	64		NA	NA		NA	NA	COL11A1,COL6A3,COL4A2,COL14A1,COL3A1,COL12A1,COL5A2,COL1A2,MMP13,COL4A6,COL4A4,COL16A1,COL2A1,COL5A3,COL7A1,COL1A1,COL6A1,COL4A1,MMP2,COL5A1,COL6A2,COL4A5,COL9A1	1	4.03608909247664e-06	COL12A1,COL11A1,COL6A6,COL19A1,COL6A3,COL5A3,COL3A1,COL6A5,COL4A4,COL1A2,COL5A1,COL5A2,COL4A2,COL11A2,ADAM9,COL15A1,COL4A5,COL14A1,COL9A2,COL26A1,COL17A1,TMPRSS6,COL9A1,COL2A1,COL13A1,MMP9,MMP20,COL7A1,COL1A1,COL8A1	1	1.21053683270783e-05		NA	NA		NA	NA	COL6A6,COL6A3,COL5A1,COL7A1,COL12A1,COL25A1,COL5A2,COL5A3,COL4A1,COL3A1,COL15A1,COL11A1,COL16A1	1	0.00123378319878577	COL11A1,COL1A2,COL5A3,COL4A6,COL6A3,COL12A1,COL7A1,COL8A1,PHYKPL,ADAM17,FURIN,ADAM10,COL5A1,COL6A6,COL4A1,COL25A1,MMP2,COL4A5,MMP19,MMP8,COL14A1,COL6A5,COL19A1,COL9A3,COL4A3,COL5A2,COL2A1,MMP10,COL3A1,ELANE,COL4A4	1	0.00106201500754325	COL11A1,COL5A2,COL3A1,COL25A1,COL4A2,ADAM17,COL4A4,COL6A3,COL19A1,COL5A3,COL14A1,COL5A1,COL1A2,COL6A6	1	0.00313501277087719		NA	NA	COL12A1,COL16A1,COL3A1,COL11A1,COL5A1,COL6A5,COL4A1,COL4A5,COL7A1,COL6A6,COL6A3,COL13A1,COL19A1,COL15A1,MMP15,COL18A1,CTSK,COL5A2,FURIN,COL23A1,COL1A1,MMP13,CTSD,COL4A2,COL17A1,COL14A1,COL6A2,COL26A1,TMPRSS6,COL8A2,ADAM17,COL4A4,COL2A1,MMP1,MMP14,COL5A3,COL9A2,COL11A2,COL9A1,COL6A1,ADAM9	1	0.000222360434479634	COL6A3,COL11A1,COL19A1,COL18A1,COL1A2,COL12A1,COL8A1,COL4A5,COL7A1,COL15A1,COL16A1,COL13A1,COL11A2,TMPRSS6,COL4A1,ADAM17,COL4A2,COL3A1,COL4A4,MMP3,COL14A1,ADAM9,COL5A3,ELANE,COL17A1,COL6A5,COL6A6,ADAM10,COL1A1,COL9A2,MMP2,COL4A6,COL9A1,FURIN	1	0.000210640494261389		NA	NA		NA	NA		NA	NA		NA
REAC:R-HSA-1474228	Degradation of the extracellular matrix	140	COL4A6,FBN2,ADAMTS1,COL6A3,ADAMTS18,COL7A1,LAMA3,DCN,TLL1,LAMA5,MMP13,COL6A6,COL11A1,COL4A5,COL5A3,COL5A1,COL4A3,ELN,TMPRSS6,COL6A1,SCUBE1,COL9A1,FBN3,FN1,CAPN6,MMP2,ADAMTS5,SPOCK3,COL6A5,CTSV,COL15A1,A2M,ADAMTS4,MMP15,COL1A1,FBN1,COL6A2,ACAN,COL4A1,MMP9,COL23A1,COL2A1,CAPN5,CAPN1,HSPG2,ADAM17,CAPN13,COL14A1	1	0.00301101973539738		NA	NA	COL11A1,COL6A3,ACAN,FBN2,COL4A2,ADAMTS9,COL14A1,LAMA5,ADAMTS16,COL3A1,HSPG2,COL12A1,COL5A2,COL1A2,MMP16,BCAN,MMP13,COL4A6,COL4A4,COL16A1,COL2A1,COL5A3,LAMA3,COL7A1,COL1A1,A2M,COL6A1,TLL1,COL4A1,ADAMTS5,CDH1,MMP2,MMP25,NID1,COL5A1,LAMB1,CAPN6,COL6A2,COL4A5,COL9A1,SPOCK3,LAMC2,MMP15,SPP1,FN1,ADAMTS18,COL4A3,KLK2,MMP19,MMP10,MMP17,CAPN7,COL19A1,FBN3,CAPN11,COL13A1,COL8A2,CASP3,LAMB3,COL25A1,TLL2,PLG…	1	8.13866609380116e-11	COL12A1,COL11A1,MMP16,COL6A6,COL19A1,COL6A3,ADAMTS16,FBN3,FBN1,LAMA5,COL5A3,COL3A1,HSPG2,FN1,ADAMTS18,COL6A5,COL4A4,COL1A2,ACAN,COL5A1,ADAMTS4,ADAMTS5,FBN2,COL5A2,LAMA3,COL4A2,COL11A2,ADAMTS9,ADAM9,COL15A1,COL4A5,A2M,COL14A1,LAMB1,COL9A2,COL26A1,CAPN6,COL17A1,TMPRSS6,NCSTN,MMP25,COL9A1,COL2A1,COL13A1,TLL2,MMP9,MMP20,SCUBE1,BCAN,ELN	1	7.30418936965749e-08		NA	NA		NA	NA	FBN1,COL6A6,FBN2,ACAN,COL6A3,ADAMTS9,HSPG2,COL5A1,COL7A1,LAMA5,A2M,COL12A1,COL25A1,MMP16,COL5A2,ADAMTS16,COL5A3,COL4A1,LAMA3,COL3A1,COL15A1,COL11A1,COL16A1,FN1,FBN3,COL6A5,CTSB,COL4A3,ADAMTS18,SPOCK3,MMP2,ELN,LAMB1,SCUBE1,LAMC1,CTSD	1	2.93105173502689e-06	COL11A1,CDH1,ADAMTS16,LAMA3,A2M,ACAN,MMP16,PLG,COL1A2,HSPG2,COL5A3,COL4A6,PRSS1,NID1,FBN2,COL6A3,FBN1,TLL1,LAMC1,COL12A1,COL7A1,ADAMTS5,COL8A1,PHYKPL,ADAMTS8,ADAM17,LAMA5,CAPN13,FURIN,ADAM10,ADAMTS1,COL5A1,COL6A6,HTRA1,ADAMTS18	1	6.52051796728198e-07	COL11A1,ADAMTS18,COL5A2,ADAMTS16,COL3A1,BMP1,FN1,COL25A1,COL4A2,ADAM17,COL4A4,COL6A3,COL19A1,KLKB1,COL5A3,COL14A1,COL5A1,COL1A2,BCAN,ADAMTS9,COL6A6,MMP3,LAMC1,FBN2,CAPN13,CAPN15,MMP16,COL2A1,COL6A1,FBN3,CAST,ADAM9,CAPN11,COL8A2,MMP8,PSEN1,TPSAB1,ADAMTS1,COL17A1,COL4A3,COL7A1,COL9A1	1	0.000950839311938973		NA	NA	COL12A1,FBN2,COL16A1,COL3A1,ADAMTS16,ACAN,FN1,COL11A1,COL5A1,COL6A5,COL4A1,COL4A5,LAMB3,COL7A1,SCUBE3,FBN1,COL6A6,COL6A3,CDH1,CAST,COL13A1,LAMA5,COL19A1,CAPN6,COL15A1,MMP15,LAMA3,HSPG2,COL18A1	1	7.73688125846737e-06	COL6A3,COL11A1,ADAMTS5,COL19A1,HSPG2,COL18A1,FBN2,COL1A2,COL12A1,CAPN9,COL8A1,COL4A5,ADAMTS18,COL7A1,ADAMTS1,COL15A1,CAPN12,COL16A1,LAMA5,FBN1,COL13A1,TLL2,LAMC1,A2M,COL11A2,FBN3,ADAMTS16,TMPRSS6,CAPN2,PLG,COL4A1,CAPN13,ADAM17,TIMP2,COL4A2,ADAMTS9,CASP3,COL3A1,COL4A4,MMP3,SCUBE3,COL14A1,CD44,LAMB3,BCAN,ELN,ADAM9,CTSV,COL5A3,ELANE,COL17A1,COL6A5,PSEN1,COL6A6,ADAMTS8,ADAM10,CAPN11,COL1A1,COL9A2,MMP…	1	1.91419176747035e-07	CDH1,COL4A6,COL12A1,COL5A3,PLG,ADAMTS9,COL6A6,COL4A3,COL6A3,COL11A1,COL6A5,COL4A5,A2M,LAMC2,ADAMTS16,FBN3,SPP1,COL4A1,COL19A1,FBN2,LAMA3,COL16A1,FN1,COL4A4,LAMB3,COL2A1,CTSK,MMP14,COL14A1,CAPN2,LAMC1,CAPN5,COL3A1,KLK2,COL8A1,ADAMTS1,CAST,COL9A1,PHYKPL,CAPN7	1	0.0049447302933275	FBN1,COL11A1,LAMB1,ADAMTS5,TLL1,COL5A1,NID1,COL6A5,COL4A5,MMP16,COL19A1,ADAM10,COL1A2,COL12A1,ADAMTS18,TLL2,ADAMTS16,A2M,ACAN,COL9A1,PRSS1,ADAMTS9,BCAN	1	0.000161266984495317		NA	NA		NA
REAC:R-HSA-1474244	Extracellular matrix organization	298	LAMA2,COL4A6,FBN2,ADAMTS1,KDR,COL6A3,ADAMTS18,PLEC,COL7A1,NTN4,FGG,LAMA3,ITGA10,DCN,EMILIN2,ITGB2,TLL1,LAMA5,MMP13,COL6A6,COLGALT1,COL24A1,COL11A1,COL4A5,COL5A3,ITGA2,COL5A1,COL4A3,ELN,TMPRSS6,COL6A1,COL20A1,DDR2,DAG1,ITGB8,SCUBE1,COL9A1,NRXN1,LAMA1,FBN3,BMP2,FN1,FGA,CAPN6,MMP2,ADAMTS5,SPOCK3,PCOLCE2,COL6A5,CTSV,NCAN,ADAMTS3,TNC,COL15A1,ICAM3,A2M,ITGA6,FGF2,ADAMTS4,ITGA4,VCAM1,MMP15,COL27A1,CEACA…	1	0.000580967680237195		NA	NA	NRXN1,TNR,DMD,COL11A1,COL22A1,COL6A3,TNN,ACAN,FBN2,LRP4,LAMA4,COL4A2,ADAMTS9,COL14A1,KDR,LAMA5,PLEC,ADAMTS16,COL3A1,HSPG2,ITGA8,COL12A1,VCAN,COL5A2,ADAMTS2,ITGA2,LAMA1,LTBP1,COL1A2,MMP16,BCAN,MMP13,ITGAX,COL4A6,ADAMTS3,COL4A4,COL16A1,COL2A1,COL5A3,LAMA3,LTBP2,COL7A1,ITGA4,COL1A1,A2M,COL21A1,TNXB,LAMA2,COL6A1,TNC,TLL1,LAMB2,LTBP4,CD47,COL4A1,ADAMTS5,CDH1,MMP2,COL24A1,MMP25,ITGA6,NID1,COL5A1,ITGA10…	1	1.74939409895688e-13	COL12A1,DMD,COL22A1,LAMA2,TNR,COL11A1,MMP16,LAMA1,TNN,COL6A6,COL19A1,TNXB,COL6A3,ADAMTS16,NRXN1,PLEC,FBN3,FBN1,LAMA5,COL5A3,LTBP1,VCAN,ITGA8,COL3A1,HSPG2,FN1,ADAMTS18,COL6A5,LAMA4,VWF,COL4A4,COL1A2,ACAN,ITGA4,COL5A1,TNC,ADAMTS4,ADAMTS5,NCAN,ITGAX,FBN2,COL5A2,LAMA3,ITGB4,COL24A1,ITGAD,COL4A2,COL27A1,COL11A2,VCAM1,ITGB8,ADAMTS9,ADAM9,COL15A1,PXDN,LRP4,ADAM12,KDR,COL4A5,A2M,ITGB3,COL28A1,COL14A1,LAM…	1	5.95964567174518e-12	VWF,FGA,COL11A1,LRP4,COL16A1,PLEC,MMP19,CDH1,P4HA2,NRXN1,ITGB5,MMP11,LTBP3,BMP7,COL11A2,LAMA1,FBN1,CAPN3,FBN3,LAMB3,LAMA4,COL6A6,COL22A1,HSPG2,ADAMTS16,LAMA3,KDR,ELN	1	0.00680547329712679	DMD,LAMA2,PLG,SCUBE1,TNXB,ITGA11,LAMB1,CAPN13,LAMC3,FN1,FBN1,COL22A1,ITGA2B,CAPN14,MMP8,LTBP4,COL8A1,COL11A1,HAPLN1,HSPG2,COL5A3,PXDN,DMP1,ITGAL,COLGALT2,CAPN1,ITGB4,TNN,COL24A1,EMILIN3,COL4A6,ICAM5,COL28A1,PCOLCE,COL5A1,DAG1,ACTN1,NCAN,COL20A1,COL2A1,LAMA4,COL6A2,ADAMTS9	1	0.00306220027160402	DMD,COL22A1,PLEC,VCAN,LAMA4,FBN1,COL6A6,FBN2,ACAN,LAMA1,COL6A3,ADAMTS9,HSPG2,NRXN1,COL5A1,LTBP1,TNN,LAMA2,COL7A1,LAMA5,A2M,ADAMTS2,COL12A1,KDR,COL25A1,ADAMTS3,MMP16,ITGA2B,COL5A2,TNXB,ADAMTS16,ITGA8,COL5A3,VCAM1,ITGA4,COL4A1,ITGA11,COL24A1,LAMA3,VWF,COL3A1,COL15A1,FGA,COL11A1,ADAMTS14	1	4.55419953526966e-13	LAMA1,COL11A1,CDH1,COL22A1,ADAMTS16,LAMA3,A2M,LAMA2,NRXN1,VCAN,ACAN,MMP16,PLG,ITGAX,COL1A2,COL24A1,PXDN,HSPG2,LAMA4,MUSK,ITGAV,COL5A3,COL4A6,PRSS1,NID1,FBN2,COL6A3,DMD,FBN1,TLL1,LAMC1,COL27A1,COL21A1,PLEC,COL12A1,COL7A1,ADAMTS5	1	5.3449926077e-09	TNC,COL11A1,PLEC,P4HA1,ADAMTS18,COL5A2,ADAMTS16,LAMA1,ITGA6,COL3A1,LAMA2,TNR,BMP1,ITGB8,FN1,VCAN,COL25A1,COL4A2,PXDN,ADAMTS3,ADAM17,COL4A4,MUSK,COL6A3,COL19A1,KLKB1,COL5A3,BMP2,COL14A1,PCOLCE,COL5A1,COL1A2,COL27A1,BCAN,ADAMTS9,COL6A6,FBLN2,NRXN1,TNN,COL24A1,MMP3,LAMC1,ITGA1,DMD,FBN2,EFEMP2,CAPN13,FBLN5,ICAM2,CAPN15,MMP16,COL21A1,LTBP2,PCOLCE2,LOX,COL2A1,COL6A1,NCAN,FBN3,CAST,ADAM9,CAPN11,COL8A2,M…	1	6.21066301331877e-05		NA	NA	COL12A1,LAMA1,FBN2,LAMA2,COL16A1,COL3A1,ADAMTS16,ACAN,FN1,COL11A1,FGA,COL5A1,COL6A5,COL4A1,COL28A1,PXDN,COL4A5,LAMB3,COL7A1,SCUBE3,FBN1,TNR,COL6A6,COL6A3,TNC,VWF,TNN,DSPP,COL22A1,DMD,VCAN,NID2,COL20A1,CDH1,ITGAL,CAST,BMP7,COL13A1,PLEC,LAMA5,COL19A1,TNXB,LAMA4,JAM2,CAPN6,LTBP4,COL15A1,MMP15,ITGB5,LAMA3,SDC4,LOXL1,HSPG2,COL18A1,TLL2,APP,ITGAD,CTSK,ITGAM,P4HA3,ITGA1,FBN3,FBLN1,LAMB2,MATN3,LTBP2,NCST…	1	7.42541076395691e-14	DMD,COL6A3,COL11A1,VCAN,ADAMTS5,LTBP4,COL19A1,HSPG2,COL18A1,PXDN,FBN2,COL1A2,PLEC,COL12A1,CAPN9,ADAMTS2,COL8A1,COL4A5,ADAMTS18,COL7A1,ADAMTS1,COL15A1,CAPN12,COL16A1,LAMA5,FBN1,COL13A1,TNC,TLL2,LAMC1,A2M,COL22A1,COL11A2,FBN3,TNN,ADAMTS16,LOXL2,LOXL4,ADAM19,TMPRSS6,CAPN2,PLG,TNXB,LTBP1,LAMB2,VWF,LAMA4,ITGA7,COL4A1,SPARC,LAMA2,COL21A1,ITGA8,CAPN13,ITGA1,FBLN1,ADAM17,ITGB5,NRXN1,TIMP2,COL4A2,ADAMTS9,…	1	2.80100599248919e-07	CDH1,DMD,TNC,NRXN1,LAMA2,ITGB4,COL4A6,COL12A1,ADAMTS2,DSPP,COL5A3,PLG,TNN,ADAMTS9,COL6A6,DDR2,COL4A3,ITGA3,VWF,LTBP1,COL6A3,COL11A1,COL6A5,LAMA1,LRP4,COL4A5,SDC2,A2M,LAMC2	1	3.22446201724407e-07	DMD,LAMA1,FBN1,VCAN,APP,COL11A1,LAMB1,ADAMTS5,COL22A1,TLL1,NRXN1,COL5A1,NID1,COL6A5,COL4A5,MMP16,COL19A1,TNXB,ADAM10,COL1A2,COL12A1,ADAMTS18,TLL2,ADAMTS16,MATN1,ITGA3,ADAMTS2,LAMA2,ACTN1,A2M,TNN,ACAN,COL9A1,ITGA6,PRSS1,ADAMTS9,BCAN,PLOD1,LAMA4,SH3PXD2A,PLEC,VWF,COL16A1,THBS1,PXDN	1	3.9839014668096e-06		NA	NA	PLEC,LTBP4,TNC,LAMA3,KLKB1,MUSK,COL14A1,FBN1,PLG,FBN2,FBN3,VCAN,ITGB4,TLL1,BMP2,ITGAD,SDC3,ITGA7,TNXB,ADAMTS9,NRXN1,ADAM10,APP,BCAN,COL24A1,CAPN13,COL5A2,COL5A3,COL11A1,ADAMTS18,ITGA8,COL1A1,TLL2,LAMA1,FGA,NCAN,FN1,ITGA4,LAMA5,ADAMTS2,HSPG2,COL6A3,LAMC2,ITGB8,ADAMTS3,CTSD,TNR,ADAM19,KDR,COL4A6,TGFB2,CAPN9,LOXL2,DSPP,FBLN1,ITGAX,ADAMTS16,COL6A5,ITGAL,COL12A1,COL1A2,ITGAE,VWF,LAMA4,ADAMTS8,ITGB3,BM…	1
REAC:R-HSA-1474290	Collagen formation	89	COL4A6,COL6A3,PLEC,COL7A1,LAMA3,TLL1,MMP13,COL6A6,COLGALT1,COL24A1,COL11A1,COL4A5,COL5A3,COL5A1,COL4A3,COL6A1,COL20A1	1	0.000635237619455756		NA	NA	COL11A1,COL22A1,COL6A3,COL4A2,COL14A1,PLEC,COL3A1,COL12A1,COL5A2,ADAMTS2,COL1A2,MMP13,COL4A6,ADAMTS3,COL4A4,COL16A1,COL2A1,COL5A3,LAMA3,COL7A1,COL1A1,COL21A1,COL6A1,TLL1,COL4A1,COL24A1,ITGA6,COL5A1,COL27A1,COL6A2,COL4A5,COL9A1	1	3.17075097975499e-09	COL12A1,COL22A1,COL11A1,COL6A6,COL19A1,COL6A3,PLEC,COL5A3,COL3A1,COL6A5,COL4A4,COL1A2,COL5A1,COL5A2,LAMA3,ITGB4,COL24A1,COL4A2,COL27A1,COL11A2,COL15A1,PXDN,COL4A5,COL28A1,COL14A1,COL9A2,COL26A1,COL17A1,COL20A1,COLGALT1,ADAMTS3,COL9A1,ADAMTS2,COL2A1,COL13A1,TLL2,MMP9,MMP20,COL7A1,COL21A1,COL1A1,COL8A1,ADAMTS14	1	3.40245685461234e-09		NA	NA		NA	NA	COL22A1,PLEC,COL6A6,COL6A3,COL5A1,COL7A1,ADAMTS2,COL12A1,COL25A1,ADAMTS3,COL5A2,COL5A3,COL4A1,COL24A1,LAMA3,COL3A1,COL15A1,COL11A1,ADAMTS14,COL16A1,COL21A1	1	8.10115638075215e-08	COL11A1,COL22A1,LAMA3,COL1A2,COL24A1,PXDN,COL5A3,COL4A6,COL6A3,TLL1,COL27A1,COL21A1,PLEC,COL12A1,COL7A1,COL8A1,LOXL2	1	0.000173012977202055	COL11A1,PLEC,P4HA1,COL5A2,ITGA6,COL3A1,BMP1,COL25A1,COL4A2,PXDN,ADAMTS3,COL4A4,COL6A3,COL19A1,COL5A3,COL14A1,PCOLCE,COL5A1,COL1A2,COL27A1,COL6A6	1	2.1424553312766e-06		NA	NA	COL12A1,COL16A1,COL3A1,COL11A1,COL5A1,COL6A5,COL4A1,COL28A1,PXDN,COL4A5,LAMB3,COL7A1,COL6A6,COL6A3,COL22A1,COL20A1,COL13A1,PLEC,COL19A1,COL15A1,LAMA3,LOXL1,COL18A1	1	3.42368005673735e-06	COL6A3,COL11A1,COL19A1,COL18A1,PXDN,COL1A2,PLEC,COL12A1,ADAMTS2,COL8A1,COL4A5,COL7A1,COL15A1,COL16A1,COL13A1,TLL2,COL22A1,COL11A2	1	0.000262372438106339	ITGB4,COL4A6,COL12A1,ADAMTS2,COL5A3,COL6A6,COL4A3,COL6A3,COL11A1,COL6A5,COL4A5,LAMC2	1	0.00246277941768437		NA	NA		NA	NA		NA
REAC:R-HSA-1483255	PI Metabolism	83		NA	NA		NA	NA		NA	NA		NA	NA		NA	NA		NA	NA		NA	NA		NA	NA		NA	NA		NA	NA		NA	NA		NA	NA		NA	NA		NA	NA		NA	NA	PI4KA,SYNJ2,PIKFYVE,PIK3R4,PIK3R2,INPPL1,SBF1,PTEN,PLEKHA5,PIK3CD,MTMR14,PIK3R1,PIK3CB,SYNJ1,BMX,PIK3C2G,PIK3C2B,PLEKHA6,SBF2,INPP5F,PIK3R5,INPP4A,TPTE,MTMR3,INPP5D,MTMR12,PI4KB,INPP4B,PIP4K2B,MTM1,PLEKHA8,TNFAIP8L2	1
REAC:R-HSA-1500931	Cell-Cell communication	127		NA	NA		NA	NA		NA	NA		NA	NA		NA	NA		NA	NA	PIK3CA,PLEC,SPTAN1,DST,CDH12,CDH18,CDH11,CDH8,CTNNB1,SDK1,MAGI2,CDH10,CDH2,PARD3,LAMA3,CDH17,FYN,CDH9,ACTG1,NPHS1,CDH5,CDH4,CADM2,FLNC,CDH13,FLNA,ACTB,ITGB4,ACTN2,CDH7	1	0.00268651149265499	CDH12,CDH1,SDK1,CDH11,LAMA3,CDH8,DST,PIK3CA	1	0.00626461368658235		NA	NA		NA	NA		NA	NA		NA	NA	PIK3CA,CDH1,ITGB4,CDH6,PTK2,PIK3CB,LAMC2,ACTG1,DST,SDK1,CDH18,ACTB,FLNC,SDK2,ILK,LAMA3,CDH9,CDH12,NCK2,CDH13,ARHGEF6,FLNA,CDH15,F11R,ITGB1,CLDN1,LAMB3,ACTN2,ACTN4,CLDN10,SPTAN1,PLEC,CLDN5	1	0.0022196272106795		NA	NA		NA	NA		NA
REAC:R-HSA-1643713	Signaling by EGFR in Cancer	23	EGFR,PIK3CA,PIK3R1	1	0.0075114373074205		NA	NA		NA	NA		NA	NA		NA	NA		NA	NA		NA	NA		NA	NA		NA	NA		NA	NA		NA	NA		NA	NA		NA	NA		NA	NA		NA	NA		NA
REAC:R-HSA-1650814	Collagen biosynthesis and modifying enzymes	67	COL4A6,COL6A3,COL7A1,TLL1,COL6A6,COLGALT1,COL24A1,COL11A1,COL4A5,COL5A3,COL5A1,COL4A3,COL6A1,COL20A1,COL9A1,PCOLCE2,COL6A5,ADAMTS3,COL15A1,COL27A1,COL1A1,COL6A2,COL22A1,COL4A1,P4HA3,COL23A1,COL2A1,COLGALT2,P4HA2,COL14A1	1	0.000437905202351257		NA	NA	COL11A1,COL22A1,COL6A3,COL4A2,COL14A1,COL3A1,COL12A1,COL5A2,ADAMTS2,COL1A2,COL4A6,ADAMTS3,COL4A4,COL16A1,COL2A1,COL5A3,COL7A1,COL1A1,COL21A1,COL6A1,TLL1,COL4A1,COL24A1,COL5A1,COL27A1,COL6A2,COL4A5,COL9A1	1	1.00845093343734e-09	COL12A1,COL22A1,COL11A1,COL6A6,COL19A1,COL6A3,COL5A3,COL3A1,COL6A5,COL4A4,COL1A2,COL5A1,COL5A2,COL24A1,COL4A2,COL27A1,COL11A2,COL15A1,COL4A5,COL28A1,COL14A1,COL9A2,COL26A1,COL17A1,COL20A1,COLGALT1,ADAMTS3,COL9A1,ADAMTS2,COL2A1,COL13A1,TLL2,COL7A1,COL21A1,COL1A1,COL8A1,ADAMTS14,PLOD2	1	4.72401300971824e-10		NA	NA		NA	NA	COL22A1,COL6A6,COL6A3,COL5A1,COL7A1,ADAMTS2,COL12A1,COL25A1,ADAMTS3,COL5A2,COL5A3,COL4A1,COL24A1,COL3A1,COL15A1,COL11A1,ADAMTS14,COL16A1,COL21A1	1	2.06397463577311e-08	COL11A1,COL22A1,COL1A2,COL24A1,COL5A3,COL4A6,COL6A3,TLL1,COL27A1,COL21A1,COL12A1,COL7A1,COL8A1	1	0.00140451696729359	COL11A1,P4HA1,COL5A2,COL3A1,BMP1,COL25A1,COL4A2,ADAMTS3,COL4A4,COL6A3,COL19A1,COL5A3,COL14A1,PCOLCE,COL5A1,COL1A2,COL27A1,COL6A6	1	3.41550722215318e-06		NA	NA	COL12A1,COL16A1,COL3A1,COL11A1,COL5A1,COL6A5,COL4A1,COL28A1,COL4A5,COL7A1,COL6A6,COL6A3,COL22A1,COL20A1,COL13A1,COL19A1,COL15A1,COL18A1,TLL2,P4HA3,COL5A2,COL23A1,SERPINH1,COL1A1,COL4A2,COL17A1,COL14A1,COL6A2,COL24A1,COL26A1,ADAMTS2,COL8A2,PCOLCE2,TLL1,PLOD2,COLGALT2,COL4A4,COL2A1,P4HA1,COL5A3,COL9A2,COL11A2,COL9A1,COL6A1	1	2.45918687005288e-05	COL6A3,COL11A1,COL19A1,COL18A1,COL1A2,COL12A1,ADAMTS2,COL8A1,COL4A5,COL7A1,COL15A1,COL16A1,COL13A1,TLL2,COL22A1,COL11A2	1	0.000110639429779534	COL4A6,COL12A1,ADAMTS2,COL5A3,COL6A6,COL4A3,COL6A3,COL11A1,COL6A5,COL4A5	1	0.00197339727583089	COL11A1,COL22A1,TLL1,COL5A1,COL6A5,COL4A5,COL19A1,COL1A2,COL12A1,TLL2,ADAMTS2,COL9A1,PLOD1,COL16A1,COL28A1,COL23A1,COL1A1,COL4A2,COL4A3,COL4A6,COL27A1,COL7A1,COL2A1,ADAMTS3,COL15A1,COL5A2,COL17A1,COL3A1,COL18A1,COL5A3,COL20A1	1	0.000405470851801906		NA	NA		NA
REAC:R-HSA-1655829	Regulation of cholesterol biosynthesis by SREBP (SREBF)	53		NA	NA		NA	NA		NA	NA		NA	NA		NA	NA		NA	NA		NA	NA		NA	NA		NA	NA		NA	NA		NA	NA		NA	NA		NA	NA		NA	NA		NA	NA		NA
REAC:R-HSA-1660499	Synthesis of PIPs at the plasma membrane	52		NA	NA		NA	NA		NA	NA		NA	NA		NA	NA		NA	NA		NA	NA		NA	NA		NA	NA		NA	NA		NA	NA		NA	NA		NA	NA		NA	NA		NA	NA	SYNJ2,PIK3R2,INPPL1,PTEN,PLEKHA5,PIK3CD,MTMR14,PIK3R1,PIK3CB,SYNJ1,BMX,PIK3C2G,PIK3C2B,PLEKHA6,SBF2,PIK3R5,INPP4A,MTMR3,INPP5D,INPP4B,PIP4K2B,MTM1,PLEKHA8	1
REAC:R-HSA-168271	Transport of Ribonucleoproteins into the Host Nucleus	29		NA	NA		NA	NA		NA	NA		NA	NA		NA	NA		NA	NA		NA	NA	NUP188,NUP214,NUP153,NUP210,POM121C,NUP160,NUP205,NUP43,KPNA1,KPNB1,NUP155	1	0.00544432592541185		NA	NA		NA	NA		NA	NA		NA	NA		NA	NA		NA	NA		NA	NA		NA
REAC:R-HSA-180292	GAB1 signalosome	16	EGFR,PIK3CA,PIK3R1	1	0.00240812739037129		NA	NA		NA	NA		NA	NA		NA	NA		NA	NA		NA	NA		NA	NA		NA	NA		NA	NA		NA	NA		NA	NA		NA	NA		NA	NA		NA	NA		NA
REAC:R-HSA-1855204	Synthesis of IP3 and IP4 in the cytosol	26		NA	NA		NA	NA		NA	NA		NA	NA		NA	NA		NA	NA		NA	NA		NA	NA		NA	NA		NA	NA		NA	NA		NA	NA		NA	NA		NA	NA		NA	NA		NA
REAC:R-HSA-186763	Downstream signal transduction	26		NA	NA		NA	NA		NA	NA		NA	NA		NA	NA		NA	NA		NA	NA		NA	NA		NA	NA		NA	NA		NA	NA		NA	NA		NA	NA		NA	NA		NA	NA		NA
REAC:R-HSA-186797	Signaling by PDGF	54	PIK3CA,PDGFRA,PIK3R1,COL6A3,PLCG1,COL6A6,STAT5B,COL4A5,COL5A3,COL5A1,COL4A3,COL6A1,SRC,PLAT,PTPN11,COL9A1,STAT1,STAT6	1	2.1352640965112e-05		NA	NA	COL6A3,COL4A2,COL3A1,COL5A2,THBS2,RASA1,NCK1,COL4A4,COL2A1,COL5A3,PDGFD,PDGFRA,COL6A1,COL4A1,COL5A1,COL6A2,COL4A5,STAT5B,COL9A1,PIK3CB,PDGFRB,SPP1,STAT1,COL4A3,PIK3R2,THBS4,SOS1,PIK3CA	1	4.61453701096765e-07	COL6A6,COL6A3,COL5A3,PIK3CA,COL3A1,COL6A5,THBS2,RASA1,COL4A4,PDGFRA,COL5A1,COL5A2,SOS1,COL4A2	1	0.000543704938116494		NA	NA		NA	NA	PIK3CA,COL6A6,COL6A3,HRAS,COL5A1,SOS1,COL5A2,NRAS,COL5A3,COL4A1,COL3A1	1	0.00082919010901989	PIK3CA,PLG,COL5A3,COL6A3,THBS4,PIK3R1,FURIN,COL5A1,COL6A6,STAT5B,COL4A1,NCK2,SRC,COL4A5,SOS1,NRAS,COL6A5,COL9A3,COL4A3,COL5A2,PDGFD,COL2A1,COL3A1,THBS2,COL4A4,PTPN11,COL9A1,PDGFRA,COL4A2,GRB7,RASA1,PDGFRB	1	0.00607885585298531		NA	NA		NA	NA	SOS1,COL3A1,COL5A1,COL6A5,COL4A1,PIK3R1,COL4A5,COL6A6,COL6A3	1	0.00649128521517031	PIK3CA,COL6A3,COL4A5,NCK1,THBS2,PDGFRA,RAPGEF1,SOS1,STAT1,SRC,PLG,COL4A1,PDGFRB,CRKL,COL4A2,STAT5A,COL3A1,COL4A4,STAT5B,COL5A3,COL6A5,COL6A6,COL9A2,HRAS,COL9A1,FURIN,RASA1,SPP1,THBS3,STAT3,COL6A1,PIK3R1,COL6A2,NRAS	1	0.00358975174619456	PIK3CA,COL5A3,PLG,HRAS,COL6A6,COL4A3,COL6A3,COL6A5,COL4A5,PIK3CB,STAT3,SPP1,COL4A1,RAPGEF1,RASA1,STAT6,THBS1,STAT5B,NCK2,COL4A4	1	1.69366505433892e-07		NA	NA		NA	NA		NA
REAC:R-HSA-187037	Signaling by NTRK1 (TRKA)	112		NA	NA		NA	NA		NA	NA		NA	NA		NA	NA		NA	NA		NA	NA		NA	NA		NA	NA		NA	NA		NA	NA		NA	NA		NA	NA		NA	NA		NA	NA		NA
REAC:R-HSA-193648	NRAGE signals death through JNK	59		NA	NA		NA	NA	OBSCN,AKAP13,KALRN,TIAM1,RASGRF2,ARHGEF6,TIAM2,ARHGEF12,ARHGEF11,SOS2,VAV3,MCF2,ARHGEF10L,PLEKHG2,ARHGEF15	1	0.00637449625268189	OBSCN,KALRN,AKAP13,PREX1,TRIO,MCF2,SOS1,ITSN1,RASGRF2,TIAM2,PLEKHG2,TIAM1,ARHGEF1,ARHGEF17,ARHGEF11,FGD4,FGD3,SOS2,VAV3,ECT2,ARHGEF2,VAV1,ARHGEF7,ABR,ARHGEF26,ARHGEF10L,ARHGEF12,MAGED1,ARHGEF9,ARHGEF6,VAV2,ARHGEF15,ARHGEF5,RAC1,FGD1,MAPK8,AATF,ARHGEF4,FGD2,MCF2L,ARHGEF18,ARHGEF38,ARHGEF3,ARHGEF39,NGFR,NGF,ARHGEF40,ARHGEF35,ARHGEF37,ARHGEF16	1	0.00245039611975357		NA	NA		NA	NA	OBSCN,TIAM2,SOS1,KALRN,TRIO,AKAP13,RASGRF2,PREX1,ITSN1,ARHGEF17,TIAM1,GNA13,ARHGEF2,SOS2,FGD2,MCF2,RAC1,PLEKHG2,ARHGEF4,NGFR,FGD1,VAV1,MCF2L,ECT2,ARHGEF11,ARHGEF6,ARHGEF12,BCL2L11,ARHGEF10	1	0.00861937413253675		NA	NA		NA	NA		NA	NA		NA	NA		NA	NA		NA	NA		NA	NA		NA	NA		NA
REAC:R-HSA-193704	p75 NTR receptor-mediated signalling	97		NA	NA		NA	NA		NA	NA		NA	NA		NA	NA		NA	NA		NA	NA		NA	NA		NA	NA		NA	NA		NA	NA		NA	NA		NA	NA		NA	NA		NA	NA		NA
REAC:R-HSA-194138	Signaling by VEGF	104		NA	NA		NA	NA		NA	NA		NA	NA		NA	NA		NA	NA		NA	NA		NA	NA		NA	NA		NA	NA		NA	NA		NA	NA		NA	NA		NA	NA		NA	NA		NA
REAC:R-HSA-194840	Rho GTPase cycle	140		NA	NA		NA	NA	OBSCN,AKAP13,KALRN,TIAM1,MYO9A,RASGRF2,ARHGEF6,TIAM2,ARHGEF12,ARHGEF11,ARHGAP33,SOS2,VAV3,MCF2,ARHGAP35,ARHGAP21,A2M,ARHGAP36,ARHGEF10L,PLEKHG2,ARHGEF15,ARAP2,ARHGAP11A,STARD8,ARHGAP6,BCR,ARHGAP32,SYDE2,STARD13,TRIO,ARAP1,ARHGAP29,ARHGEF10,INPP5B,VAV2,PIK3R2,ARHGAP15,ARHGAP39,OPHN1,RACGAP1,SOS1,PREX1,ARHGAP31,ARAP3,ARHGAP17,OCRL,FGD1,ABR,ARHGAP4,ARHGEF5,ARHGAP18,ARHGAP10,ARHGAP44,GNA13,ARHGAP24,S…	1	0.00028372566074878	OBSCN,DLC1,KALRN,AKAP13,PREX1,TRIO,MCF2,ARHGAP33,ARHGAP35,SOS1,ARAP2,ITSN1,ARHGAP11A,ARHGAP17,SRGAP1,RASGRF2,ARHGAP36,STARD8,ARHGAP44,OCRL,A2M,TIAM2,STARD13,FAM13A,MYO9B,PLEKHG2,TIAM1,ARHGEF1,ARHGAP32,ARHGEF17,SRGAP3,ARHGEF11,TAGAP,INPP5B,ARHGAP18,FGD4,FGD3,MYO9A,ARHGAP39,DEPDC1B,ARAP3,SOS2,VAV3,ECT2,OPHN1,ARHGEF2,SRGAP2,VAV1,CHN2,ARHGEF7,ABR,ARHGEF26,ARHGEF10L,ARHGAP10,ARHGAP25,ARHGEF12,ARHGAP5,…	1	0.000854340950561917		NA	NA		NA	NA	OBSCN,TIAM2,MYO9A,ARHGAP35,RHOA,DLC1,SOS1,RHOB,A2M,KALRN,ARHGAP32,TRIO,ARHGAP31,AKAP13,RASGRF2,GDI2,PREX1,OPHN1,ITSN1,ARHGAP9,ARHGEF17,TIAM1,ARAP1,GNA13,ARHGEF2,SOS2,ARHGAP12,ARHGAP22,ARHGAP11A,FGD2,SRGAP2,MCF2,RAC1,RHOV,ARHGAP6,ARHGAP36,ARHGAP33,MYO9B,PLEKHG2,CHN2,ARHGEF4,FGD1,STARD13,VAV1,ARHGAP20,MCF2L,CDC42,ECT2,ARHGEF11,FAM13A,TRIP10,ARHGEF6,ARHGAP26,ARHGEF12	1	0.00172408291616706		NA	NA	MYO9A,ARHGAP5,ARHGAP36,ARHGEF11,TIAM1,MYO9B,RASGRF2,PLEKHG2,PREX1,ARHGAP21,FAM13B,AKAP13,ARHGEF17,ECT2,ARAP3,DLC1,STARD8,ARHGEF12	1	0.000567541556601015		NA	NA		NA	NA		NA	NA		NA	NA		NA	NA		NA	NA		NA
REAC:R-HSA-1963640	GRB2 events in ERBB2 signaling	13		NA	NA		NA	NA		NA	NA		NA	NA		NA	NA		NA	NA	HRAS,ERBB2,SOS1,NRG3,NRAS,NRG1	1	0.000897952966014591		NA	NA		NA	NA		NA	NA		NA	NA		NA	NA		NA	NA		NA	NA		NA	NA		NA
REAC:R-HSA-1963642	PI3K events in ERBB2 signaling	13	EGFR,PIK3CA,PIK3R1	1	0.00123775979772613		NA	NA		NA	NA		NA	NA		NA	NA		NA	NA		NA	NA		NA	NA		NA	NA		NA	NA		NA	NA		NA	NA		NA	NA		NA	NA		NA	NA		NA
REAC:R-HSA-199418	Negative regulation of the PI3K/AKT network	96	PTEN,EGFR,PIK3CA,PDGFRA,PIK3R1	1	0.000365909415941105		NA	NA		NA	NA		NA	NA		NA	NA		NA	NA		NA	NA		NA	NA		NA	NA		NA	NA		NA	NA		NA	NA		NA	NA		NA	NA		NA	NA		NA
REAC:R-HSA-2022090	Assembly of collagen fibrils and other multimeric structures	60	COL4A6,COL6A3,PLEC,COL7A1,LAMA3,TLL1,MMP13,COL6A6,COL24A1,COL11A1,COL4A5,COL5A3,COL5A1,COL4A3	1	3.22848092369969e-05		NA	NA	COL11A1,COL6A3,COL4A2,COL14A1,PLEC,COL3A1,COL12A1,COL5A2,COL1A2,MMP13,COL4A6,COL4A4,COL2A1,COL5A3,LAMA3,COL7A1,COL1A1,COL6A1,TLL1,COL4A1,COL24A1,ITGA6,COL5A1,COL27A1,COL6A2,COL4A5,COL9A1	1	2.93707571645527e-10	COL12A1,COL11A1,COL6A6,COL6A3,PLEC,COL5A3,COL3A1,COL6A5,COL4A4,COL1A2,COL5A1,COL5A2,LAMA3,ITGB4,COL24A1,COL4A2,COL27A1,COL11A2,COL15A1,PXDN,COL4A5,COL14A1,COL9A2,COL17A1,COL9A1,COL2A1,TLL2,MMP9,MMP20,COL7A1,COL1A1,COL8A1	1	5.36718287371814e-08		NA	NA		NA	NA	PLEC,COL6A6,COL6A3,COL5A1,COL7A1,COL12A1,COL5A2,COL5A3,COL4A1,COL24A1,LAMA3,COL3A1,COL15A1,COL11A1,COL27A1,COL6A5,CTSB,COL4A3,ITGB4,LOXL3,COL9A1,COL2A1,PXDN,TLL2,BMP1,COL11A2,LOXL4,COL1A1,LAMC2,COL9A2,COL1A2,LOXL2,CTSV,LAMB3,COL4A6	1	1.96813718595675e-05	COL11A1,LAMA3,COL1A2,COL24A1,PXDN,COL5A3,COL4A6,COL6A3,TLL1,COL27A1,PLEC,COL12A1,COL7A1,COL8A1,LOXL2	1	2.13567303353989e-05	COL11A1,PLEC,COL5A2,ITGA6,COL3A1,BMP1,COL4A2,PXDN,COL4A4,COL6A3,COL5A3,COL14A1,PCOLCE,COL5A1,COL1A2,COL27A1,COL6A6,COL24A1,MMP3	1	1.37652303468998e-06		NA	NA	COL12A1,COL3A1,COL11A1,COL5A1,COL6A5,COL4A1,PXDN,COL4A5,LAMB3,COL7A1,COL6A6,COL6A3	1	1.93801983549832e-05	COL6A3,COL11A1,COL18A1,PXDN,COL1A2,PLEC,COL12A1,COL8A1,COL4A5,COL7A1,COL15A1,TLL2,COL11A2,LOXL2,LOXL4,COL4A1,COL4A2,COL3A1,COL4A4,MMP3,CD151,COL14A1,ITGA6,LAMB3,CTSV,COL5A3,COL17A1,COL6A5,COL6A6,COL1A1,COL9A2,COL27A1,COL4A6,COL9A1	1	2.19082846515437e-05	ITGB4,COL4A6,COL12A1,COL5A3,COL6A6,COL4A3,COL6A3,COL11A1,COL6A5,COL4A5,LAMC2	1	0.000279784355017023		NA	NA		NA	NA		NA
REAC:R-HSA-204998	Cell death signalling via NRAGE, NRIF and NADE	76		NA	NA		NA	NA		NA	NA	OBSCN,KALRN,AKAP13,PREX1,TRIO,MCF2,SOS1,ITSN1,RASGRF2,TIAM2,PLEKHG2,TIAM1,PSEN2,ARHGEF1,NCSTN,ARHGEF17,ARHGEF11,FGD4,FGD3,SOS2,VAV3,ECT2,ARHGEF2,VAV1,ARHGEF7,ABR,ARHGEF26,ARHGEF10L,ARHGEF12,MAGED1,ARHGEF9,ARHGEF6,PSEN1,VAV2,CASP2,ARHGEF15,ARHGEF5,RAC1,SQSTM1,FGD1,MAPK8,PSENEN,AATF,ARHGEF4,TRAF6,FGD2,MCF2L,UBC,ARHGEF18,ARHGEF38,ARHGEF3,RPS27A,ARHGEF39,NGFR,UBA52,NGF,ARHGEF40,APH1A,ARHGEF35,ARHGEF3…	1	0.00728585365303397		NA	NA		NA	NA		NA	NA		NA	NA		NA	NA		NA	NA		NA	NA		NA	NA		NA	NA		NA	NA		NA	NA		NA
REAC:R-HSA-210993	Tie2 Signaling	16		NA	NA		NA	NA		NA	NA		NA	NA		NA	NA		NA	NA		NA	NA		NA	NA		NA	NA		NA	NA		NA	NA		NA	NA		NA	NA		NA	NA		NA	NA		NA
REAC:R-HSA-216083	Integrin cell surface interactions	84	COL4A6,KDR,COL6A3,COL7A1,FGG,ITGA10,ITGB2,COL6A6,COL4A5,COL5A3,ITGA2,COL5A1,COL4A3,COL6A1,ITGB8,COL9A1,FN1,FGA,COL6A5,TNC,ICAM3,ITGA6,ITGA4,VCAM1,COL1A1,ITGB6,FBN1,COL6A2,ITGAE,COL4A1,ITGB7,COL23A1,COL2A1,ITGA7,HSPG2,ITGA11	1	3.32920496904966e-05		NA	NA	COL6A3,COL4A2,KDR,COL3A1,HSPG2,ITGA8,COL5A2,ITGA2,COL1A2,ITGAX,COL4A6,COL4A4,COL16A1,COL2A1,COL5A3,COL7A1,ITGA4,COL1A1,COL6A1,TNC,CD47,COL4A1,CDH1,ITGA6,COL5A1,ITGA10,ITGAV,COL6A2,COL4A5,VWF,COL9A1,FGB,ITGA3,SPP1,FN1	1	2.47458752766216e-09	COL6A6,COL6A3,FBN1,COL5A3,ITGA8,COL3A1,HSPG2,FN1,COL6A5,VWF,COL4A4,COL1A2,ITGA4,COL5A1,TNC,ITGAX,COL5A2,ITGAD,COL4A2,VCAM1,ITGB8	1	1.21053683270783e-05		NA	NA		NA	NA	FBN1,COL6A6,COL6A3,HSPG2,COL5A1,COL7A1,KDR,ITGA2B,COL5A2,ITGA8,COL5A3,VCAM1,ITGA4,COL4A1,ITGA11,VWF,COL3A1,FGA,COL16A1,FN1,ITGB8,ITGAL,AGRN,COL6A5,COL4A3,ITGA3,ITGAM,TNC,COMP,ITGA2,COL9A1,COL2A1,ITGA1,IBSP,ITGAV,FGB,COL23A1,ITGAD,COL1A1,COL9A2,ITGB7,COL1A2,CDH1,ICAM5,ITGB2,ITGA10,COL4A6,ITGB6,ITGAE,COL13A1,FGG,COL8A1,ICAM4,ITGB5,THBS1,COL6A2,ITGB3,ITGB1,CD47,COL4A2,LUM	1	7.88013688990945e-10	CDH1,ITGAX,COL1A2,HSPG2,ITGAV,COL5A3,COL4A6,COL6A3,FBN1,COL7A1,COL8A1,KDR,ITGA2,ITGB5,COL5A1,COL6A6,COL4A1,ITGA4,ITGB6,COL4A5,FGA,ICAM5,LUM,ITGAL,COL6A5,ITGB1,ITGA9,COL9A3,COL4A3,COL5A2,COL2A1,COL3A1,ITGB8,ITGA3,COL4A4,ITGA1	1	0.00567857216903202		NA	NA		NA	NA	COL16A1,COL3A1,FN1,FGA,COL5A1,COL6A5,COL4A1,COL4A5,COL7A1,FBN1,COL6A6,COL6A3,TNC,VWF,CDH1,ITGAL,COL13A1,JAM2,ITGB5,HSPG2,COL18A1,ITGAD,ITGAM,ITGA1,COL5A2,ITGA3,ITGB6,COL23A1,VCAM1,CD47,COL1A1,ITGAE,ICAM1,ITGA9,ITGB1,KDR,COL4A2,ITGA4,COL6A2,ITGA11,ITGB3,CD44,FGB,ICAM3,COL8A2,ITGA2,COL4A4,LUM,ITGB7,COL2A1,ITGB2,ICAM5,COL5A3,JAM3,COL9A2,BSG,COL9A1,COL6A1	1	5.58670002568352e-09		NA	NA	CDH1,TNC,COL4A6,COL5A3,COL6A6,COL4A3,ITGA3,VWF,COL6A3,COL6A5,COL4A5,SPP1,ITGAM,COL4A1,ITGAV,AGRN,COL16A1,THBS1,FN1,ITGA10,COL4A4,F11R,ITGB1,ITGA7,COL2A1,ITGA1,ITGA8,ITGB8,VTN,ICAM3,IBSP,COL3A1,COL8A1,COL9A1	1	1.35160980801815e-06	FBN1,COL5A1,COL6A5,COL4A5,COL1A2,ITGA3,COL9A1,ITGA6,VWF,COL16A1,THBS1,BSG,COMP,COL23A1,VCAM1,COL1A1,ICAM5,COL4A2,CD47,COL4A3,COL4A6,COL7A1,COL2A1,HSPG2,ITGAV,KDR,ITGA4,COL5A2,COL3A1,COL18A1,FN1,COL5A3,ITGB2,COL4A4,ITGAL,ITGAM,ITGA5,ITGAX,ITGA7,ITGB3,LUM	1	0.00199696004628336		NA	NA		NA
REAC:R-HSA-2172127	DAP12 interactions	33		NA	NA		NA	NA		NA	NA		NA	NA		NA	NA		NA	NA		NA	NA		NA	NA		NA	NA		NA	NA		NA	NA		NA	NA		NA	NA		NA	NA		NA	NA		NA
REAC:R-HSA-2214320	Anchoring fibril formation	15		NA	NA		NA	NA	COL4A2,COL1A2,COL4A6,COL4A4,LAMA3,COL7A1,COL1A1,TLL1,COL4A1,COL4A5,LAMC2,COL4A3,LAMB3,TLL2	1	1.46977522530786e-06		NA	NA		NA	NA		NA	NA	COL7A1,COL4A1,LAMA3,COL4A3,TLL2,BMP1,COL1A1,LAMC2,COL1A2,LAMB3,COL4A6,COL4A2,TLL1,COL4A4,COL4A5	1	0.00788536247590054		NA	NA		NA	NA		NA	NA		NA	NA		NA	NA		NA	NA		NA	NA		NA	NA	LAMA3,TLL1,COL1A1,TLL2,LAMC2,COL4A6,COL1A2,COL4A2,COL7A1,COL4A4,COL4A1,COL4A5,BMP1,COL4A3	1
REAC:R-HSA-2219528	PI3K/AKT Signaling in Cancer	89	PTEN,EGFR,PIK3CA,PDGFRA,PIK3R1	1	0.000250220669858015		NA	NA		NA	NA		NA	NA		NA	NA		NA	NA		NA	NA		NA	NA		NA	NA		NA	NA		NA	NA		NA	NA		NA	NA		NA	NA		NA	NA		NA
REAC:R-HSA-2219530	Constitutive Signaling by Aberrant PI3K in Cancer	62	EGFR,PIK3CA,PDGFRA,PIK3R1	1	0.00290445018970272		NA	NA		NA	NA		NA	NA		NA	NA		NA	NA		NA	NA		NA	NA		NA	NA		NA	NA		NA	NA		NA	NA		NA	NA		NA	NA		NA	NA		NA
REAC:R-HSA-2243919	Crosslinking of collagen fibrils	18		NA	NA		NA	NA		NA	NA		NA	NA		NA	NA		NA	NA		NA	NA		NA	NA		NA	NA		NA	NA		NA	NA		NA	NA		NA	NA		NA	NA		NA	NA	TLL1,COL1A1,TLL2,COL4A6,LOXL2,COL1A2,COL4A2,LOXL1,LOXL4,COL4A4,PXDN,LOX,COL4A1,COL4A5,BMP1,COL4A3	1
REAC:R-HSA-2672351	Stimuli-sensing channels	105		NA	NA		NA	NA	RYR2,RYR3,RYR1,NALCN,UNC79,TRPM6,ANO4,CLCA4,WNK3,WNK1,TRPC5,ANO7,CLCN3,CLCN4,TRPA1,TRPM2,TRPM3,TRPM5	1	7.71555143818711e-06	RYR2,RYR3,RYR1,TRPA1,UNC79,NALCN,TRPM6,ANO4,TRPC5,TRPM3,ANO3,TRPV5,SLC9C2,ANO5,WNK1,WNK4,ANO6,TRPM4,SLC9C1,TRPM7,TRDN,TRPM8,SCNN1G,ANO1,SGK2,ASIC2,SLC17A3	1	0.00187378497340052		NA	NA		NA	NA	RYR2,RYR3,RYR1,NALCN,TRPM3,TRPM6,TRPC4,TRPA1,WNK1,UNC79,TRPM7,TRPM1,WNK3,WWP1,TRPC7,ANO8,SLC17A3,ASIC5,ANO4,TRPV2,CASQ2,WNK2,TRPC5,SLC9C2,ANO1,RAF1,RIPK1,CLCA4,TRPC6,ANO3,TRPV5,ANO10,TRPC1,TRPM8,ANO6,SCNN1D,TRPC3,SGK2,CLCN2,MCOLN3,ANO5,SGK3,ASIC2,ASIC3,TPCN2,SCNN1A,TRPV3,BEST2,CLCN5,BEST3,SLC9C1,CLCNKB,BEST4,SCNN1B,ASIC1,CLCA2,CASQ1,MLKL,SLC9B1,TRPM4,TRPV4	1	0.00082919010901989		NA	NA		NA	NA		NA	NA		NA	NA		NA	NA	RYR2,RYR3,TRPM6,TRDN,TRPC7,RYR1,TRPM8,ANO5,TRPC4,NALCN,SLC9C1,WNK4,WNK1,CLCA1,CASQ2,MCOLN3,TRPV2,WNK3,UNC80,ASIC3,TRPA1,ANO1,ANO2,MCOLN1,UBC,WNK2,TRPC4AP,CLIC2,CLCN7,SCNN1B,NEDD4L,TRPM3,TRPM2,ANO10,TRPC5,ANO8,ANO3,UNC79,TRPM1,CLCN3,TRPM7,RIPK1,SGK2,SLC9C2,CLCA4,WWP1,TPCN1,ANO4,SCNN1A,BSND,TTYH2,CLCN5,TRPC6	1	2.10710774920626e-05		NA	NA		NA	NA	RYR2,UNC79,RYR1,TRPM6,SCNN1G,TRPM2,RYR3,TRPM1,CLCN1,SCNN1A,TRPC7,NALCN,SLC9C2,ANO5,TRPC6,TRPC4AP,TRPV5,BEST4,SLC9B1	1
REAC:R-HSA-2871796	FCERI mediated MAPK activation	83		NA	NA		NA	NA		NA	NA		NA	NA		NA	NA		NA	NA		NA	NA		NA	NA		NA	NA		NA	NA		NA	NA		NA	NA		NA	NA		NA	NA	IGHV2-70,IGKV1-16,MAP2K7,IGLV3-1	1	0.00719032280946063		NA
REAC:R-HSA-2990846	SUMOylation	175		NA	NA		NA	NA		NA	NA		NA	NA		NA	NA		NA	NA		NA	NA	TP53,CDKN2A,NCOA2,NCOR2,NUP188,CHD3,NUP214,PGR,MDC1,NUP153,NCOA1,BLM,NUP210,STAG1,PHC2,POM121C,NR5A1,NUP160,SAE1,NUP205,NUP43,NR3C1,NUP155,DDX5,TP53BP1,SENP2,ESR1,STAG2,NRIP1,TOP1,TOP2A,AR,WRN,ZNF131,RARA,EP300,SMC3,TOP2B,CBX8,NUP85,NR3C2,HDAC4,BMI1,MTA1,RPA1,RANBP2,HDAC7,CREBBP,PPARGC1A,NUP133,RELA	1	0.00713473202677085		NA	NA		NA	NA		NA	NA		NA	NA		NA	NA		NA	NA		NA	NA		NA
REAC:R-HSA-3000157	Laminin interactions	30		NA	NA		NA	NA	LAMA4,COL4A2,LAMA5,HSPG2,ITGA2,LAMA1,COL4A6,COL4A4,LAMA3,COL7A1,LAMA2,LAMB2,COL4A1,ITGA6,NID1,LAMB1,ITGAV,COL4A5,LAMC3,LAMC2,ITGA3,COL4A3,ITGA1,ITGA7,LAMB3,LAMC1	1	3.55859071178168e-12	LAMA2,LAMA1,LAMA5,HSPG2,LAMA4,COL4A4,LAMA3,ITGB4,COL4A2,COL4A5,LAMB1,NID2,COL7A1,ITGA7,ITGA1,LAMC3,ITGB1,COL4A3,NID1,ITGA6,LAMB2,COL4A6,LAMB3,ITGAV,ITGA2,COL18A1	1	5.543424043442e-06		NA	NA		NA	NA	LAMA4,LAMA1,HSPG2,LAMA2,COL7A1,LAMA5,COL4A1,LAMA3,COL4A3,ITGA3,LAMB1,LAMC1,ITGB4,ITGA2,LAMC3,NID2,ITGA1	1	7.34129618417797e-06	LAMA1,LAMA3,LAMA2,HSPG2,LAMA4,ITGAV,COL4A6,NID1,LAMC1,COL7A1,LAMA5,ITGA2,COL4A1,COL4A5,ITGB1,NID2,COL4A3,LAMB3,ITGA3,COL4A4,ITGA1	1	1.3191781322424e-05		NA	NA		NA	NA	LAMA1,LAMA2,COL4A1,COL4A5,LAMB3,COL7A1,NID2,LAMA5,LAMA4,LAMA3,HSPG2,COL18A1,ITGA1,LAMB2,ITGA3,LAMC2,NID1,ITGB1,COL4A2	1	1.92815688719881e-05	HSPG2,COL18A1,COL4A5,COL7A1,LAMA5,LAMC1,LAMB2,LAMA4,ITGA7,COL4A1,LAMA2,ITGA1,COL4A2,COL4A4,ITGA6,LAMB3,LAMA1	1	0.0004944723144048	LAMA2,ITGB4,COL4A6,COL4A3,ITGA3,LAMA1,COL4A5,LAMC2,COL4A1,ITGAV,LAMA3,COL4A4,ITGB1,LAMB2,ITGA7,LAMB3,ITGA1,LAMC3,LAMC1	1	5.25228846811981e-08	LAMA1,LAMB1,NID1,COL4A5,ITGA3,LAMA2,ITGA6,LAMA4,NID2,COL4A2,COL4A3,COL4A6,COL7A1,LAMA5,HSPG2,ITGAV,COL18A1,LAMC1,LAMB2,COL4A4,LAMC2,ITGA7	1	3.175854676983e-05		NA	NA	LAMA3,ITGB4,ITGA7,LAMA1,LAMA5,HSPG2,LAMC2,COL4A6,LAMA4,COL4A2,LAMB1,LAMA2,LAMC1,COL7A1,COL4A4,COL18A1,ITGA1,COL4A1,COL4A5,NID2,COL4A3,ITGB1,ITGA6	1
REAC:R-HSA-3000170	Syndecan interactions	26		NA	NA		NA	NA	COL3A1,COL5A2,ITGA2,COL1A2,COL5A3,COL1A1,TNC,ITGA6,COL5A1,ITGAV,ACTN1,FN1,PRKCA	1	0.00374353490647533		NA	NA		NA	NA		NA	NA	COL5A1,COL5A2,COL5A3,COL3A1,FN1,SDC2,TNC,ITGB4,ITGA2,CASK,PRKCA,ITGAV,COL1A1,COL1A2,SDC3,ACTN1,ITGB5,THBS1,ITGB3,ITGB1	1	0.00949928254032321		NA	NA		NA	NA		NA	NA		NA	NA		NA	NA		NA	NA		NA	NA		NA	NA		NA
REAC:R-HSA-3000171	Non-integrin membrane-ECM interactions	58	LAMA2,COL4A6,NTN4,LAMA3,LAMA5,COL11A1,COL4A5,COL5A3,ITGA2,COL5A1,COL4A3,DDR2,DAG1,NRXN1,LAMA1,FN1	1	0.00246528274236528		NA	NA	NRXN1,DMD,COL11A1,LAMA4,COL4A2,LAMA5,COL3A1,HSPG2,COL5A2,ITGA2,LAMA1,COL1A2,COL4A6,COL4A4,COL2A1,COL5A3,LAMA3,COL1A1,LAMA2,TNC,LAMB2,COL4A1,ITGA6,COL5A1,LAMB1,ITGAV,COL4A5,ACTN1,LAMC3,LAMC2,FN1,PRKCA,COL4A3	1	2.28183680056911e-12	DMD,LAMA2,COL11A1,LAMA1,NRXN1,LAMA5,COL5A3,COL3A1,HSPG2,FN1,LAMA4,COL4A4,COL1A2,COL5A1,TNC,COL5A2,LAMA3,ITGB4,COL4A2,COL11A2	1	1.78844854526782e-08		NA	NA	DMD,LAMA2,LAMB1,LAMC3,FN1,COL11A1,HSPG2,COL5A3,ITGB4,COL4A6,COL5A1,DAG1,ACTN1,COL2A1,LAMA4	1	0.00566420904433318	DMD,LAMA4,LAMA1,HSPG2,NRXN1,COL5A1,LAMA2,LAMA5,COL5A2,COL5A3,COL4A1,LAMA3,COL3A1,COL11A1,FN1,DDR2,AGRN,COL4A3,SDC2,LAMB1,TNC,LAMC1,ITGB4,ITGA2,LAMC3,COL2A1,CASK,PRKCA,ITGAV,COL11A2,COL1A1,LAMC2,COL1A2,LAMB2,SDC3,LAMB3,COL4A6,DDR1,NTN4,DAG1,ACTN1,ITGB5,THBS1,ITGB3,ITGB1,COL4A2	1	1.35675495683328e-09	LAMA1,COL11A1,LAMA3,LAMA2,NRXN1,COL1A2,HSPG2,LAMA4,ITGAV,COL5A3,COL4A6,DMD,LAMC1	1	9.68014072134799e-06	TNC,COL11A1,COL5A2,LAMA1,ITGA6,COL3A1,LAMA2,FN1,COL4A2,COL4A4,COL5A3,COL5A1,COL1A2,NRXN1,LAMC1,DMD	1	0.00122319386565622		NA	NA	LAMA1,LAMA2,COL3A1,FN1,COL11A1,COL5A1,COL4A1,COL4A5,LAMB3,TNC,DMD,LAMA5,LAMA4,ITGB5,LAMA3,SDC4,HSPG2	1	4.5833735182363e-05		NA	NA	DMD,TNC,NRXN1,LAMA2,ITGB4,COL4A6,COL5A3,DDR2,COL4A3,COL11A1,LAMA1,COL4A5,SDC2,LAMC2,COL4A1,ITGAV,LAMA3,AGRN,THBS1,FN1,COL4A4,ITGB1,LAMB2,LAMB3,COL2A1,LAMC3,VTN,LAMC1,COL3A1	1	9.80641952680239e-09	DMD,LAMA1,COL11A1,LAMB1,NRXN1,COL5A1,COL4A5,COL1A2,LAMA2,ACTN1,ITGA6,LAMA4,THBS1,COL1A1,COL4A2,COL4A3,COL4A6,LAMA5,COL2A1,HSPG2,CASK,ITGAV,COL5A2,SDC2,COL3A1,LAMC1,FN1,COL5A3	1	0.000144789852988034		NA	NA	TNC,LAMA3,ITGB4,SDC3,NRXN1,COL5A2,COL5A3,COL11A1,COL1A1,LAMA1,FN1,LAMA5,HSPG2,LAMC2,COL4A6,COL1A2,LAMA4,ITGB3,COL4A2,LAMB1,LAMA2	1
REAC:R-HSA-3000178	ECM proteoglycans	75		NA	NA	HSPG2,LAMA2,LAMC1,VCAN,ITGAX,MATN3,NCAN,COL6A1,TNN,ITGA2,COL6A5,ITGB6,COL2A1,BCAN,COL9A2,LAMB2,LAMB1,COL5A3,NCAM1,LAMA3,COL4A2,ITGA8,LAMA1,ACAN,COL4A4,COL6A3,COL1A2	1	0.00688463171008158	TNR,COL6A3,TNN,ACAN,LRP4,LAMA4,COL4A2,LAMA5,COL3A1,HSPG2,ITGA8,VCAN,COL5A2,ITGA2,LAMA1,COL1A2,BCAN,ITGAX,COL4A6,COL4A4,COL2A1,COL5A3,LAMA3,COL1A1,TNXB,LAMA2,COL6A1,TNC,LAMB2,COL4A1,COL5A1,LAMB1,TGFB2,ITGAV,COL6A2,COL4A5,COL9A1	1	1.93068937254454e-16	LAMA2,TNR,LAMA1,TNN,COL6A6,TNXB,COL6A3,LAMA5,COL5A3,VCAN,ITGA8,COL3A1,HSPG2,FN1,COL6A5,LAMA4,COL4A4,COL1A2,ACAN,COL5A1,TNC,NCAN,ITGAX,COL5A2,LAMA3	1	1.0748503418296e-12		NA	NA	LAMA2,TNXB,LAMB1,FN1,ITGA2B,HAPLN1,HSPG2,COL5A3,DMP1,TNN,COL4A6,COL5A1,DAG1,NCAN,COL2A1,LAMA4,COL6A2,COL6A6,DCN,COL4A1	1	0.0029760137122578	VCAN,LAMA4,COL6A6,ACAN,LAMA1,COL6A3,HSPG2,COL5A1,TNN,LAMA2,LAMA5,ITGA2B,COL5A2,TNXB,ITGA8,COL5A3,COL4A1,LAMA3,COL3A1	1	9.8219842752495e-10	LAMA1,LAMA3,LAMA2,VCAN,ACAN,ITGAX,COL1A2,HSPG2,LAMA4,MUSK,ITGAV,COL5A3,COL4A6,COL6A3,LAMC1,LAMA5,TNXB,ITGA2,TNR,ITGB5,COL5A1,COL6A6,COL4A1,LRP4,ITGB6,COL4A5,LUM,COL6A5,ITGB1,APP,ITGA9,COL9A3,MATN4,COL4A3,COL5A2,COL2A1,COL3A1,COL4A4,COL9A1,VTN,LAMB1,PTPRS,DSPP,COL4A2,AGRN,TGFB3,TNN	1	1.74359025380557e-06	TNC,COL5A2,LAMA1,COL3A1,LAMA2,TNR,FN1,VCAN,COL4A2,COL4A4,MUSK,COL6A3,COL5A3,COL5A1,COL1A2,BCAN,COL6A6,TNN	1	6.86115573816264e-05		NA	NA	LAMA1,LAMA2,COL3A1,ACAN,FN1,COL5A1,COL6A5,COL4A1,COL4A5,TNR,COL6A6,COL6A3,TNC,TNN,DSPP,VCAN,LAMA5,TNXB,LAMA4,ITGB5,LAMA3	1	3.41268168086358e-07	COL6A3,VCAN,HSPG2,COL1A2,COL4A5,LAMA5,TNC,LAMC1,TNN,TNXB,LAMB2,LAMA4,ITGA7,COL4A1,SPARC,LAMA2,ITGA8,ITGB5,COL4A2,COL3A1,COL4A4,NCAN,LAMA1,BCAN,BGN,COL5A3,COL6A5,ITGAV,COL6A6,COL1A1,COL9A2,ITGA9,MATN1,AGRN,COL4A6,COL9A1,ITGB3	1	0.000736913290597501	TNC,LAMA2,COL4A6,DSPP,COL5A3,TNN,COL6A6,COL4A3,COL6A3,COL6A5,LAMA1,LRP4,COL4A5,COL4A1,ITGAV,LAMA3,AGRN,FN1,COL4A4,ITGB1,VCAN,LAMB2,ITGA7,COL2A1,ITGA8,VTN,LAMC1,TGFB3,TNR,IBSP,COL3A1,BGN,COL9A1	1	1.69518614755699e-07	LAMA1,VCAN,APP,LAMB1,COL5A1,COL6A5,COL4A5,TNXB,COL1A2,MATN1,LAMA2,TNN,ACAN,COL9A1,BCAN,LAMA4,COMP,TGFB2,COL1A1,LRP4,COL4A2,COL4A3,COL4A6,LAMA5,COL2A1,HSPG2,ITGAV,COL5A2,TNR,COL3A1,DSPP,LAMC1,FN1,COL5A3,NCAN,LAMB2,COL4A4,ITGAX,PTPRS,ITGA7,ITGB3,LUM	1	9.095109704868e-06		NA	NA	TNC,LAMA3,MUSK,VCAN,ITGA7,TNXB,APP,BCAN,COL5A2,COL5A3,ITGA8,COL1A1,LAMA1,NCAN,FN1,LAMA5,HSPG2,COL6A3,TNR,COL4A6,TGFB2,DSPP,ITGAX,COL6A5,COL1A2,LAMA4,ITGB3,COL4A2,NCAM1,LAMB1,LAMA2	1
REAC:R-HSA-3108232	SUMO E3 ligases SUMOylate target proteins	169		NA	NA		NA	NA		NA	NA		NA	NA		NA	NA		NA	NA		NA	NA		NA	NA		NA	NA		NA	NA		NA	NA		NA	NA		NA	NA		NA	NA		NA	NA		NA
REAC:R-HSA-3214841	PKMTs methylate histone lysines	71		NA	NA		NA	NA		NA	NA		NA	NA		NA	NA		NA	NA		NA	NA		NA	NA		NA	NA		NA	NA		NA	NA	KMT2D,SETD2,NSD1,KMT2C,SETD1B,ATF7IP,KMT2B,EHMT1	1	0.0033866826622517		NA	NA		NA	NA		NA	NA		NA
REAC:R-HSA-3232118	SUMOylation of transcription factors	18		NA	NA		NA	NA		NA	NA		NA	NA		NA	NA		NA	NA		NA	NA		NA	NA		NA	NA		NA	NA		NA	NA		NA	NA		NA	NA		NA	NA		NA	NA		NA
REAC:R-HSA-3247509	Chromatin modifying enzymes	273		NA	NA		NA	NA		NA	NA		NA	NA		NA	NA		NA	NA		NA	NA		NA	NA		NA	NA		NA	NA		NA	NA		NA	NA		NA	NA		NA	NA		NA	NA		NA
REAC:R-HSA-3295583	TRP channels	27		NA	NA		NA	NA	TRPM6,TRPC5,TRPA1,TRPM2,TRPM3,TRPM5,MCOLN3,TRPV5,RIPK1,TRPC7,TRPV4,TRPC1,TRPC4,TRPM7,TRPM8	1	0.00324090044516357		NA	NA		NA	NA		NA	NA	TRPM3,TRPM6,TRPC4,TRPA1,TRPM7,TRPM1,TRPC7,TRPV2,TRPC5,RIPK1,TRPC6,TRPV5,TRPC1,TRPM8	1	0.00673139615702393		NA	NA		NA	NA		NA	NA		NA	NA		NA	NA		NA	NA		NA	NA		NA	NA		NA
REAC:R-HSA-3371453	Regulation of HSF1-mediated heat shock response	67		NA	NA		NA	NA		NA	NA		NA	NA		NA	NA		NA	NA		NA	NA	NUP188,NUP214,NUP153,YWHAE,GSK3B,NUP210,POM121C,NUP160,DNAJB1,NUP205,NUP43,ATM,DNAJB6,ATR,NUP155,SIRT1,NUP85,HSPA14,HSPA1B,HSPA8,MAPK1,HSPA4,RPA1,RANBP2,HSPA12A,NUP133	1	0.0044540111324038		NA	NA		NA	NA		NA	NA		NA	NA		NA	NA		NA	NA		NA	NA		NA
REAC:R-HSA-3371556	Cellular response to heat stress	87		NA	NA		NA	NA		NA	NA		NA	NA		NA	NA		NA	NA		NA	NA	NUP188,NUP214,NUP153,YWHAE,GSK3B,NUP210,HDAC6,POM121C,NUP160,RPTOR,DNAJB1,NUP205,NUP43,ATM,DNAJB6,ATR,NUP155,VCP,SIRT1,EP300,NUP85,HSPA14,HSPA1B,HSPA8,MAPK1,HSPA4,RPA1,RANBP2,MTOR,HSPA12A,CREBBP,NUP133	1	0.0013825895967475		NA	NA		NA	NA		NA	NA		NA	NA		NA	NA		NA	NA		NA	NA		NA
REAC:R-HSA-350054	Notch-HLH transcription pathway	28		NA	NA		NA	NA		NA	NA	CREBBP,NOTCH4,NOTCH1,NCOR2,NCOR1,HDAC9,NOTCH3,NOTCH2,MAML2,HDAC6,MAMLD1,MAML1,TBL1XR1,KAT2B	1	0.00698090441812819		NA	NA		NA	NA		NA	NA		NA	NA		NA	NA		NA	NA		NA	NA	NOTCH1,CREBBP,NOTCH2,MAMLD1,HDAC7,NOTCH3,HDAC6,MAML3,SNW1	1	0.00120842272068534		NA	NA		NA	NA		NA	NA		NA
REAC:R-HSA-3700989	Transcriptional Regulation by TP53	360		NA	NA		NA	NA		NA	NA		NA	NA		NA	NA		NA	NA		NA	NA		NA	NA		NA	NA		NA	NA		NA	NA		NA	NA		NA	NA		NA	NA		NA	NA		NA
REAC:R-HSA-373752	Netrin-1 signaling	49		NA	NA		NA	NA		NA	NA		NA	NA		NA	NA		NA	NA		NA	NA		NA	NA		NA	NA		NA	NA	DSCAM,DCC,DSCAML1,TRPC3,ROBO1,AGAP2,TRIO,MYO10,NEO1,DOCK1,SLIT2,SIAH1,TRPC1,TRPC7	1	0.0011519878849026		NA	NA		NA	NA		NA	NA		NA	NA		NA
REAC:R-HSA-373755	Semaphorin interactions	64		NA	NA		NA	NA		NA	NA		NA	NA		NA	NA		NA	NA	SEMA3E,PLXNA4,ARHGAP35,ERBB2,RHOA,RHOB,MET,TLN1,SEMA6D,PLXNA1,MYH11,FYN,MYH9,PLXNA2,PTPRC,SEMA3A,ITGA1,HSP90AA1,ROCK2,RAC1,PAK3,SEMA4A,DPYSL4,PLXND1,CRMP1,PLXNC1,NRP1,ARHGEF11,ARHGEF12,PAK2,PLXNB1,TREM2	1	0.00152683480194765		NA	NA		NA	NA		NA	NA		NA	NA		NA	NA		NA	NA		NA	NA		NA	NA		NA
REAC:R-HSA-373760	L1CAM interactions	119		NA	NA	ANK2,SPTA1,LAMC1,SCN1A,SPTBN5,SPTBN1,CNTNAP1,SCN2A,SCN3A,DNM2,NFASC,SCN10A,CLTC,TUBB8,NCAN,ITGA2,DPYSL2,TUBA1C,AP2S1,NRCAM,RPS6KA6,ACTG1,DNM1,CSNK2A1,DLG3,SPTB,TUBA4A,SPTAN1,LAMB1,L1CAM,SCN11A,ANK3,NCAM1,CNTN1,LAMA1,SCN3B,SCN8A,KIF4B	1	0.00200331226846786	SPTA1,EGFR,ANK2,SCN1A,SCN2A,L1CAM,SCN10A,ANK3,ITGA2,LAMA1,NFASC,DCX,SCN5A,SCN11A,CHL1,NRCAM,CNTN1,SCN7A,CNTNAP1,ITGA10,LAMB1,TUBA3D,ITGAV,CSNK2A1,EPHB2,TUBB2B,SCN3A,CLTC,SPTBN4,ANK1,KIF4B,NCAM1,SPTBN2,VAV2,RPS6KA5,HSPA8,DNM3,SCN8A,ITGA1,CNTN6,MAP2K1,TUBA3C,SPTBN1,DNM1,NRP1,NCAN,TUBB8,LAMC1,SPTB,SCN4A,ITGA2B,PAK1,DPYSL2,TUBA1A,SCN9A,NRP2	1	4.13941795001254e-05	SPTA1,ANK2,SCN2A,SCN1A,SCN7A,LAMA1,SCN4A,ANK3,SPTBN4,SCN3A,CNTN6,SCN9A,SCN10A,DCX,SCN11A,SPTBN2,SCN5A,RPS6KA3,SCN8A,NRCAM	1	2.47507773739401e-06		NA	NA		NA	NA	SPTA1,SPTAN1,ANK2,CNTN6,SCN1A,LAMA1,SCN7A,SCN2A,SPTBN5,ITGA2B,CHL1,ANK3,SCN11A,ANK1,SPTB,KCNQ3,CLTC,SCN8A,ACTG1,NRP2,SPTBN4,NRCAM,KIF4B,SCN5A,EPHB2,LAMB1,LAMC1,RDX,ACTB,RPS6KA6,ITGA2,SCN3A,SCN9A,TUBA3C,AP2B1,SPTBN2,ITGA1,DLG3,SPTBN1,RAC1,SCN10A,TUBA1C,CNTN1,CSNK2A1,HSPA8,ITGAV,NCAM1,DNM2,SCN4A,NFASC,EGFR,NRP1,NUMB,MAPK3,KCNQ2	1	2.22764543847311e-08	SPTA1,LAMA1,SCN3A,CNTN1,CNTN6,SCN10A,SCN9A,ANK1,SCN2A	1	0.00235406472103272		NA	NA		NA	NA	SPTA1,RPS6KA3,LAMA1,SPTB,SCN10A,SPTBN5,NRCAM,AP2B1,SCN5A,RPS6KA6,SPTBN4,CHL1,L1CAM,DLG3,CNTN1,SCN3A,TUBB8,SPTAN1,CNTN6,ANK1,RPS6KA5,SCN1A,SCN2A,CNTN2,SPTBN1,ITGA1	1	0.00499937441909829		NA	NA	SPTA1,EGFR,SCN7A,SCN10A,SCN5A,SCN2A,NFASC,ANK3,ANK2,LAMA1,SPTBN5,KCNQ3,ACTG1,SCN11A,RPS6KA6,NRP1,RPS6KA5,ACTB,NUMB,ANK1,SCN4A,SCN3A,ITGAV,SPTBN4,KCNQ2,ITGA10,CNTN2,SPTB,TUBA1C,ITGB1,DLG1,AP2B1,ITGA1,SCN8A,RAC1,SPTAN1,KIF4B,DNM2,LAMC1,CSNK2A2,L1CAM,MSN,TUBB6,TUBA3D,TUBB2A,DNM3,HSPA8	1	2.51672333596927e-08		NA	NA		NA	NA	ANK3,SPTA1,SCN10A,MAP2K1,NFASC,SCN1A,SCN5A,SPTBN5,SCN11A,EPHB2	1
REAC:R-HSA-375165	NCAM signaling for neurite out-growth	59		NA	NA		NA	NA	SPTA1,COL6A3,COL4A2,COL3A1,CACNA1C,COL5A2,CACNB2,COL4A4,COL2A1,COL5A3,COL6A1,CACNA1G,COL4A1,CACNA1H,COL5A1,COL6A2,COL4A5,COL9A1,CACNA1S,GFRA1,SPTBN4,NCAM1,SPTBN2,COL4A3,RPS6KA5,SOS1,CACNA1D,SPTBN1,NCAN,COL6A6,SPTB	1	2.19550047647555e-05	SPTA1,COL6A6,COL6A3,COL5A3,COL3A1,SPTBN4,COL6A5,CACNA1C,SPTBN2,COL4A4,COL5A1,CACNA1I,NCAN,COL5A2,SOS1,COL4A2,CACNA1H,CACNA1S,COL4A5,SPTBN1,COL9A2,CACNA1G,COL9A1,SPTAN1,COL2A1,RPS6KA5,NRAS,GDNF,CACNB2,SPTB	1	3.50030821125746e-08		NA	NA		NA	NA	SPTA1,SPTAN1,COL6A6,COL6A3,HRAS,COL5A1,SOS1,SPTBN5,COL5A2,CACNA1D,NRAS,COL5A3,COL4A1,COL3A1,SPTB,CACNA1H,FYN,AGRN,CACNA1G,SPTBN4,COL6A5	1	2.01262474777237e-08	SPTA1,CACNA1I,SPTBN4,COL5A3,COL6A3,SPTB,CACNA1S,SPTAN1,CACNA1C,CACNA1D,GFRA1,COL5A1,COL6A6,ST8SIA2,RPS6KA5,COL4A1,COL4A5,SOS1,NRAS,MAPK1,COL6A5,CACNB2,COL9A3,COL4A3,COL5A2,COL2A1,COL3A1,COL4A4	1	0.00597753740738165	CACNA1D,CACNA1G,COL5A2,COL3A1,SPTBN1,COL4A2,COL4A4,COL6A3,SPTA1,COL5A3,PTPRA,CREB1,COL5A1,COL6A6,SPTBN5	1	0.000254408161032528		NA	NA	SPTA1,SOS1,SPTB,COL3A1,COL5A1,COL6A5,COL4A1,SPTBN5,CACNA1I,COL4A5,COL6A6,COL6A3,SPTBN4,CACNB4,SPTAN1,NRAS,CACNA1D,RPS6KA5,CNTN2,SPTBN1,ST8SIA2,PTK2,COL5A2,CACNA1H,CACNB1,NCAN,MAPK1,COL4A2,PTPRA,COL6A2,CACNA1G,ARTN,CACNB2,COL4A4,COL2A1,CACNA1C,CACNA1S,NRTN,ST8SIA4,COL5A3,SPTBN2,COL9A2,COL9A1,COL6A1	1	3.64067370426251e-08	COL6A3,CACNA1H,SPTB,SPTA1,COL4A5,ST8SIA4,SPTBN2,SOS1,SPTBN1,COL4A1,CACNA1S,SPTBN4,COL4A2,COL3A1,SPTBN5,ST8SIA2,COL4A4,NCAN,CACNA1I,CACNB1,GFRA2,COL5A3,COL6A5,CNTN2,COL6A6,COL9A2,HRAS,AGRN,COL9A1,CACNA1G,GFRA4,COL6A1,COL6A2,FYN,NRAS,CACNA1C,RPS6KA5	1	0.0053888342021736	SPTA1,COL5A3,HRAS,COL6A6,COL4A3,PTK2,COL6A3,COL6A5,CACNA1H,SPTBN5,COL4A5,CACNA1G,CACNB1,RPS6KA5,CACNA1D,COL4A1,CACNA1C,AGRN,SPTBN4,COL4A4,CNTN2,SPTB	1	2.95198550994178e-08		NA	NA		NA	NA	NRAS,SPTA1,CACNA1S,SPTBN5,CACNA1D,SOS1,CACNA1C	1
REAC:R-HSA-3781865	Diseases of glycosylation	140		NA	NA		NA	NA	MUC16,MUC17,ADAMTS12,ACAN,ADAMTSL3,ADAMTS20,ADAMTS9,NOTCH4,ADAMTS16,HSPG2,THSD7B,VCAN,THBS2,ADAMTS2,MUC5B,NOTCH1,BCAN,ADAMTSL1,THSD7A,SEMA5A,ADAMTS3,MUC7,ADAMTS17,NOTCH2	1	1.20804221712653e-06	MUC16,MUC17,ADAMTS12,THSD7A,ADAMTS20,MUC5B,THSD7B,ADAMTS16,ADAMTSL3,VCAN,HSPG2,ADAMTS18,THBS2,SEMA5B,ACAN,MUC4,GPC5,NOTCH4,ADAMTS4,ADAMTS5,NCAN,NOTCH1,MUC3A,ADAMTS9,ADAMTSL1,ALG13,NOTCH3,SEMA5A,MUC20	1	8.871253673522e-05		NA	NA		NA	NA	MUC16,MUC17,VCAN,MUC5B,ADAMTS12,MUC4,ACAN,ADAMTS9,HSPG2,ADAMTS2,ADAMTS3,ADAMTS16,CHSY1,ADAMTSL1,CSPG4,THSD7A,THSD7B,ADAMTS14,SEMA5B,NOTCH4,ADAMTS20,MUC3A,ADAMTS15,AGRN	1	0.0028786085491506		NA	NA		NA	NA	MUC16,MUC5B,DPAGT1,THSD7B,ADAMTS20,KERA,HSPG2,THBS1,GPC6,NOTCH3,THSD7A,MUC21,MUC20,ADAMTS14	1	0.00700568918833804		NA	NA	MUC16,NOTCH1,MUC4,MUC17,VCAN,MUC5B,ADAMTS5,HSPG2,NOTCH2,ADAMTS12,MUC6,ADAMTS2,THSD1,THBS2,ADAMTS18,THSD7B,ADAMTS1,NOTCH3,ADAMTS10,MUC7,MUC1,OGN,PAPSS2	1	6.58567894211287e-05	MUC16,MUC5B,MUC4,ADAMTS2,SEMA5B,ADAMTS20,SEMA5A,ADAMTS9,MUC17,GPC5,NOTCH2,THSD4,GPC6,SDC2	1	0.00794247627488586		NA	NA		NA	NA	MUC16,MUC17,THSD7B,NOTCH4,MUC6,NOTCH3,VCAN,ADAMTS12,SDC3,ADAMTS9,SEMA5B,MUC15,BCAN,CHSY1,ADAMTS18,ADAMTS7,MUC4,THSD7A,NCAN,ADAMTSL4,MUC5B,ADAMTS20,ADAMTS6,ADAMTS2,MUC13,HSPG2,ALG9,EXT1,ADAMTS3	1
REAC:R-HSA-380259	Loss of Nlp from mitotic centrosomes	68		NA	NA		NA	NA		NA	NA		NA	NA		NA	NA		NA	NA		NA	NA		NA	NA		NA	NA		NA	NA		NA	NA		NA	NA		NA	NA		NA	NA		NA	NA		NA
REAC:R-HSA-380284	Loss of proteins required for interphase microtubule organization from the centrosome	68		NA	NA		NA	NA		NA	NA		NA	NA		NA	NA		NA	NA		NA	NA		NA	NA		NA	NA		NA	NA		NA	NA		NA	NA		NA	NA		NA	NA		NA	NA		NA
REAC:R-HSA-381753	Olfactory Signaling Pathway	393		NA	NA		NA	NA	OR8J3,OR5T1,OR2T33,OR5B2,OR8U1,OR2M7,OR14A16,OR10Z1,OR5D18,OR4A5,OR2M5,OR5V1,OR4A15,OR2G6,OR2G3,OR4Q3,OR5B12,OR5J2,OR4C16,OR10J3,OR2T3,OR2T6,OR8K5,OR2L8,OR4X2,OR2G2,OR5F1,OR5L1,OR2T12,OR2T34,OR8H3,OR4N2,OR5D13,OR4N5,OR6B1,OR2F2,OR4A16,OR51D1,OR4C6,OR4C3,OR10H4,OR4D10,OR52R1,OR4C13,OR2D3,OR2L13,OR5W2,OR5M10,OR51Q1,OR1L8,OR2M4,OR2A12,OR6N1,OR2A25,OR4P4,OR51V1,OR8I2,OR8J1,OR8H1,OR10T2,OR6C68,OR5B17,…	1	5.14753736031368e-19	OR4M2,OR8J3,OR2M3,OR4B1,OR4P4,OR2L13,OR4C12,OR8H2,OR5L2,OR2T10,OR2G6,OR6F1,OR5L1,OR11L1,OR4D5,OR4C11,OR4S2,OR4M1,OR2T3,OR52A5,OR2T11,OR1C1,OR52E2,OR2M4,OR2M5,OR10G7,OR4C3,OR2F2,OR4C15,OR5D16,OR10Q1,OR9G1,OR6T1,OR10S1,OR2L2,OR4K2,OR10T2,OR52A1,OR6K3,OR2T4,OR6K6,OR8B2,OR5M8,OR2G2,OR5F1,OR4D10,OR5AR1,OR2T2,OR2T33,OR4C6,OR2M2,OR5M9,OR4N2,OR4A5,OR6M1,OR2T1,OR4C46,OR5D14,OR51I1,OR52E6,OR4K5,OR5D13,OR10…	1	1.24064794775408e-42		NA	NA		NA	NA	OR4K5,OR8H2,OR6N1,OR2T12,OR10J5,OR5AS1,OR10J3,OR8K3,OR13C5,OR6S1,OR4N4,OR4A15,OR2G2,OR8H1,OR7C1,OR2M5,OR2T4,OR9I1,OR4P4,OR4M1,OR10Z1,OR6N2,OR8J1,OR10S1,OR10K1,OR2T1,OR13H1,OR4X2,OR51A4,OR5F1,OR4M2,OR8I2,OR4C11,OR2L2,OR4S2,OR4C6,OR52B2,OR51G2,OR13G1,OR5T3,OR10G7,OR2V2,OR2T33,OR5D14,OR5H15,OR2D3,OR4C16,OR4N2,OR13C9,OR5L2,OR51S1,OR14I1,OR13C3,OR5M10,OR5T1,OR10R2,OR13C2,OR1F1,OR51B2,OR8K5,OR6A2,OR4Q3…	1	0.00646890911470784	OR5D14,OR2T6,OR13C4,OR8I2,OR2M3,OR10J3,OR4C6,OR6X1,OR5D13,OR4N2,OR4P4,OR10X1,OR2M5,OR5R1,OR8J3,OR2M7,OR5J2,OR4A5,OR5AS1,OR6N1,OR2T12,OR51I2,OR51M1,OR2G2,OR4D5,OR4A16,OR4C3,OR4C46,OR10K2,OR4C12,OR10A4,OR52A5,OR10Z1,OR8K5,OR5AC2,OR10H2,OR52N4,OR13C8,OR2T5,OR10G9,OR13C2,OR2T1,OR4C16,OR2T8,OR4M1,OR11L1,OR14A16,OR1E1,OR10K1,OR5M9,OR10A5,OR10J5,OR2W1,OR10R2,OR52H1,OR51A7,OR4A15,OR1C1,OR5I1,OR8D1,OR4N4,…	1	1.40348139264384e-06		NA	NA		NA	NA		NA	NA		NA	NA		NA	NA		NA	NA		NA	NA	OR1S1,OR10AG1,OR4A5,OR4N2,OR4M2,OR52D1,OR10S1,OR2T4,OR52M1,OR4C15,OR2L13,OR4K5,OR5T2,OR51T1,OR2Z1,OR2A5,OR5H15,OR14A16,OR2A25,OR4Q3,OR4C6,OR6S1,OR6B1,OR52E4,OR6C74,OR8H3,OR4X2,OR2A2,OR2M4,OR2L2,OR6V1,OR2G2,OR2W1,OR8H1,OR9A2,OR1J4,OR2T1,OR5V1,OR8D2,OR1L8,OR4C16,OR2F2,OR2B6,OR4N4,OR5F1,OR6C68,OR10A6,OR4K2,OR8B3,OR4C13,OR13C9,OR5P2,OR51A4,OR4L1,OR51E1,OR1N1,OR10R2,OR1A2,OR5B3,OR8B2,OR5H14,OR10H4,OR5…	1
REAC:R-HSA-388844	Receptor-type tyrosine-protein phosphatases	19		NA	NA		NA	NA	PTPRD,NTRK3,SLITRK6,SLITRK4,SLITRK1,IL1RAPL1,SLITRK2,SLITRK5	1	0.000496066098976256	SLITRK3,PTPRD,NTRK3,PPFIA1,IL1RAPL1,SLITRK5,PPFIA4,PPFIA2,SLITRK2,SLITRK1,PPFIBP1,PTPRS,PTPRF,SLITRK4,LRRC4B,PPFIA3,IL1RAPL2	1	1.27407465704335e-05		NA	NA		NA	NA	PTPRD,PPFIA2,SLITRK5,PTPRS,SLITRK6,PTPRF,IL1RAPL1,SLITRK3,SLITRK2,SLITRK4,IL1RAPL2,PPFIBP1	1	0.00924526124204797	PTPRD,PPFIA2,SLITRK2,SLITRK5,PPFIA3,SLITRK3,SLITRK4,NTRK3,SLITRK1,SLITRK6,PTPRF,IL1RAPL1	1	0.00194151475266187		NA	NA		NA	NA		NA	NA	SLITRK4,PTPRD,PTPRF,LRRC4B,PPFIA4,SLITRK1,NTRK3,SLITRK5,IL1RAPL2,SLITRK3,PPFIA2,PPFIBP2,PPFIA3,PPFIBP1	1	0.000441103752279662		NA	NA	SLITRK1,IL1RAPL2,PPFIA2,SLITRK5,SLITRK4	1	0.00550121297860364		NA	NA		NA
REAC:R-HSA-389357	CD28 dependent PI3K/Akt signaling	22		NA	NA		NA	NA		NA	NA		NA	NA		NA	NA		NA	NA		NA	NA		NA	NA		NA	NA		NA	NA		NA	NA		NA	NA		NA	NA		NA	NA		NA	NA		NA
REAC:R-HSA-390522	Striated Muscle Contraction	36		NA	NA		NA	NA	TTN,DMD,ACTN2,NEB,MYH8	1	0.00960955441671797		NA	NA		NA	NA		NA	NA		NA	NA		NA	NA		NA	NA		NA	NA		NA	NA		NA	NA		NA	NA		NA	NA		NA	NA		NA
REAC:R-HSA-3906995	Diseases associated with O-glycosylation of proteins	65		NA	NA		NA	NA	MUC16,MUC17,ADAMTS12,ADAMTSL3,ADAMTS20,ADAMTS9,NOTCH4,ADAMTS16,THSD7B,THBS2,ADAMTS2,MUC5B,NOTCH1,ADAMTSL1,THSD7A,SEMA5A,ADAMTS3,MUC7,ADAMTS17,NOTCH2	1	3.66506813169012e-10	MUC16,MUC17,ADAMTS12,THSD7A,ADAMTS20,MUC5B,THSD7B,ADAMTS16,ADAMTSL3,ADAMTS18,THBS2,SEMA5B,MUC4,NOTCH4,ADAMTS4,ADAMTS5,NOTCH1,MUC3A,ADAMTS9,ADAMTSL1,NOTCH3,SEMA5A,MUC20	1	2.62747963748342e-08		NA	NA		NA	NA	MUC16,MUC17,MUC5B,ADAMTS12,MUC4,ADAMTS9,ADAMTS2,ADAMTS3,ADAMTS16,ADAMTSL1,THSD7A,THSD7B,ADAMTS14,SEMA5B,NOTCH4,ADAMTS20,MUC3A,ADAMTS15,ADAMTS18,ADAMTS6,NOTCH1,THSD4,THSD1,MUC6,THBS2,MUC7,ADAMTSL2,GALNT3,NOTCH2,ADAMTS10,ADAMTSL3,ADAMTS5,ADAMTS7,ADAMTS8,MUC15,POMGNT1,NOTCH3,DAG1,C1GALT1C1,ADAMTS1,ADAMTSL4,THBS1,GALNT12,SBSPON,ADAMTS4,LFNG,MUC20,MUC21,SEMA5A,ADAMTS13	1	3.92721249703231e-06	MUC16,MUC17,ADAMTS16,ADAMTSL3,MUC6,MUC4,THSD7B,SEMA5A,NOTCH1,ADAMTS5,NOTCH4,MUC5B,ADAMTS12,MUC7,ADAMTS8,ADAMTS15,THSD1,ADAMTS1,ADAMTS18,SPON2,THSD7A,ADAMTS17	1	2.07188554900013e-05		NA	NA	MUC16,MUC5B,THSD7B,ADAMTS20,THBS1,NOTCH3,THSD7A,MUC21,MUC20,ADAMTS14	1	0.00343231281107318	MUC16,MUC17,ADAMTS20,THSD7B,MUC4,ADAMTS16,MUC5B,NOTCH4,NOTCH1,NOTCH2,GALNT12,THSD7A,SEMA5B	1	0.00399723540538784	MUC16,NOTCH1,MUC4,MUC17,MUC5B,ADAMTS5,NOTCH2,ADAMTS12,MUC6,ADAMTS2,THSD1,THBS2,ADAMTS18,THSD7B,ADAMTS1,NOTCH3,ADAMTS10,MUC7,MUC1	1	3.1724675078914e-09	MUC16,MUC5B,MUC4,ADAMTS2,SEMA5B,ADAMTS20,SEMA5A,ADAMTS9,MUC17,NOTCH2,THSD4	1	4.72297213576118e-05	MUC16,MUC4,THSD7B,MUC5B,ADAMTS5,ADAMTSL3,ADAMTS18,ADAMTS16,ADAMTS2,MUC17,ADAMTS9,THBS2,ADAMTS15,ADAMTS20,ADAMTS17,THBS1,MUC6,ADAMTS12,NOTCH3	1	0.000194038693486232		NA	NA	MUC16,MUC17,THSD7B,NOTCH4,MUC6,NOTCH3,ADAMTS12,ADAMTS9,SEMA5B,MUC15,ADAMTS18,ADAMTS7,MUC4,THSD7A,ADAMTSL4,MUC5B,ADAMTS20,ADAMTS6,ADAMTS2,MUC13	1
REAC:R-HSA-3928663	EPHA-mediated growth cone collapse	28		NA	NA		NA	NA		NA	NA		NA	NA		NA	NA		NA	NA		NA	NA		NA	NA		NA	NA		NA	NA		NA	NA		NA	NA		NA	NA		NA	NA		NA	NA		NA
REAC:R-HSA-397014	Muscle contraction	204		NA	NA	TTN,RYR1,RYR2,CACNA1D,SCN1A,SLC8A3,KCND3,DMD,RYR3,NEB,KCNJ11,SCN2A,SCN3A,KCNK5,ATP2A1,MYH3,VIM,SCN10A,MYBPC1,TMOD3	1	0.000121927472480832	TTN,RYR2,RYR3,RYR1,DMD,SCN1A,SCN2A,ACTN2,NEB,MYH8,CACNA1C,SCN10A,CAMK2B,SLC8A3,ATP2B2,ITPR2,AKAP9,SCN5A,CACNB2,SLC8A1,SCN11A	1	0.00023540610376211	TTN,RYR2,RYR3,RYR1,DMD,SCN2A,SCN1A,NEB,SCN7A,DYSF,AKAP9,SLC8A1,SCN4A,MYH8,MYH6,MYLK,ITPR2,SCN3A,CACNA1C,CORIN,SCN9A,SCN10A,SCN11A,TLN1,MYBPC3,NOS1,SCN5A,GUCY1A2,SCN8A,ACTN2,KCND2	1	7.2458658605816e-10		NA	NA		NA	NA	TTN,RYR2,DMD,NEB,RYR3,RYR1,ABCC9,SCN1A,CACNA2D1,AKAP9,DYSF,SCN7A,ITPR2,SCN2A,MYLK,CACNA1D,KCND2,SCN11A,NOS1,TLN1,MYBPC1,KCNK5	1	0.00315922433785779	TTN,RYR2,SCN3A,SCN10A,NEB,SLC8A1,SCN9A,SCN2A,CACNA2D3,ABCC9,KCND2,RYR3,DYSF,MYH8,TBX5,NPR1,ITPR1,DMD,CASQ1,CACNA1S,AKAP9,MYLK,SCN7A,RYR1,ACTN2,ATP2A2,FGF12,ATP2B4,KAT2B,ATP2B1,CACNA2D1,CACNA1C,MYBPC1	1	6.89689384949136e-05		NA	NA		NA	NA	TTN,RYR2,NOS1,SCN10A,RYR1,CACNA2D1,ATP2B2,RYR3,ITPR1,SCN5A,NEB,MYH11,DMD,ACTN2,CACNA2D2,ITPR3,CAMK2A,AKAP9,KCNH2,CACNB4,ATP1A2,SCN3A,ATP2B4,ITGB5,TRPC1,VIM,TPM1,DYSF,CACNA1D	1	0.00769810499023997		NA	NA	TTN,RYR2,DMD,RYR3,ATP2B1,MYLK,SCN7A,SCN10A,TRDN,SCN5A,NEB,SCN2A,RYR1,AKAP9,SLC8A1,MYH11,MYH8,ITPR2,SCN11A,KCND3,CACNB1,SCN4A,SCN3A,CACNA1D,ITPR3,CACNA1C,MYH6,GUCY1A2,CASQ2,KCNK18	1	0.000232193496477727		NA	NA		NA	NA	TTN,NEB,RYR2,SCN10A,RYR1,CACNA1S,ITPR1,SCN1A,SCN5A,DYSF,CACNA2D3,CACNA1D,SCN11A,SLC8A1,MYLK	1
REAC:R-HSA-416482	G alpha (12/13) signalling events	80		NA	NA		NA	NA		NA	NA		NA	NA		NA	NA		NA	NA		NA	NA		NA	NA		NA	NA		NA	NA		NA	NA		NA	NA		NA	NA		NA	NA		NA	NA		NA
REAC:R-HSA-418990	Adherens junctions interactions	32		NA	NA		NA	NA		NA	NA	CDH10,CDH12,CDH18,CDH9,CDH8,CDH6,CDH7,CDH13	1	0.00252496332185578		NA	NA		NA	NA	CDH12,CDH18,CDH11,CDH8,CTNNB1,CDH10,CDH2,CDH17,CDH9,ACTG1,CDH5,CDH4,CADM2,CDH13,ACTB,CDH7	1	7.59911046104906e-06	CDH12,CDH1,CDH11,CDH8,CTNNB1,CDH9	1	0.0069091070566947		NA	NA		NA	NA		NA	NA		NA	NA		NA	NA		NA	NA		NA	NA		NA
REAC:R-HSA-419037	NCAM1 interactions	42		NA	NA		NA	NA	COL6A3,COL4A2,COL3A1,CACNA1C,COL5A2,CACNB2,COL4A4,COL2A1,COL5A3,COL6A1,CACNA1G,COL4A1,CACNA1H,COL5A1,COL6A2,COL4A5,COL9A1,CACNA1S,GFRA1	1	4.10171853374395e-06	COL6A6,COL6A3,COL5A3,COL3A1,COL6A5,CACNA1C,COL4A4,COL5A1,CACNA1I,NCAN,COL5A2,COL4A2,CACNA1H,CACNA1S,COL4A5,COL9A2,CACNA1G,COL9A1,COL2A1,GDNF,CACNB2	1	4.39327789232893e-05		NA	NA		NA	NA	COL6A6,COL6A3,COL5A1,COL5A2,CACNA1D,COL5A3,COL4A1,COL3A1,CACNA1H,AGRN,CACNA1G,COL6A5,COL4A3,CACNA1C,CACNA1S,COL9A1,COL2A1	1	0.0020204062849068		NA	NA		NA	NA		NA	NA	COL3A1,COL5A1,COL6A5,COL4A1,CACNA1I,COL4A5,COL6A6,COL6A3,CACNB4,CACNA1D,CNTN2,ST8SIA2,COL5A2,CACNA1H,CACNB1,NCAN,COL4A2,COL6A2,CACNA1G,ARTN,CACNB2,COL4A4,COL2A1,CACNA1C,CACNA1S,NRTN,ST8SIA4,COL5A3,COL9A2,COL9A1,COL6A1	1	5.01975209983523e-05		NA	NA	COL5A3,COL6A6,COL4A3,COL6A3,COL6A5,CACNA1H,COL4A5,CACNA1G,CACNB1,CACNA1D,COL4A1,CACNA1C,AGRN,COL4A4,CNTN2	1	9.19274305766199e-05		NA	NA		NA	NA		NA
REAC:R-HSA-425381	Bicarbonate transporters	10		NA	NA		NA	NA		NA	NA		NA	NA		NA	NA		NA	NA		NA	NA		NA	NA		NA	NA		NA	NA		NA	NA		NA	NA		NA	NA		NA	NA		NA	NA		NA
REAC:R-HSA-425393	Transport of inorganic cations/anions and amino acids/oligopeptides	105		NA	NA		NA	NA	SLC9A4,SLC8A3,SLC17A6,SLC8A1,SLC12A1,SLC9A3,SLC9A5,SLC24A2,SLC24A5,AHCYL2,SLC26A4,SLC6A14,SLC5A12,SLC9A2,SLC1A2,SLC12A6,SLC1A1,SLC4A4,SLC8A2,SLC6A15,SLC38A5,SLC26A3,SLC26A2,SLC1A3,SLC4A8,SLC9A7,SLC26A11,SLC8B1,SLC26A7,SLC36A4,SLC7A7,SLC36A1,SLC17A8,SLC3A1,SLC16A10,SLC12A5,SLC4A1,SLC1A6,SLC24A4,SLC26A6,SLC7A10,SLC4A2,SLC9A6,SLC12A7,SLC17A1,SLC17A7,SLC6A6,SLC43A2,SLC4A7,SLC7A1,SLC4A10,SLC15A1,SLC34…	1	0.000141297522890201	SLC8A1,SLC17A6,SLC12A5,SLC12A6,SLC26A7,SLC4A5,SLC4A10,SLC8A3,SLC4A1,SLC5A8,SLC24A4,SLC17A8,SLC6A19,SLC26A4,SLC12A1,SLC4A4,SLC9A5,SLC1A4,SLC26A3,SLC4A3,SLC3A1,SLC24A2,SLC6A15,SLC9A3,SLC9A2,SLC7A10,SLC36A4,SLC12A2,SLC7A1,SLC9A6,SLC5A12,SLC8A2,SLC24A3,SLC8B1,SLC1A6,SLC15A4,SLC26A9,SLC26A2,SLC17A1,SLC15A1,SLC9A7,SLC24A5,SLC9A1,SLC34A3,SLC6A6,SLC12A3,SLC6A12,SLC9A4,SLC6A14,SLC3A2,SLC17A7,SLC25A18,SLC1…	1	0.00979207344796943		NA	NA		NA	NA		NA	NA		NA	NA		NA	NA		NA	NA		NA	NA		NA	NA		NA	NA		NA	NA		NA	NA		NA
REAC:R-HSA-425407	SLC-mediated transmembrane transport	248		NA	NA		NA	NA		NA	NA		NA	NA		NA	NA		NA	NA		NA	NA		NA	NA		NA	NA		NA	NA		NA	NA		NA	NA		NA	NA		NA	NA		NA	NA		NA
REAC:R-HSA-4420097	VEGFA-VEGFR2 Pathway	94		NA	NA		NA	NA		NA	NA		NA	NA		NA	NA		NA	NA		NA	NA		NA	NA		NA	NA		NA	NA		NA	NA		NA	NA		NA	NA		NA	NA		NA	NA		NA
REAC:R-HSA-445095	Interaction between L1 and Ankyrins	31		NA	NA	ANK2,SPTA1,SCN1A,SPTBN5,SPTBN1,SCN2A,SCN3A,NFASC,SCN10A	1	1.41258308060228e-05	SPTA1,ANK2,SCN1A,SCN2A,L1CAM,SCN10A,ANK3,NFASC,SCN5A,SCN11A	1	7.45377141105998e-06	SPTA1,ANK2,SCN2A,SCN1A,SCN7A,SCN4A,ANK3,SPTBN4,SCN3A,SCN9A,SCN10A,SCN11A,SPTBN2,SCN5A,SCN8A,NRCAM	1	3.96101761017941e-13		NA	NA		NA	NA	SPTA1,SPTAN1,ANK2,SCN1A,SCN7A,SCN2A,SPTBN5,ANK3,SCN11A,ANK1,SPTB,KCNQ3,SCN8A,ACTG1,SPTBN4,NRCAM,SCN5A,ACTB,SCN3A,SCN9A,SPTBN2,SPTBN1,SCN10A,SCN4A,NFASC,KCNQ2	1	1.80802608750915e-11	SPTA1,SCN3A,SCN10A,SCN9A,ANK1,SCN2A,SPTBN4,ANK3,SPTB,SCN7A,SPTAN1,ANK2,SCN4A,SCN11A,KCNQ2,KCNQ3,NRCAM	1	2.05179990244732e-06	SPTBN1,SPTA1,SCN2A,SCN10A,SCN11A,SPTBN5,SCN8A,NRCAM,SPTB,SCN1A,SCN7A,KCNQ3,NFASC,SPTBN2,L1CAM,ANK3,SPTBN4	1	0.00235811617385455		NA	NA	SPTA1,SPTB,SCN10A,SPTBN5,NRCAM,SCN5A,SPTBN4,L1CAM,SCN3A,SPTAN1,ANK1,SCN1A,SCN2A,SPTBN1,ANK2	1	3.13860714361769e-05	SCN7A,ANK2,SCN3A,SPTB,SPTA1,SCN9A,NFASC,SPTBN2,SPTBN1,ANK3,SCN5A,SCN2A,KCNQ2,SPTBN4,L1CAM	1	5.95366664477663e-05	SPTA1,SCN7A,SCN10A,SCN5A,SCN2A,NFASC,ANK3,ANK2,SPTBN5,KCNQ3,ACTG1,SCN11A,ACTB,ANK1,SCN4A,SCN3A,SPTBN4,KCNQ2,SPTB	1	7.91757658732116e-12	SPTA1,SCN9A,ANK2,KCNQ3,SPTBN1,ANK3,SCN10A,SCN2A,SCN4A,SCN11A,SCN1A,KCNQ2,SPTBN2	1	0.000665816673823212		NA	NA	ANK3,SPTA1,SCN10A,NFASC,SCN1A,SCN5A,SPTBN5,SCN11A,SCN2A,KCNQ3,SCN9A,SCN3A	1
REAC:R-HSA-446728	Cell junction organization	91		NA	NA		NA	NA		NA	NA	CDH10,CDH12,CDH18,FLNC,DST,PLEC,SDK1,CDH9,CDH8,CDH6,CDH7,CDH13	1	0.00979207344796943		NA	NA		NA	NA	PLEC,DST,CDH12,CDH18,CDH11,CDH8,CTNNB1,SDK1,CDH10,CDH2,PARD3,LAMA3,CDH17,CDH9,ACTG1,CDH5,CDH4,CADM2,FLNC,CDH13,FLNA,ACTB,ITGB4,CDH7	1	0.00362870803226951	CDH12,CDH1,SDK1,CDH11,LAMA3,CDH8,DST	1	0.00267432078101262		NA	NA		NA	NA		NA	NA		NA	NA	CDH1,ITGB4,CDH6,LAMC2,ACTG1,DST,SDK1,CDH18,ACTB,FLNC,SDK2,ILK,LAMA3,CDH9,CDH12,CDH13,ARHGEF6,FLNA,CDH15,F11R,ITGB1,CLDN1	1	0.0016754835698601		NA	NA		NA	NA		NA
REAC:R-HSA-4839726	Chromatin organization	273		NA	NA		NA	NA		NA	NA		NA	NA		NA	NA		NA	NA		NA	NA		NA	NA		NA	NA		NA	NA		NA	NA		NA	NA		NA	NA		NA	NA		NA	NA		NA
REAC:R-HSA-5083625	Defective GALNT3 causes familial hyperphosphatemic tumoral calcinosis (HFTC)	16		NA	NA		NA	NA		NA	NA		NA	NA		NA	NA		NA	NA	MUC16,MUC17,MUC5B,MUC4	1	0.00440789168510086		NA	NA		NA	NA		NA	NA		NA	NA	MUC16,MUC4,MUC17,MUC5B	1	0.000396141300841519		NA	NA		NA	NA		NA	NA		NA
REAC:R-HSA-5083632	Defective C1GALT1C1 causes Tn polyagglutination syndrome (TNPS)	17		NA	NA		NA	NA		NA	NA		NA	NA		NA	NA		NA	NA	MUC16,MUC17,MUC5B,MUC4	1	0.00572674174908992		NA	NA		NA	NA		NA	NA		NA	NA	MUC16,MUC4,MUC17,MUC5B	1	0.000515198271925685		NA	NA		NA	NA		NA	NA		NA
REAC:R-HSA-5083635	Defective B3GALTL causes Peters-plus syndrome (PpS)	35		NA	NA		NA	NA	ADAMTS12,ADAMTSL3,ADAMTS20,ADAMTS9,ADAMTS16,THSD7B,THBS2,ADAMTS2,ADAMTSL1,THSD7A,SEMA5A,ADAMTS3,ADAMTS17,SEMA5B,ADAMTS13,ADAMTS5	1	2.31567801149955e-07	ADAMTS12,THSD7A,ADAMTS20,THSD7B,ADAMTS16,ADAMTSL3,ADAMTS18,THBS2,SEMA5B,ADAMTS4,ADAMTS5,ADAMTS9,ADAMTSL1,SEMA5A	1	3.57918994694914e-05		NA	NA		NA	NA	ADAMTS12,ADAMTS9,ADAMTS2,ADAMTS3,ADAMTS16,ADAMTSL1,THSD7A,THSD7B,ADAMTS14,SEMA5B,ADAMTS20,ADAMTS15,ADAMTS18,ADAMTS6,THSD4,THSD1,THBS2,ADAMTSL2,ADAMTS10,ADAMTSL3,ADAMTS5,ADAMTS7,ADAMTS8,ADAMTS1,ADAMTSL4,THBS1,SBSPON,ADAMTS4	1	6.32815676953929e-05	ADAMTS16,ADAMTSL3,THSD7B,SEMA5A,ADAMTS5,ADAMTS12,ADAMTS8,ADAMTS15,THSD1,ADAMTS1,ADAMTS18,SPON2,THSD7A,ADAMTS17,ADAMTS13,ADAMTS20,ADAMTSL2,ADAMTS7,THSD4,THBS2,ADAMTS3	1	0.000650716914511408		NA	NA		NA	NA		NA	NA	ADAMTS5,ADAMTS12,ADAMTS2,THSD1,THBS2,ADAMTS18,THSD7B,ADAMTS1,ADAMTS10,ADAMTS16,ADAMTSL1,THSD7A,ADAMTS17,ADAMTSL3,ADAMTS9,ADAMTS20,CFP,ADAMTS6,ADAMTS7,ADAMTS8,ADAMTS14	1	0.00078629407482965		NA	NA	THSD7B,ADAMTS5,ADAMTSL3,ADAMTS18,ADAMTS16,ADAMTS2,ADAMTS9,THBS2,ADAMTS15,ADAMTS20,ADAMTS17,THBS1	1	0.000392044404093453		NA	NA	THSD7B,ADAMTS12,ADAMTS9,SEMA5B,ADAMTS18,ADAMTS7,THSD7A,ADAMTSL4,ADAMTS20,ADAMTS6,ADAMTS2,ADAMTS3,ADAMTS16,ADAMTS10,ADAMTS8,ADAMTSL3,THBS2,ADAMTS17,ADAMTS4,THSD4,SPON2	1
REAC:R-HSA-5083636	Defective GALNT12 causes colorectal cancer 1 (CRCS1)	16		NA	NA		NA	NA		NA	NA		NA	NA		NA	NA		NA	NA	MUC16,MUC17,MUC5B,MUC4	1	0.00440789168510086		NA	NA		NA	NA		NA	NA		NA	NA	MUC16,MUC4,MUC17,MUC5B	1	0.000396141300841519		NA	NA		NA	NA		NA	NA		NA
REAC:R-HSA-5173105	O-linked glycosylation	108		NA	NA		NA	NA	MUC16,MUC17,ADAMTS12,ADAMTSL3,ADAMTS20,ADAMTS9,ADAMTS16,THSD7B,GALNT13,THBS2,ADAMTS2,MUC5B,ADAMTSL1,GALNT8,THSD7A,SEMA5A,ADAMTS3,MUC7,ADAMTS17	1	3.6010985809599e-05	MUC16,MUC17,ADAMTS12,THSD7A,ADAMTS20,MUC5B,THSD7B,ADAMTS16,ADAMTSL3	1	0.000717767038281088		NA	NA		NA	NA		NA	NA		NA	NA		NA	NA		NA	NA		NA	NA	MUC16,MUC4,MUC17,MUC5B,ADAMTS5,ADAMTS12,MUC6,ADAMTS2,THSD1,THBS2,ADAMTS18,THSD7B,ADAMTS1,ADAMTS10,MUC7,MUC1	1	0.00498594427264092		NA	NA		NA	NA		NA	NA		NA
REAC:R-HSA-5173214	O-glycosylation of TSR domain-containing proteins	36		NA	NA		NA	NA	ADAMTS12,ADAMTSL3,ADAMTS20,ADAMTS9,ADAMTS16,THSD7B,THBS2,ADAMTS2,ADAMTSL1,THSD7A,SEMA5A,ADAMTS3,ADAMTS17,SEMA5B,ADAMTS13,ADAMTS5	1	3.90964372222956e-07	ADAMTS12,THSD7A,ADAMTS20,THSD7B,ADAMTS16,ADAMTSL3,ADAMTS18,THBS2,SEMA5B,ADAMTS4,ADAMTS5,ADAMTS9,ADAMTSL1,SEMA5A	1	5.48042713472165e-05		NA	NA		NA	NA	ADAMTS12,ADAMTS9,ADAMTS2,ADAMTS3,ADAMTS16,ADAMTSL1,THSD7A,THSD7B,ADAMTS14,SEMA5B,ADAMTS20,ADAMTS15,ADAMTS18,ADAMTS6,THSD4,THSD1,THBS2	1	0.000186451684230705	ADAMTS16,ADAMTSL3,THSD7B,SEMA5A,ADAMTS5,ADAMTS12,ADAMTS8,ADAMTS15,THSD1,ADAMTS1,ADAMTS18,SPON2,THSD7A,ADAMTS17,ADAMTS13,ADAMTS20,ADAMTSL2,ADAMTS7,THSD4,THBS2,ADAMTS3	1	0.00125504331122976		NA	NA		NA	NA		NA	NA	ADAMTS5,ADAMTS12,ADAMTS2,THSD1,THBS2,ADAMTS18,THSD7B,ADAMTS1,ADAMTS10,ADAMTS16,ADAMTSL1,THSD7A,ADAMTS17,ADAMTSL3,ADAMTS9,ADAMTS20,CFP,ADAMTS6,ADAMTS7,ADAMTS8,ADAMTS14	1	0.00151149685962452		NA	NA	THSD7B,ADAMTS5,ADAMTSL3,ADAMTS18,ADAMTS16,ADAMTS2,ADAMTS9,THBS2,ADAMTS15,ADAMTS20,ADAMTS17,THBS1	1	0.000556948335799249		NA	NA	THSD7B,ADAMTS12,ADAMTS9,SEMA5B,ADAMTS18,ADAMTS7,THSD7A,ADAMTSL4,ADAMTS20,ADAMTS6,ADAMTS2,ADAMTS3,ADAMTS16,ADAMTS10,ADAMTS8,ADAMTSL3,THBS2,ADAMTS17,ADAMTS4,THSD4,SPON2	1
REAC:R-HSA-5576891	Cardiac conduction	136		NA	NA	RYR1,RYR2,CACNA1D,SCN1A,SLC8A3,KCND3,RYR3,KCNJ11,SCN2A,SCN3A,KCNK5,ATP2A1,SCN10A	1	0.00848800100932498	RYR2,RYR3,RYR1,SCN1A,SCN2A,CACNA1C,SCN10A,CAMK2B,SLC8A3,ATP2B2,ITPR2,AKAP9,SCN5A,CACNB2,SLC8A1,SCN11A,KCNK9	1	0.000996235843679018	RYR2,RYR3,RYR1,SCN2A,SCN1A,SCN7A,AKAP9,SLC8A1,SCN4A,ITPR2,SCN3A,CACNA1C,CORIN,SCN9A,SCN10A,SCN11A,NOS1,SCN5A,SCN8A,KCND2	1	1.97216150842555e-05		NA	NA		NA	NA		NA	NA	RYR2,SCN3A,SCN10A,SLC8A1,SCN9A,SCN2A,CACNA2D3,ABCC9,KCND2,RYR3,TBX5,NPR1,ITPR1,CASQ1,CACNA1S,AKAP9,SCN7A,RYR1,ATP2A2,FGF12,ATP2B4,KAT2B,ATP2B1,CACNA2D1,CACNA1C,CACNA1D,ATP1A2,SCN4A,SCN11A,ITPR2,ATP2B3	1	7.27501296457666e-05		NA	NA		NA	NA		NA	NA		NA	NA	RYR2,RYR3,ATP2B1,SCN7A,SCN10A,TRDN,SCN5A,SCN2A,RYR1,AKAP9,SLC8A1,ITPR2,SCN11A,KCND3,CACNB1,SCN4A,SCN3A,CACNA1D,ITPR3,CACNA1C,CASQ2,KCNK18,KCNH2,CACNA1F	1	0.00147009376569029		NA	NA		NA	NA	RYR2,SCN10A,RYR1,CACNA1S,ITPR1,SCN1A,SCN5A,CACNA2D3,CACNA1D,SCN11A,SLC8A1	1
REAC:R-HSA-5576892	Phase 0 - rapid depolarisation	41		NA	NA		NA	NA		NA	NA	SCN2A,SCN1A,SCN7A,SCN4A,SCN3A,CACNA1C,SCN9A,SCN10A,SCN11A,SCN5A,SCN8A	1	4.45089225549366e-05		NA	NA		NA	NA		NA	NA	SCN3A,SCN10A,SCN9A,SCN2A,CACNA2D3,CACNA1S,SCN7A,FGF12,CACNA2D1,CACNA1C,CACNA1D,SCN4A,SCN11A	1	0.00714092298483632		NA	NA		NA	NA		NA	NA		NA	NA		NA	NA		NA	NA		NA	NA	SCN10A,CACNA1S,SCN1A,SCN5A,CACNA2D3,CACNA1D,SCN11A,CACNA1C,SCN2A	1
REAC:R-HSA-5620912	Anchoring of the basal body to the plasma membrane	96		NA	NA		NA	NA		NA	NA		NA	NA		NA	NA		NA	NA		NA	NA		NA	NA		NA	NA		NA	NA		NA	NA		NA	NA		NA	NA		NA	NA		NA	NA		NA
REAC:R-HSA-5621480	Dectin-2 family	26		NA	NA		NA	NA		NA	NA		NA	NA		NA	NA		NA	NA		NA	NA		NA	NA		NA	NA		NA	NA		NA	NA	MUC16,MUC4,MUC17,MUC5B	1	0.00314426988033682		NA	NA		NA	NA		NA	NA		NA
REAC:R-HSA-5621481	C-type lectin receptors (CLRs)	136		NA	NA		NA	NA		NA	NA		NA	NA		NA	NA		NA	NA		NA	NA		NA	NA		NA	NA		NA	NA		NA	NA		NA	NA		NA	NA		NA	NA		NA	NA		NA
REAC:R-HSA-5637810	Constitutive Signaling by EGFRvIII	13	EGFR,PIK3CA,PIK3R1	1	0.00123775979772613		NA	NA		NA	NA		NA	NA		NA	NA		NA	NA		NA	NA		NA	NA		NA	NA		NA	NA		NA	NA		NA	NA		NA	NA		NA	NA		NA	NA		NA
REAC:R-HSA-5637812	Signaling by EGFRvIII in Cancer	13	EGFR,PIK3CA,PIK3R1	1	0.00123775979772613		NA	NA		NA	NA		NA	NA		NA	NA		NA	NA		NA	NA		NA	NA		NA	NA		NA	NA		NA	NA		NA	NA		NA	NA		NA	NA		NA	NA		NA
REAC:R-HSA-5637815	Signaling by Ligand-Responsive EGFR Variants in Cancer	17	EGFR,PIK3CA,PIK3R1	1	0.00291306797625871		NA	NA		NA	NA		NA	NA		NA	NA		NA	NA		NA	NA		NA	NA		NA	NA		NA	NA		NA	NA		NA	NA		NA	NA		NA	NA		NA	NA		NA
REAC:R-HSA-5655253	Signaling by FGFR2 in disease	37		NA	NA		NA	NA		NA	NA		NA	NA		NA	NA		NA	NA		NA	NA		NA	NA		NA	NA		NA	NA		NA	NA		NA	NA		NA	NA		NA	NA		NA	NA		NA
REAC:R-HSA-5655332	Signaling by FGFR3 in disease	17		NA	NA		NA	NA		NA	NA		NA	NA		NA	NA		NA	NA		NA	NA		NA	NA		NA	NA		NA	NA		NA	NA		NA	NA		NA	NA		NA	NA		NA	NA		NA
REAC:R-HSA-5663202	Diseases of signal transduction by growth factor receptors and second messengers	359		NA	NA		NA	NA		NA	NA		NA	NA		NA	NA		NA	NA		NA	NA		NA	NA		NA	NA		NA	NA		NA	NA		NA	NA		NA	NA		NA	NA		NA	NA		NA
REAC:R-HSA-5668914	Diseases of metabolism	242		NA	NA		NA	NA	MUC16,MUC17,ADAMTS12,SI,ACAN,ADAMTSL3,ADAMTS20,CUBN,ADAMTS9,NOTCH4,ADAMTS16,HSPG2,THSD7B,VCAN,THBS2,ADAMTS2,TBXAS1,MUC5B,NOTCH1,BCAN,ADAMTSL1,THSD7A,SEMA5A,CYP11B2,ADAMTS3,ACACA,MUC7,ADAMTS17,MTR,NOTCH2	1	2.77680650853732e-05	MUC16,MUC17,SI,ADAMTS12,CUBN,THSD7A,ADAMTS20,MUC5B,LCT,THSD7B,ADAMTS16,ADAMTSL3	1	0.00236967741591421		NA	NA		NA	NA		NA	NA		NA	NA		NA	NA		NA	NA		NA	NA	MUC16,NOTCH1,MUC4,MUC17,VCAN,MUC5B,ADAMTS5,MCCC1,HSPG2,NOTCH2,LCT,ADAMTS12,MUC6,ADAMTS2,THSD1,SI,CUBN,THBS2,ADAMTS18,THSD7B,ADAMTS1,NOTCH3,ADAMTS10,MUC7,CSF2RB,MUC1,OGN,IDS,PAPSS2	1	0.00139067586453741		NA	NA		NA	NA		NA	NA		NA
REAC:R-HSA-6794361	Neurexins and neuroligins	56		NA	NA		NA	NA		NA	NA	GRIN2B,NRXN1,NLGN1,GRM5,GRIN2A,EPB41L3,GRM1,LRRTM4,SHANK1,NLGN4X,SIPA1L1,NRXN3,LRRTM3,SYT9,APBA2,EPB41L5,LRRTM1,EPB41,DLGAP1,LIN7A,NRXN2,SYT1,DLG2,DLGAP2,EPB41L2,SHANK2	1	9.5604286456983e-05		NA	NA		NA	NA	NLGN1,NRXN1,GRM5,NRXN3,GRIN2A,APBA2,EPB41L3,LRRTM1,GRM1,SYT2,SHANK1,EPB41L2,DLG2,DLGAP1,GRIN2B,GRIN2C,LRRTM3,SHANK2,DLG3,CASK,HOMER1,GRIN2D,NLGN4X	1	0.00108273197598445	NLGN1,EPB41L3,NRXN1,NLGN4X,SIPA1L1,GRM1,LRRTM4,NRXN3,DLG2,DLGAP2,LRRTM1	1	0.00999901625277202		NA	NA		NA	NA		NA	NA		NA	NA		NA	NA		NA	NA		NA	NA		NA
REAC:R-HSA-6794362	Protein-protein interactions at synapses	86		NA	NA		NA	NA	NRXN1,GRIN2B,NRXN3,PTPRD,NTRK3,SHANK1,SLITRK6,SLITRK4,LRRTM4,GRIN2A,GRM5,SLITRK1,IL1RAPL1,SLITRK2,GRM1,NRXN2,NLGN1,SYT10,SLITRK5	1	1.56268780123582e-06	GRIN2B,NRXN1,SLITRK3,PTPRD,NLGN1,GRM5,GRIN2A,EPB41L3,NTRK3,GRM1,PPFIA1,LRRTM4,SHANK1,IL1RAPL1,SLITRK5,NLGN4X,PPFIA4,PPFIA2,SIPA1L1,SLITRK2,NRXN3,LRFN2,SLITRK1,LRRTM3,SYT9,APBA2,EPB41L5,GRIA3,LRRTM1,EPB41,DLGAP1,LIN7A,GRIA1,NRXN2,GRIA4,SYT1,PPFIBP1,DLG2,PTPRS,DLGAP2,EPB41L2,SHANK2	1	1.10314027310893e-09		NA	NA		NA	NA	GRIA4,PTPRD,NLGN1,NRXN1,GRM5,PPFIA2,GRIA1,NRXN3,GRIN2A,APBA2,SLITRK5,PTPRS,SLITRK6,EPB41L3,LRRTM1,PTPRF,IL1RAPL1,GRM1,SYT2,SHANK1,SLITRK3,EPB41L2,DLG2,RTN3,DLGAP1,GRIN2B,GRIN2C,LRRTM3,SHANK2,SLITRK2,DLG3,CASK,HOMER1,SLITRK4,GRIN2D,GRIA3,NLGN4X,IL1RAPL2	1	4.01917422880688e-08	NLGN1,PTPRD,EPB41L3,PPFIA2,NRXN1,NLGN4X,SLITRK2,SLITRK5,SIPA1L1,GRIA4,GRM1,LRRTM4,NRXN3,PPFIA3,SLITRK3,DLG2,DLGAP2,LRRTM1,RTN3	1	3.30862629531219e-06		NA	NA		NA	NA		NA	NA	SLITRK4,PTPRD,PTPRF,LRRC4B,GRM5,SIPA1L1,PPFIA4,DLGAP3,SLITRK1,SYT7,EPB41L3,GRIA3,DLG2,NTRK3,LRFN4,GRM1,SLITRK5,NRXN3,STXBP1,LIN7A,NLGN4X,IL1RAPL2,DLGAP2,NRXN1,SLITRK3,GRIN2D,GRIN2C,PPFIA2,PPFIBP2,GRIN2B,NLGN3,NLGN1,SYT10,PPFIA3,PPFIBP1,LRRTM1,GRIN1,NRXN2,STX1A	1	0.000258878522202206		NA	NA	SLITRK1,IL1RAPL2,PPFIA2,SLITRK5,NRXN1,GRIA4,SLITRK4,GRIN2A,LRRTM3,GRIA3,RTN3,DLGAP4,EPB41L5,APBA1,PPFIBP2,GRM1,DBNL,GRM5,NRXN2,PPFIA4,LRRTM2,LRRTM4,LRFN4,IL1RAPL1,EPB41L3,SIPA1L1,CASK,NLGN1,SLITRK2,HOMER2,SHANK2,SYT10,SYT9,EPB41,GRIN2B,PPFIA1,LIN7A,PTPRD,DLGAP1,SLITRK3,PTPRS,SHANK1,NLGN3,NTRK3	1	6.77863598815198e-05		NA	NA	GRIN2A,PPFIA2,SLITRK3,LRRTM4,PPFIA4,GRIA4,NRXN1,GRIA1,SLITRK1,GRIN2C,GRIN2D,NTRK3,RTN3,SIPA1L1,PPFIBP1,SHANK1,EPB41L2,SYT10,NLGN4Y,NRXN2,GRIN2B,SLITRK4,NRXN3,EPB41L5,LRFN3,SYT1,PPFIA1,LRRTM3,DLG3,FLOT1,IL1RAPL1,EPB41L1,NLGN4X,SLITRK2,PPFIBP2,LIN7B,HOMER2,PPFIA3,LRFN1,NLGN1,DLG4,SYT12,PTPRS,DLGAP2,SHANK2,EPB41,SHARPIN,GRIA3,APBA2,DLG2,PTPRD,DLGAP4,DLGAP1,BEGAIN,NLGN2,SLITRK5	1
REAC:R-HSA-6804757	Regulation of TP53 Degradation	36		NA	NA		NA	NA		NA	NA		NA	NA		NA	NA	TP53,PPP2R1A,ATM,CHEK2,PPP2CA	1	0.00340906412511412		NA	NA		NA	NA		NA	NA		NA	NA		NA	NA		NA	NA		NA	NA		NA	NA		NA	NA		NA
REAC:R-HSA-6804760	Regulation of TP53 Activity through Methylation	19		NA	NA		NA	NA		NA	NA		NA	NA		NA	NA		NA	NA	TP53,ATM,EP300	1	0.00592868994879517		NA	NA		NA	NA		NA	NA		NA	NA		NA	NA		NA	NA		NA	NA		NA	NA		NA
REAC:R-HSA-6806003	Regulation of TP53 Expression and Degradation	37		NA	NA		NA	NA		NA	NA		NA	NA		NA	NA	TP53,PPP2R1A,ATM,CHEK2,PPP2CA	1	0.00392045353296167		NA	NA		NA	NA		NA	NA		NA	NA		NA	NA		NA	NA		NA	NA		NA	NA		NA	NA		NA
REAC:R-HSA-6806834	Signaling by MET	76	PIK3CA,PIK3R1,LAMA2,LAMA3,LAMA5,MET,COL24A1,COL11A1,COL5A3,ITGA2,COL5A1,SRC,PTPN11,LAMA1,FN1,HPN,MUC20,LRIG1,SH3GL1,SPINT1,RANBP9,GAB1,COL27A1,COL1A1,SPINT2,USP8,TNS3	1	0.00423029254685846		NA	NA	COL11A1,LAMA4,LAMA5,COL3A1,COL5A2,ITGA2,LAMA1,COL1A2,MET,HGF,COL2A1,COL5A3,LAMA3,HPN,COL1A1,LAMA2,LAMB2,COL24A1,DOCK7,COL5A1,LAMB1,COL27A1,PTPRJ,LAMC3,LAMC2,ITGA3,FN1,GAB1,TNS3,SOS1,SH3GL3,PIK3CA,SPINT2,STAM2	1	2.64172090672812e-06	LAMA2,COL11A1,LAMA1,LAMA5,COL5A3,PIK3CA,COL3A1,FN1,LAMA4,COL1A2,COL5A1,HGF,COL5A2,LAMA3,COL24A1,SOS1,COL27A1,COL11A2,PTPRJ,MUC20,TNS3,PIK3R1,LAMB1	1	7.21910050835928e-05		NA	NA		NA	NA	PIK3CA,LAMA4,LAMA1,HRAS,COL5A1,SOS1,LAMA2,MET,LAMA5,COL5A2,NRAS,COL5A3,COL24A1,LAMA3,EPS15,COL3A1,PTPRJ,COL11A1,USP8,FN1,COL27A1,ITGA3,STAM2,LAMB1,LAMC1,ITGA2,CBL,SRC,GAB1,LAMC3,COL2A1,HGF	1	3.39011819352501e-08		NA	NA	COL11A1,COL5A2,TNS3,LAMA1,PIK3CA,COL3A1,LAMA2,DOCK7,FN1	1	0.00302448029848265		NA	NA	SOS1,LAMA1,LAMA2,COL3A1,FN1,COL11A1,COL5A1,PIK3R1,LAMB3,TNS3,LAMA5,PIK3CA,LAMA4,LAMA3,NRAS,LAMB2,PTK2,COL5A2,ITGA3,HPN,LRIG1,SPINT1,COL1A1,RAP1A,LAMC2,STAT3,MUC20,ITGB1,RAPGEF1,UBC	1	0.00192330314882122		NA	NA	PIK3CA,LAMA2,COL5A3,HRAS,PTK2,ITGA3,COL11A1,LAMA1,LAMC2,STAT3,USP8,PTPRJ,RAPGEF1,MUC20,LAMA3,FN1,ITGB1,LAMB2,UBC,LAMB3,COL2A1,GAB1,TNS4,RAC1,LAMC3,LAMC1,COL3A1,DOCK7,HGFAC,HGF,LAMA5,TNS3,PIK3R1,STAM,HGS	1	6.10988341649356e-05	PIK3CA,NRAS,LAMA1,COL11A1,LAMB1,PTPN11,COL5A1,DOCK7,COL1A2,ITGA3,LAMA2,PIK3R1,HGF,TNS3,LAMA4,SOS1,PTK2,SH3KBP1,EPS15,COL1A1,COL27A1,LAMA5,SH3GL3,COL2A1,HRAS,LRIG1,COL5A2,STAM2,MET,TNS4,COL3A1,LAMC1,FN1,COL5A3	1	6.99527570384869e-05		NA	NA	NRAS,SOS1,RAPGEF1,LAMA3,COL24A1,COL5A2,COL5A3,COL11A1,CBL,COL1A1,LAMA1,FN1,LAMA5,LRIG1,PIK3R1,LAMC2,HGS,TNS4,COL1A2,PTPN11,LAMA4,LAMB1,LAMA2,SH3KBP1,COL11A2,GGA3,MUC20,MET,SH3GL2,HPN,COL3A1,LAMC1,CRK,TNS3,PTPN1,HGF	1
REAC:R-HSA-6811558	PI5P, PP2A and IER3 Regulate PI3K/AKT Signaling	89		NA	NA		NA	NA		NA	NA		NA	NA		NA	NA		NA	NA		NA	NA		NA	NA		NA	NA		NA	NA		NA	NA		NA	NA		NA	NA		NA	NA		NA	NA		NA
REAC:R-HSA-73887	Death Receptor Signalling	140		NA	NA		NA	NA		NA	NA		NA	NA		NA	NA		NA	NA		NA	NA		NA	NA		NA	NA		NA	NA		NA	NA		NA	NA		NA	NA		NA	NA		NA	NA		NA
REAC:R-HSA-8848021	Signaling by PTK6	51		NA	NA		NA	NA		NA	NA		NA	NA		NA	NA		NA	NA	ELMO1,ARHGAP35,HRAS,ERBB2,LRRK2,RHOA,GPNMB,NRG3,NRAS,NRG1	1	0.00154568464704751		NA	NA		NA	NA		NA	NA		NA	NA		NA	NA		NA	NA		NA	NA		NA	NA		NA
REAC:R-HSA-8849471	PTK6 Regulates RHO GTPases, RAS GTPase and MAP kinases	13		NA	NA		NA	NA		NA	NA		NA	NA		NA	NA		NA	NA	ELMO1,ARHGAP35,HRAS,RHOA,NRAS	1	0.00856602309564873		NA	NA		NA	NA		NA	NA		NA	NA		NA	NA		NA	NA		NA	NA		NA	NA		NA
REAC:R-HSA-8849932	Synaptic adhesion-like molecules	21		NA	NA		NA	NA		NA	NA		NA	NA		NA	NA		NA	NA	GRIA4,PTPRD,GRIA1,GRIN2A,PTPRS,PTPRF,RTN3,GRIN2B,GRIN2C,DLG3,GRIN2D,GRIA3,LRFN3,LRFN4	1	0.00437234920123179		NA	NA		NA	NA		NA	NA		NA	NA		NA	NA		NA	NA		NA	NA		NA	NA		NA
REAC:R-HSA-8853338	Signaling by FGFR3 point mutants in cancer	17		NA	NA		NA	NA		NA	NA		NA	NA		NA	NA		NA	NA		NA	NA		NA	NA		NA	NA		NA	NA		NA	NA		NA	NA		NA	NA		NA	NA		NA	NA		NA
REAC:R-HSA-8854518	AURKA Activation by TPX2	71		NA	NA		NA	NA		NA	NA		NA	NA		NA	NA		NA	NA		NA	NA		NA	NA		NA	NA		NA	NA		NA	NA		NA	NA		NA	NA		NA	NA		NA	NA		NA
REAC:R-HSA-8874081	MET activates PTK2 signaling	30	LAMA2,LAMA3,LAMA5,MET,COL24A1,COL11A1,COL5A3,ITGA2,COL5A1,SRC,LAMA1,FN1	1	0.00057704596647184	LAMA2,LAMC1,COL11A2,COL27A1,ITGA2,HGF,COL2A1,LAMB3,COL11A1,LAMB2,LAMB1,COL5A3,LAMA3,LAMA1,COL1A2	1	0.00885760346682794	COL11A1,LAMA4,LAMA5,COL3A1,COL5A2,ITGA2,LAMA1,COL1A2,MET,HGF,COL2A1,COL5A3,LAMA3,COL1A1,LAMA2,LAMB2,COL24A1,COL5A1,LAMB1,COL27A1,LAMC3,LAMC2,ITGA3,FN1	1	1.07135711049298e-14	LAMA2,COL11A1,LAMA1,LAMA5,COL5A3,COL3A1,FN1,LAMA4,COL1A2,COL5A1,HGF,COL5A2,LAMA3,COL24A1,COL27A1,COL11A2	1	6.01550326149035e-10		NA	NA	LAMA2,LAMB1,LAMC3,FN1,COL11A1,COL5A3,COL24A1,COL5A1,PTK2,COL2A1,LAMA4	1	0.00260702720797814	LAMA4,LAMA1,COL5A1,LAMA2,MET,LAMA5,COL5A2,COL5A3,COL24A1,LAMA3,COL3A1,COL11A1,FN1,COL27A1,ITGA3,LAMB1,LAMC1,ITGA2,SRC,LAMC3,COL2A1,HGF,COL11A2,COL1A1,LAMC2,COL1A2,LAMB2,LAMB3	1	5.47192154617437e-13	LAMA1,COL11A1,LAMA3,LAMA2,COL1A2,COL24A1,LAMA4,COL5A3,LAMC1,COL27A1	1	8.63072149574774e-06	COL11A1,COL5A2,LAMA1,COL3A1,LAMA2,FN1,MET,COL5A3,COL5A1,COL1A2,COL27A1,COL24A1,LAMC1	1	1.57695578276635e-05		NA	NA	LAMA1,LAMA2,COL3A1,FN1,COL11A1,COL5A1,LAMB3,LAMA5,LAMA4,LAMA3,LAMB2,PTK2,COL5A2,ITGA3,COL1A1,LAMC2,ITGB1,COL24A1,LAMC3,ITGA2,COL2A1,SRC,COL5A3,COL11A2	1	8.76691359500848e-05		NA	NA	LAMA2,COL5A3,PTK2,ITGA3,COL11A1,LAMA1,LAMC2,LAMA3,FN1,ITGB1,LAMB2,LAMB3,COL2A1,LAMC3,LAMC1,COL3A1,HGF,LAMA5,MET,COL27A1,COL24A1,COL5A2	1	4.35102659680922e-05	LAMA1,COL11A1,LAMB1,COL5A1,COL1A2,ITGA3,LAMA2,HGF,LAMA4,PTK2,COL1A1,COL27A1,LAMA5,COL2A1,COL5A2,MET,COL3A1,LAMC1,FN1,COL5A3	1	6.68395752821177e-06		NA	NA	LAMA3,COL24A1,COL5A2,COL5A3,COL11A1,COL1A1,LAMA1,FN1,LAMA5,LAMC2,COL1A2,LAMA4,LAMB1,LAMA2,COL11A2,MET,COL3A1,LAMC1,HGF	1
REAC:R-HSA-8875878	MET promotes cell motility	40		NA	NA		NA	NA	COL11A1,LAMA4,LAMA5,COL3A1,COL5A2,ITGA2,LAMA1,COL1A2,MET,HGF,COL2A1,COL5A3,LAMA3,COL1A1,LAMA2,LAMB2,COL24A1,DOCK7,COL5A1,LAMB1,COL27A1,LAMC3,LAMC2,ITGA3,FN1	1	2.9053326087274e-11	LAMA2,COL11A1,LAMA1,LAMA5,COL5A3,COL3A1,FN1,LAMA4,COL1A2,COL5A1,HGF,COL5A2,LAMA3,COL24A1,COL27A1,COL11A2	1	1.53849579884726e-07		NA	NA		NA	NA	LAMA4,LAMA1,COL5A1,LAMA2,MET,LAMA5,COL5A2,COL5A3,COL24A1,LAMA3,COL3A1,COL11A1,FN1,COL27A1,ITGA3,LAMB1,LAMC1,ITGA2,SRC,GAB1,LAMC3,COL2A1,HGF,RAC1,COL11A2,COL1A1,LAMC2,COL1A2,LAMB2,LAMB3,TNS3	1	2.25657532565967e-09	LAMA1,COL11A1,LAMA3,LAMA2,COL1A2,COL24A1,LAMA4,COL5A3,LAMC1,COL27A1	1	0.000187509472396343	COL11A1,COL5A2,TNS3,LAMA1,COL3A1,LAMA2,DOCK7,FN1,MET,COL5A3,COL5A1,COL1A2,COL27A1,COL24A1,LAMC1	1	1.27125868655191e-05		NA	NA	LAMA1,LAMA2,COL3A1,FN1,COL11A1,COL5A1,LAMB3,TNS3,LAMA5,LAMA4,LAMA3,LAMB2,PTK2,COL5A2,ITGA3,COL1A1,RAP1A,LAMC2,ITGB1,RAPGEF1,COL24A1,LAMC3,ITGA2,COL2A1,DOCK7,SRC,COL5A3,COL11A2	1	0.000913933941902671		NA	NA	LAMA2,COL5A3,PTK2,ITGA3,COL11A1,LAMA1,LAMC2,RAPGEF1,LAMA3,FN1,ITGB1,LAMB2,LAMB3,COL2A1,GAB1,TNS4,RAC1,LAMC3,LAMC1,COL3A1,DOCK7,HGF,LAMA5,TNS3	1	1.86199416071298e-06	LAMA1,COL11A1,LAMB1,COL5A1,DOCK7,COL1A2,ITGA3,LAMA2,HGF,TNS3,LAMA4,PTK2,COL1A1,COL27A1,LAMA5,COL2A1,COL5A2,MET,TNS4,COL3A1,LAMC1,FN1,COL5A3	1	2.95543367656252e-05		NA	NA	RAPGEF1,LAMA3,COL24A1,COL5A2,COL5A3,COL11A1,COL1A1,LAMA1,FN1,LAMA5,LAMC2,TNS4,COL1A2,LAMA4,LAMB1,LAMA2,COL11A2,MET,COL3A1,LAMC1,CRK,TNS3,HGF	1
REAC:R-HSA-8878159	Transcriptional regulation by RUNX3	94		NA	NA		NA	NA		NA	NA		NA	NA		NA	NA		NA	NA		NA	NA		NA	NA		NA	NA		NA	NA		NA	NA		NA	NA		NA	NA	KRAS,TP53,SMAD4,CTNNB1,TCF7L2	1	0.0029975799379421		NA	NA		NA
REAC:R-HSA-8878171	Transcriptional regulation by RUNX1	236		NA	NA		NA	NA		NA	NA		NA	NA		NA	NA		NA	NA		NA	NA		NA	NA		NA	NA		NA	NA		NA	NA		NA	NA		NA	NA		NA	NA		NA	NA		NA
REAC:R-HSA-8941856	RUNX3 regulates NOTCH signaling	14		NA	NA		NA	NA		NA	NA		NA	NA		NA	NA		NA	NA		NA	NA		NA	NA		NA	NA		NA	NA		NA	NA		NA	NA		NA	NA		NA	NA		NA	NA		NA
REAC:R-HSA-8948216	Collagen chain trimerization	44	COL4A6,COL6A3,COL7A1,COL6A6,COL24A1,COL11A1,COL4A5,COL5A3,COL5A1,COL4A3,COL6A1,COL20A1,COL9A1,COL6A5,COL15A1,COL27A1,COL1A1,COL6A2,COL22A1,COL4A1,COL23A1,COL2A1	1	0.000153211980301374		NA	NA	COL11A1,COL22A1,COL6A3,COL4A2,COL14A1,COL3A1,COL12A1,COL5A2,COL1A2,COL4A6,COL4A4,COL16A1,COL2A1,COL5A3,COL7A1,COL1A1,COL21A1,COL6A1,COL4A1,COL24A1,COL5A1,COL27A1,COL6A2,COL4A5,COL9A1	1	2.10680426972778e-12	COL12A1,COL22A1,COL11A1,COL6A6,COL19A1,COL6A3,COL5A3,COL3A1,COL6A5,COL4A4,COL1A2,COL5A1,COL5A2,COL24A1,COL4A2,COL27A1,COL11A2,COL15A1,COL4A5,COL28A1,COL14A1,COL9A2,COL26A1,COL17A1,COL20A1,COL9A1,COL2A1,COL13A1,COL7A1,COL21A1,COL1A1,COL8A1	1	1.61116351101456e-13		NA	NA		NA	NA	COL22A1,COL6A6,COL6A3,COL5A1,COL7A1,COL12A1,COL25A1,COL5A2,COL5A3,COL4A1,COL24A1,COL3A1,COL15A1,COL11A1,COL16A1,COL21A1	1	1.2107381064044e-08	COL11A1,COL22A1,COL1A2,COL24A1,COL5A3,COL4A6,COL6A3,COL27A1,COL21A1,COL12A1,COL7A1,COL8A1,COL5A1,COL6A6,COL28A1,COL4A1,COL25A1,COL4A5,COL14A1,COL6A5,COL19A1,COL9A3,COL4A3,COL5A2,COL2A1,COL3A1,COL4A4	1	8.02418642290942e-06	COL11A1,COL5A2,COL3A1,COL25A1,COL4A2,COL4A4,COL6A3,COL19A1,COL5A3,COL14A1,COL5A1,COL1A2,COL27A1,COL6A6,COL24A1,COL21A1,COL2A1,COL6A1,COL8A2,COL17A1,COL4A3,COL7A1,COL9A1	1	2.85366862305236e-06		NA	NA	COL12A1,COL16A1,COL3A1,COL11A1,COL5A1,COL6A5,COL4A1,COL28A1,COL4A5,COL7A1,COL6A6,COL6A3,COL22A1,COL20A1,COL13A1,COL19A1	1	2.77613202137567e-08	COL6A3,COL11A1,COL19A1,COL18A1,COL1A2,COL12A1,COL8A1,COL4A5,COL7A1,COL15A1,COL16A1,COL13A1,COL22A1,COL11A2,COL4A1,COL21A1,COL4A2,COL3A1,COL4A4,COL14A1,COL5A3,COL17A1,COL6A5,COL6A6,COL1A1,COL9A2,COL27A1,COL4A6,COL9A1	1	1.86714116973164e-06	COL4A6,COL12A1,COL5A3,COL6A6,COL4A3,COL6A3,COL11A1,COL6A5,COL4A5	1	0.000416769711165254	COL11A1,COL22A1,COL5A1,COL6A5,COL4A5,COL19A1,COL1A2,COL12A1,COL9A1,COL16A1,COL28A1,COL23A1,COL1A1,COL4A2,COL4A3,COL4A6,COL27A1,COL7A1,COL2A1,COL15A1,COL5A2,COL17A1,COL3A1,COL18A1,COL5A3,COL20A1	1	5.62350656758482e-06		NA	NA		NA
REAC:R-HSA-9006115	Signaling by NTRK2 (TRKB)	21		NA	NA		NA	NA		NA	NA		NA	NA		NA	NA		NA	NA		NA	NA		NA	NA		NA	NA		NA	NA		NA	NA		NA	NA		NA	NA		NA	NA		NA	NA		NA
REAC:R-HSA-9006925	Intracellular signaling by second messengers	289	PTEN,EGFR,TP53,PIK3CA,PDGFRA	1	0.00274002958647288		NA	NA		NA	NA		NA	NA		NA	NA	TP53,PPP2R1A,PIK3CA,PTEN	1	0.00425139511401129		NA	NA		NA	NA		NA	NA		NA	NA		NA	NA		NA	NA		NA	NA		NA	NA		NA	NA		NA
REAC:R-HSA-9006927	Signaling by Non-Receptor Tyrosine Kinases	51		NA	NA		NA	NA		NA	NA		NA	NA		NA	NA		NA	NA	ELMO1,ARHGAP35,HRAS,ERBB2,LRRK2,RHOA,GPNMB,NRG3,NRAS,NRG1	1	0.00154568464704751		NA	NA		NA	NA		NA	NA		NA	NA		NA	NA		NA	NA		NA	NA		NA	NA		NA
REAC:R-HSA-9006934	Signaling by Receptor Tyrosine Kinases	486	EGFR,PIK3CA,PDGFRA,PIK3R1,LAMA2,KDR,COL6A3,TCF12,MTOR,FLT1,IRS4,PLCG1,ERBB2,BRAF,LAMA3,MAPK1,DOCK1,IRS1,GRB10,LAMA5,COL6A6,MET,ATP6V0A2,EP300,COL24A1,COL11A1,ELMO1,STAT5B,COL4A5,COL5A3,ITGA2,IRS2,COL5A1,ATF2,COL4A3,GABRB1,PDE3B,CYFIP1,NCKAP1,ELK1,VRK3,COL6A1,RALGDS,ABI2,SRC,RIT2,INS,MEF2A,EGR1,PRKACG,PLAT,PTPN11,COL9A1,STAT1,LAMA1,GRIN2B,CDH5,STAT6,FN1,HPN,NAB1,MUC20,YES1,LRIG1,PRKCD,PAK1,CILP,PT…	1	0.000184025805180797		NA	NA	EGFR,COL11A1,COL6A3,GRIN2B,LAMA4,COL4A2,KDR,LAMA5,COL3A1,NTRK3,GABRG2,TIAM1,COL5A2,THBS2,PDE3B,ITGA2,LAMA1,CILP,PTPRO,COL1A2,BRAF,RASA1,ITPR2,MET,RICTOR,NCK1,DOCK3,HGF,FLT1,GABRG3,COL4A4,INSR,COL2A1,COL5A3,LAMA3,PDGFD,NTRK2,VAV3,PDGFRA,HPN,COL1A1,TCF12,MTOR,LAMA2,COL6A1,NRG3,LAMB2,COL4A1,CHD4,NEDD4,GABRB3,DOCK1,GABRA1,COL24A1,WWP1,DOCK7,COL5A1,MST1R,LAMB1,COL27A1,EREG,PRKCE,JAK2,ITGAV,RIT1,COL6A2…	1	0.000235533461378584		NA	NA		NA	NA		NA	NA	EP300,PIK3CA,LAMA4,FLRT2,COL6A6,ELMO1,GABRA1,LAMA1,COL6A3,NCOR1,HRAS,ERBB2,RHOA,COL5A1,SOS1,LAMA2,MET,LAMA5,KDR,IGF1R,ITPR2,NRG3,COL5A2,CTNNB1,NRAS,PIK3C3,BRAF,COL5A3,IRS4,NRG1,COL4A1,COL24A1,LAMA3,EPS15,COL3A1,PTPRJ,NCKAP1,MST1R,RICTOR,PCSK6,DOCK3,COL11A1,USP8,ATP6V0A1,PDGFD,PRKCB,PTPRS,CLTC,FN1,FYN,WWP1,GAB2,COL27A1,ACTG1,NRP2,KIT,TIAM1,COL6A5,ITPR1,GABRG2,COL4A3,ITGA3,CDH5,STAM2,LAMB1,LAMC1,AC…	1	1.3489000143111e-05		NA	NA		NA	NA		NA	NA		NA	NA		NA	NA	PIK3CA,NCOR1,ERBB2,EGFR,LAMA2,IGF1R,COL5A3,PLG,HRAS,COL6A6,COL4A3,PTK2,ITGA3,COL6A3,MEF2A,COL11A1,CHD4,COL6A5,LAMA1,PTPRK,COL4A5,PIK3CB,LAMC2,PIK3R4,ITPR2,ACTG1,STAT3,MTOR,NRP1,VRK3,RPS6KA5,SPP1,RICTOR,ACTB,ADAM12,SHC2,USP8,PTPRJ,NTRK3,ITPR3,NCKAP1,VEGFC,COL4A1,CAV1,ATP6V0A4,RAPGEF1,ITGAV,SOCS6,RASA1,GABRG3,MUC20,GRIN2B,STAT6,LAMA3,EP300,ATP6V0A2,THBS1,AKT1,STAT5B,NCK2,CDC37,NOS3,FN1,COL4A4,ESR1	1	0.000230481713870906	PIK3CA,NRAS,CTNNB1,LAMA1,COL11A1,LAMB1,AP2A2,RALGDS,NCKAP1L,PTPN11,COL5A1,BRAF,COL6A5,COL4A5,ERBB2,TAB2,DOCK7,IRS4,RASA1,ADAM10,COL1A2,ATP6V1B1,ARHGEF7,NRP2,KIDINS220,ADCYAP1R1,ITGA3,HNRNPF,ELMO1,LAMA2,NRG3,PIK3R1,HGF,PTPN3,MTOR,COL9A1,PIK3R4,TNS3,ATF2,NCKAP1,NRG1,THBS2,STAT5A,EP300,AKT1,LAMA4,THBS1,SOS1,PAK1,MATK,PTK2,CILP,GABRG3,AKT3,PIK3R3,CYFIP2,AP2B1,WASF1,PRKACG,SH3KBP1,EPS15,COL1A1,NAB1,TE…	1	0.000186518592815956		NA	NA		NA
REAC:R-HSA-9013695	NOTCH4 Intracellular Domain Regulates Transcription	20		NA	NA		NA	NA		NA	NA		NA	NA		NA	NA		NA	NA		NA	NA		NA	NA		NA	NA		NA	NA		NA	NA	NOTCH1,EP300,CREBBP,NOTCH2,MAMLD1	1	0.0069655103467785		NA	NA		NA	NA		NA	NA		NA
REAC:R-HSA-9034015	Signaling by NTRK3 (TRKC)	13		NA	NA		NA	NA		NA	NA		NA	NA		NA	NA		NA	NA		NA	NA		NA	NA		NA	NA		NA	NA		NA	NA		NA	NA		NA	NA		NA	NA		NA	NA		NA
REAC:R-HSA-936837	Ion transport by P-type ATPases	55		NA	NA		NA	NA		NA	NA		NA	NA		NA	NA		NA	NA		NA	NA		NA	NA		NA	NA		NA	NA	ATP10A,ATP2B2,ATP9A,ATP10D,ATP2C2,ATP8A1,ATP11C,CAMK2A,ATP1A2,ATP2B4,ATP10B,ATP4A,ATP8B2,ATP8B3,ATP13A1,ATP13A4,ATP13A5	1	0.00874093005201079		NA	NA		NA	NA		NA	NA		NA	NA		NA
REAC:R-HSA-9664565	Signaling by ERBB2 KD Mutants	21	EGFR,PIK3CA,PIK3R1,PLCG1,ERBB2	1	0.00552304000680291		NA	NA		NA	NA		NA	NA		NA	NA		NA	NA	PIK3CA,HRAS,ERBB2,SOS1,NRG3,NRAS,NRG1	1	0.00139528948522499		NA	NA		NA	NA		NA	NA		NA	NA		NA	NA		NA	NA		NA	NA		NA	NA		NA
REAC:R-HSA-9665348	Signaling by ERBB2 ECD mutants	14	EGFR,PIK3CA,PIK3R1,PLCG1,ERBB2	1	0.000587364148787605		NA	NA		NA	NA		NA	NA		NA	NA		NA	NA		NA	NA		NA	NA		NA	NA		NA	NA		NA	NA		NA	NA		NA	NA		NA	NA		NA	NA		NA
REAC:R-HSA-9665686	Signaling by ERBB2 TMD/JMD mutants	18		NA	NA		NA	NA		NA	NA		NA	NA		NA	NA		NA	NA	HRAS,ERBB2,SOS1,NRG3,NRAS,NRG1	1	0.00849305944682444		NA	NA		NA	NA		NA	NA		NA	NA		NA	NA		NA	NA		NA	NA		NA	NA		NA
REAC:R-HSA-9671555	Signaling by PDGFR in disease	18	PIK3CA,PDGFRA,PIK3R1,KDR,STRN	1	0.00138339395749722		NA	NA		NA	NA		NA	NA		NA	NA		NA	NA		NA	NA		NA	NA		NA	NA		NA	NA		NA	NA		NA	NA		NA	NA		NA	NA		NA	NA		NA
REAC:R-HSA-9673767	Signaling by PDGFRA transmembrane, juxtamembrane and kinase domain mutants	10	PIK3CA,PDGFRA,PIK3R1	1	0.000523036003978025		NA	NA		NA	NA		NA	NA		NA	NA		NA	NA		NA	NA		NA	NA		NA	NA		NA	NA		NA	NA		NA	NA		NA	NA		NA	NA		NA	NA	NRAS,SOS1,PIK3R2,PDGFRA,PIK3R1,PIK3CB	1
REAC:R-HSA-9673770	Signaling by PDGFRA extracellular domain mutants	10	PIK3CA,PDGFRA,PIK3R1	1	0.000523036003978025		NA	NA		NA	NA		NA	NA		NA	NA		NA	NA		NA	NA		NA	NA		NA	NA		NA	NA		NA	NA		NA	NA		NA	NA		NA	NA		NA	NA	NRAS,SOS1,PIK3R2,PDGFRA,PIK3R1,PIK3CB	1
REAC:R-HSA-977068	Termination of O-glycan biosynthesis	23		NA	NA		NA	NA		NA	NA		NA	NA		NA	NA		NA	NA		NA	NA		NA	NA		NA	NA		NA	NA		NA	NA	MUC16,MUC4,MUC17,MUC5B	1	0.00187857595973378		NA	NA		NA	NA		NA	NA		NA
REAC:R-HSA-983712	Ion channel transport	182		NA	NA		NA	NA	RYR2,RYR3,RYR1,NALCN,UNC79,TRPM6,CAMK2B,ANO4,CLCA4,WNK3,WNK1,ATP2B2,TRPC5,ANO7,CLCN3,CLCN4,ATP7B,ATP8B4,TRPA1,TRPM2,TRPM3,TRPM5,ATP7A,ATP2B4,MCOLN3,TRPV5,RIPK1,ATP13A2,ATP1A3,ATP2B3,ANO1,SLC9C2,ATP10A,WWP1,ATP13A5,ATP1A4,ATP4A,TRPC7,CLCA2	1	5.40433451478691e-05	RYR2,RYR3,RYR1,TRPA1,UNC79,ATP10A,ATP13A5,NALCN,ATP8B4,TRPM6,ANO4,TRPC5,TRPM3,ANO3,TRPV5,SLC9C2,ANO5,ATP11C,WNK1,ATP10D,ATP8A2,WNK4,ATP11B,ATP8A1,ANO6,TRPM4,SLC9C1,TRPM7,ATP13A2,ATP2A2,TRDN,ATP1A4,TRPM8,ATP2B1,ATP1A3,ATP6V0D2,SCNN1G,ANO1,SGK2,ASIC2,SLC17A3,ATP11A,ATP1A2,ATP13A4,ATP4A,ATP6V1A,WNK3,ATP6V0A2	1	3.7649660762786e-06		NA	NA		NA	NA	RYR2,RYR3,RYR1,NALCN,TRPM3,ATP10A,TRPM6,TRPC4,TRPA1,ATP10D,WNK1,UNC79,ATP8A1,TRPM7,ATP6V0A1,TRPM1,ATP13A4,WNK3,ATP11A,ATP12A,WWP1,TRPC7,ANO8,SLC17A3,ASIC5,ANO4,TRPV2,CASQ2,WNK2,ATP6V1B1,TRPC5,ATP8B1,SLC9C2,ATP13A2,ATP2B2,ANO1,RAF1,RIPK1,CLCA4,TRPC6,ATP8A2,ANO3,TRPV5,ANO10,TRPC1,TRPM8,ATP1A2,ANO6,ATP8B2,ATP1A4,SCNN1D,ATP6V1A,ATP10B,TRPC3,ATP9A,ATP2B4,CUTC,SGK2,CLCN2,ATP7B,MCOLN3,ATP2C2,ANO5,ATP2A3…	1	2.62192164238588e-05		NA	NA		NA	NA		NA	NA	RYR2,UNC80,TRPA1,ATP10A,TRPM3,TRPC3,RYR1,SLC17A3,ATP2B2,ATP9A,RYR3,ATP10D,ATP2C2,WNK2,TRPM8,ATP8A1,ANO7,ATP11C,ATP6V0A1,TRPM1,CAMK2A,ATP1A2,ATP2B4,TRPC1,ATP10B,ATP4A,TRPC7,ATP8B2,SLC9C2,ATP8B3,ASIC3,CLCN7,ATP13A1,RIPK3,UNC79,TRPM6,NALCN	1	0.000362787715368203		NA	NA	RYR2,RYR3,ATP2B1,TRPM6,TRDN,TRPC7,RYR1,ATP11C,TRPM8,ANO5,TRPC4,ATP10B,NALCN,SLC9C1,WNK4,ATP6V0A4,WNK1,CLCA1,CASQ2,MCOLN3,TRPV2,WNK3,ATP4B,UNC80,ASIC3,ATP6V0A2,TRPA1,ANO1,ANO2,ATP13A1,MCOLN1,UBC,WNK2,TRPC4AP,ATP8B1,CLIC2,CLCN7,SCNN1B,NEDD4L,TRPM3,TRPM2,ATP2A2,ANO10,ATP12A,TRPC5,ANO8,ATP6V1A,ATP7B,ATP6V0B,ANO3,UNC79,ATP1A4,TRPM1,CLCN3,ATP13A4,ATP8A2,ATP8B3,TRPM7,RIPK1,SGK2,ATP10A,ATP11B,ATP6V1E1,AT…	1	8.81730647164862e-05	RYR2,RYR3,UNC80,ATP8B2,WNK3,ASIC5,ATP1A1,ATP6V1B1,TTYH2,NALCN,ATP7A,ATP10D,TRPA1,ATP13A2,TRPM2,ATP13A5,RYR1,TRPC6,ATP8B3,ANO2,ATP10B,CLCN2,OSTM1,TRPM6,ATP1A4,MCOLN3,BEST2,ANO8,SCNN1G,ANO3,SCNN1B,TRPC4,ATP2B3,TTYH3,ANO7,ASIC2,UNC79,ATP6V0A4,ATP2B1,ANO6,CLCA4,ATP6V1C2,TRPV4,NEDD4L,ASIC4,TRPM7,ATP2A1,ATP11A,ATP13A4,RAF1,ATP12A,BSND,ATP13A1,CASQ1,CAMK2D,TRPC5,ATP8B4,ATP10A,ASPH,TRPC7,ATP6V0A2,MCOLN1,…	1	0.00442734748737299		NA	NA	RYR2,UNC79,RYR1,TRPM6,ATP10B,ATP8A1,SCNN1G,ATP10D,TRPM2,ATP1A4,RYR3,TRPM1,CLCN1,ATP11C,SCNN1A,TRPC7,NALCN,ATP7A,SLC9C2,ATP2A2,ANO5,ATP9A,TRPC6,TRPC4AP,TRPV5,BEST4,ATP6V1B1,SLC9B1,ATP13A4,FXYD6,ANO4,CLCN6,TRPC3,ATP6V0D2,CLCA1,ANO2,ATP2C1,ATP11B,ATP11A,ATP2A1,TRPM7,SGK3,ATP13A1,ATP8B3,ANO1,SLC9C1,CLCN7,ATP6V1H,TRPM5,ATP12A,ATP2A3,ATP6V1G1,ATP8B2	1
[truncated: 48 more columns]

## Sheet: SBS7
term.id	term.name	term.size	GBM_overlap	GBM_evidence	GBM_adjusted.p.val	LUSC_overlap	LUSC_evidence	LUSC_adjusted.p.val	SARC_overlap	SARC_evidence	SARC_adjusted.p.val	SKCM_overlap	SKCM_evidence	SKCM_adjusted.p.val	HNSC_HPV-_overlap	HNSC_HPV-_evidence	HNSC_HPV-_adjusted.p.val	evidence	adjusted.p.val
REAC:R-HSA-112314	Neurotransmitter receptors and postsynaptic signal transmission	195		NA	NA		NA	NA		NA	NA	GRIN2A,NBEA,GRIN2B,GRIN3A,GRIA1,ADCY8,PLCB1,GRIA2,NRAS,GRIK3,GABRB2,DLG2,GLRB,PRKCB,ADCY1,GABRA2,GABRA6,PRKAA2,GRIK2,GABRG2,KCNJ6,GLRA3,RPS6KA6,GRIA4,CHRNA9,GRIA3,GABRA3,KCNJ3,RASGRF1,TUBA3C,RASGRF2,RAC1,GRIP1,CACNG3,NRG1,ACTN2,GRIK1,PLCB2,EPB41L1,GABRA1,GABRB3,PRKCG,GABRQ,GRIK4,HTR3A,CHRNA2,GABRA4,GABBR2,GABRB1,ADCY7,CAMK4,CHRNB3,TUBAL3,LIN7A,ADCY5,HTR3E,KIF17,KCNJ12,ADCY4,MYO6,PRKCA,CHRNA4,KCNJ…	1	0.00238504573894419		NA	NA	SKCM	0.00238504573894419
REAC:R-HSA-112315	Transmission across Chemical Synapses	258		NA	NA		NA	NA		NA	NA	GRIN2A,CACNA1E,NBEA,GRIN2B,CACNA2D3,GRIN3A,PPFIA2,GRIA1,ADCY8,PLCB1,RIMS1,GRIA2,CACNA1A,NRAS,GRIK3,SLC5A7,GABRB2,DLG2,CACNA1B,GLRB,PRKCB,ADCY1,GABRA2,GABRA6,PRKAA2,GRIK2,SLC6A13,GABRG2,KCNJ6,GLRA3,RPS6KA6,GRIA4,SYT1,CHAT,CHRNA9,GRIA3,GABRA3,SLC38A1,KCNJ3,RASGRF1,TUBA3C,SLC6A1,RASGRF2,RAC1,GRIP1,CACNG3,SLC6A11,NRG1,ACTN2,GRIK1,SLC22A2,PLCB2,EPB41L1,GABRA1,GABRB3,CACNA2D2,GAD2,PRKCG,GABRQ,SLC6A3,UN…	1	2.21001649680648e-06	RIMS1,GABBR2,GABRQ,GRIK1,GRIN2B,SLC5A7,GRIA4,PRKCG,CHAT,ADCY1,ADCY8,BCHE,CACNA1E,CHRNA4,CHRNB3,DLG4,GABRA6,GABRB3,GLRA1,GNAT3,GRIA1,GRIA2,GRIK2,GRIN2A,GRIN2C,GRIN3A,HTR3D	1	0.00452285391204262	SKCM,HNSC_HPV-	1.94125419442793e-07
REAC:R-HSA-112316	Neuronal System	399		NA	NA		NA	NA		NA	NA	GRIN2A,CACNA1E,PTPRD,KCNB2,NBEA,GRIN2B,NRXN1,KCNH5,CACNA2D3,KCNH7,GRIN3A,PPFIA2,GRIA1,ABCC9,ADCY8,HCN1,PLCB1,KCNQ5,RIMS1,GRIA2,SHANK2,CACNA1A,KCNQ3,SLITRK3,NRXN3,SYT10,SLITRK1,KCND2,NRAS,LRFN2,GRIK3,SLITRK6,SLC5A7,KCNB1,GABRB2,SIPA1L1,DLG2,CACNA1B,GLRB,PRKCB,ADCY1,NLGN4X,GABRA2,NTRK3,GABRA6,PRKAA2,KCNH8,ABCC8,SLITRK4,GRIK2,KCNH1,KCNH6,KCNA6,SLC6A13,GABRG2,KCNJ6,GLRA3,RPS6KA6,GRIA4,SHANK1,SYT1,EPB…	1	4.30153237258076e-19	RIMS1,ABCC9,EPB41L2,GABBR2,GABRQ,GRIK1,GRIN2B,SLC5A7,GRM1,GRIA4,KCNG1,PRKCG,CHAT,ADCY1,ADCY8,APBA3,BCHE,CACNA1E,CHRNA4,CHRNB3,DLG4,GABRA6,GABRB3,GJA10,GLRA1,GNAT3,GRIA1,GRIA2,GRIK2,GRIN2A,GRIN2C,GRIN3A,GRM5,HCN1,HTR3D,IL1RAPL1,KCNA2,KCNC4,KCND2,KCNG4,KCNH2,KCNK13,KCNV2	1	5.36069536057122e-05	SKCM,HNSC_HPV-	1.22499666137884e-21
REAC:R-HSA-1296071	Potassium Channels	103		NA	NA		NA	NA		NA	NA	KCNB2,KCNH5,KCNH7,ABCC9,HCN1,KCNQ5,KCNQ3,KCND2,KCNB1,KCNH8,ABCC8,KCNH1,KCNH6,KCNA6,KCNJ6,KCND3,KCNJ3,KCNN3,KCNK10,HCN4,KCNV1,KCNG4,KCNH4,KCNC2,KCNMA1,KCNJ8,KCNK1,GABBR2,KCNK9,KCNK13,KCNH2,KCNA4,KCNQ2,KCNJ12,KCNA1,KCNK18,KCNA10,KCNJ15,KCNK17,HCN3,KCNQ1,KCNJ5,KCNJ10,KCNAB1,KCNH3,KCNA5,KCNC1,KCNK2,KCNQ4,KCNS3,KCNG1,KCNF1,KCNJ1,KCNN1,GABBR1,KCNJ2,KCNC3,KCNA2,KCNS2,HCN2,KCNMB1	1	0.000214616524408187		NA	NA	SKCM	0.000214616524408187
REAC:R-HSA-1296072	Voltage gated Potassium channels	43		NA	NA		NA	NA		NA	NA	KCNB2,KCNH5,KCNH7,KCNQ5,KCNQ3,KCND2,KCNB1,KCNH8,KCNH1,KCNH6,KCNA6,KCND3,KCNV1,KCNG4,KCNH4,KCNC2,KCNH2,KCNA4,KCNQ2,KCNA1,KCNA10,KCNQ1,KCNAB1,KCNH3,KCNA5,KCNC1,KCNQ4,KCNS3,KCNG1,KCNF1,KCNC3,KCNA2,KCNS2	1	9.43544911176762e-06		NA	NA	SKCM	9.43544911176763e-06
REAC:R-HSA-1442490	Collagen degradation	64		NA	NA	COL4A1,COL6A3,COL15A1,COL3A1,COL11A2,COL9A1,COL4A4,COL1A2	1	0.00301955187591685	COL4A4,COL11A2,COL9A1,COL6A5,COL11A1,TMPRSS6,MMP20,ADAM9,COL1A2,COL4A6,COL6A1,COL9A2,COL25A1,COL4A1,COL8A1,MMP1,COL4A5,COL5A2,COL17A1,COL16A1,COL15A1,COL19A1,COL4A3	1	2.20371979136906e-05	COL4A4,COL3A1,COL11A1,COL5A3,COL5A1,COL7A1,COL4A5,COL6A3,COL4A1,COL14A1,COL9A1,COL5A2,COL6A6,COL11A2,COL1A2,COL4A3,COL12A1,COL4A6,COL2A1,COL19A1,COL4A2,COL1A1,COL8A1,COL15A1	1	2.73976094471948e-15	COL11A1,COL5A1,COL11A2,COL14A1,COL5A3,COL1A1,COL12A1,COL15A1,COL19A1,COL1A2,COL4A3,COL6A6,COL8A2	1	1.55721342681036e-05	LUSC,SARC,SKCM,HNSC_HPV-	1.13547396032762e-22
REAC:R-HSA-1474228	Degradation of the extracellular matrix	140		NA	NA	FBN1,COL4A1,COL6A3,COL15A1,COL3A1,COL11A2,COL9A1,COL4A4,FN1,COL1A2,HSPG2,BMP1	1	0.00527330140478533	ACAN,COL4A4,COL11A2,COL9A1,COL6A5,COL11A1,TMPRSS6,MMP20,ADAMTS18,ADAM9,COL1A2,LAMA3,COL4A6,FN1,COL6A1,COL9A2,HSPG2,COL25A1,MMP16,KLKB1,CAPN11,CAPN14,COL4A1,TIMP1,A2M,COL8A1,MMP1,COL4A5,COL5A2,NID1,CAPN8,CAPN7,COL17A1,FBN2,COL16A1,CAPN13,COL15A1,COL19A1,COL4A3,LAMB1,FBN3,CAPN5,COL5A3,CAPN9,ADAM8,COL26A1	1	3.62335967908189e-08	COL4A4,COL3A1,COL11A1,ACAN,TLL1,COL5A3,ADAMTS18,COL5A1,COL7A1,COL4A5,COL6A3,COL4A1,COL14A1,LAMA3,COL9A1,FBN3,COL5A2,FBN2,COL6A6,COL11A2,COL1A2,COL4A3,PLG,COL12A1,COL4A6,COL2A1,COL19A1,COL4A2,LAMA5,ADAMTS9,COL1A1,CAPN13,COL8A1,COL15A1,SPOCK3	1	2.05742717564176e-16	COL11A1,COL5A1,COL11A2,COL14A1,COL5A3,HSPG2,COL1A1,ADAMTS4,CAPN5,COL12A1,COL15A1,COL19A1,COL1A2,COL4A3,COL6A6,COL8A2,DCN	1	0.000884692878824864	LUSC,SARC,SKCM,HNSC_HPV-	1.70797394910591e-24
REAC:R-HSA-1474244	Extracellular matrix organization	298		NA	NA	FBN1,COL4A1,COL6A3,LAMA4,COL15A1,PLEC,ADAMTS2,COL3A1,BMP10,COL11A2,COL9A1,ITGAD,COL22A1,COL4A4,FN1,NRXN1,ITGB3,COL1A2,DDR2,HSPG2,BMP1,ITGA9,MFAP5	1	1.020749715819e-05	TNR,ACAN,COL4A4,COL22A1,COL11A2,LAMA1,COL9A1,COL6A5,COL11A1,LTBP4,DSPP,TMPRSS6,MMP20,ADAMTS18,LTBP1,ADAM9,COL1A2,COL24A1,LAMA3,LAMB2,LRP4,TNC,COL4A6,LAMA2,PTPRS,FN1,PXDN,COL6A1,COL9A2,HSPG2,MUSK,COL25A1,EFEMP1,MMP16,KLKB1,CAPN11,LOXL2,ADAMTS14,HAPLN1,CAPN14,COL4A1,ITGAM,TIMP1,A2M,COL8A1,ITGAD,LTBP2,MMP1,TNN,COL4A5,COL5A2,NID1,ITGA1,CAPN8,ITGAV,CAPN7,COL17A1,FBN2,COL16A1,CAPN13,COL15A1,COL19A1,COL…	1	1.54428763701099e-08	COL4A4,COL3A1,COL21A1,TNXB,COL11A1,ACAN,TLL1,TNR,COL5A3,ADAMTS18,COL22A1,COL5A1,LAMA2,COL7A1,COL4A5,NRXN1,COL6A3,COL4A1,COL14A1,VWF,LAMA3,VCAN,COL9A1,TNN,FBN3,COL5A2,FBN2,COL6A6,COL11A2,COL1A2,KDR,COL4A3,LAMA1,LTBP1,PLG,ITGA8,COL12A1,COL4A6,NCAN,ITGA4,COL2A1,FGA,COL19A1,COL28A1,DMD,COL4A2,LAMA5,ADAMTS9,COL1A1,COL24A1,TNC,LTBP2,CAPN13,COL8A1,COL15A1,SPOCK3,ADAMTS2,MUSK,FBN1,THBS1,ITGAD,A2M,ADAMTS1…	1	5.79344982769794e-29	PLEC,COL11A1,COL5A1,LAMA2,COL11A2,COL14A1,COL5A3,ITGB1,VCAN,LAMC3,COL27A1,HSPG2,COL22A1,KDR,COL1A1,ADAM19,ADAMTS3,ADAMTS4,CAPN5,COL12A1,COL15A1,COL19A1,COL1A2,COL20A1,COL24A1,COL28A1,COL4A3,COL6A6,COL8A2,DCN,DMD,FGG,FN1,IBSP,ITGA10,ITGAD,ITGAX,ITGB2,ITGB3,LAMA3,LAMB1,LAMB2,LOXL4,MMP13,MMP16,NCAN	1	6.56700604368451e-09	LUSC,SARC,SKCM,HNSC_HPV-	1.4944189105144e-44
REAC:R-HSA-1474290	Collagen formation	89		NA	NA	COL4A1,COL6A3,COL15A1,PLEC,ADAMTS2,COL3A1,COL11A2,COL9A1,COL22A1,COL4A4,COL1A2,BMP1	1	3.6254356528183e-05	COL4A4,COL22A1,COL11A2,COL9A1,COL6A5,COL11A1,MMP20,COL1A2,COL24A1,LAMA3,COL4A6,PXDN,COL6A1,COL9A2,COL25A1,LOXL2,ADAMTS14,COL4A1,COL8A1,COL4A5,COL5A2,COL17A1,COL16A1,COL15A1,COL19A1,COL4A3,COL5A3,PLEC,COL26A1,COL28A1,LAMB3,LOXL3	1	2.60476740677234e-05	COL4A4,COL3A1,COL21A1,COL11A1,TLL1,COL5A3,COL22A1,COL5A1,COL7A1,COL4A5,COL6A3,COL4A1,COL14A1,LAMA3,COL9A1,COL5A2,COL6A6,COL11A2,COL1A2,COL4A3,COL12A1,COL4A6,COL2A1,COL19A1,COL28A1,COL4A2,COL1A1,COL24A1,COL8A1,COL15A1,ADAMTS2,LAMB3,COL6A5,ITGB4,COL20A1,PLEC,TLL2,COL17A1,COL13A1,LAMC2,PXDN,COL27A1,COL9A2,COL25A1,ADAMTS14,LOXL2,COL18A1,COL6A2,COL9A3,MMP13,MMP3,COL8A2,PCOLCE2	1	1.13729535258014e-20	PLEC,COL11A1,COL5A1,COL11A2,COL14A1,COL5A3,COL27A1,COL22A1,COL1A1,ADAMTS3,COL12A1,COL15A1,COL19A1,COL1A2,COL20A1,COL24A1,COL28A1,COL4A3,COL6A6,COL8A2	1	2.0526731138514e-10	LUSC,SARC,SKCM,HNSC_HPV-	2.68046052242556e-34
REAC:R-HSA-1500931	Cell-Cell communication	127		NA	NA		NA	NA		NA	NA	FLNC,CDH6,LAMA3,CDH8,CDH9,SDK1,CDH18,CDH10,SDK2,CDH4,CDH12,NPHS1,CADM2,MAGI2,CDH7,LAMB3,ITGB4,CDH17,DST,PLEC,CDH13,COL17A1,LAMC2,CDH2,ACTN2,KRT5,SFTPD,SIRPB1,SIRPG,KIRREL2,CADM3,PARD3,CDH5	1	0.0072576455844357		NA	NA	SKCM	0.0072576455844357
REAC:R-HSA-156588	Glucuronidation	25		NA	NA		NA	NA		NA	NA	UGT2B4,UGT2B15,UGT3A1,UGT2B28,UGT2A3,UGT2A1,UGT2B10,UGT3A2,UGT2B11,UGT2B17,UGT2B7,UGT1A10	1	8.34838545682992e-05		NA	NA	SKCM	8.34838545682992e-05
REAC:R-HSA-1566948	Elastic fibre formation	44		NA	NA		NA	NA		NA	NA	FBN3,FBN2,LTBP1,ITGA8,LTBP2,FBN1,ITGA5,FN1,GDF5,ELN,EMILIN2,LOXL2,ITGB8,ITGB3,BMP10,FBLN2,ITGB6,BMP2,EMILIN3,FBLN5,EFEMP1,LTBP4,LTBP3,FBLN1,ITGB5,FURIN,BMP7,ITGAV,MFAP5,TGFB2,LOXL4,EMILIN1,LOXL3,MFAP4,ITGB1,MFAP3,TGFB3,BMP4,LOXL1,VTN,LOX,EFEMP2,MFAP1	1	0.00459325591218556		NA	NA	SKCM	0.00459325591218556
REAC:R-HSA-1650814	Collagen biosynthesis and modifying enzymes	67		NA	NA	COL4A1,COL6A3,COL15A1,ADAMTS2,COL3A1,COL11A2,COL9A1,COL22A1,COL4A4,COL1A2,BMP1	1	1.69954041230218e-05	COL4A4,COL22A1,COL11A2,COL9A1,COL6A5,COL11A1,COL1A2,COL24A1,COL4A6,COL6A1,COL9A2,COL25A1,ADAMTS14,COL4A1,COL8A1,COL4A5,COL5A2,COL17A1,COL16A1,COL15A1,COL19A1,COL4A3,COL5A3,COL26A1,COL28A1	1	0.000180453797286112	COL4A4,COL3A1,COL21A1,COL11A1,TLL1,COL5A3,COL22A1,COL5A1,COL7A1,COL4A5,COL6A3,COL4A1,COL14A1,COL9A1,COL5A2,COL6A6,COL11A2,COL1A2,COL4A3,COL12A1,COL4A6,COL2A1,COL19A1,COL28A1,COL4A2,COL1A1,COL24A1,COL8A1,COL15A1,ADAMTS2	1	4.5452363270183e-22	COL11A1,COL5A1,COL11A2,COL14A1,COL5A3,COL27A1,COL22A1,COL1A1,ADAMTS3,COL12A1,COL15A1,COL19A1,COL1A2,COL20A1,COL24A1,COL28A1,COL4A3,COL6A6,COL8A2	1	8.27360430575568e-12	LUSC,SARC,SKCM,HNSC_HPV-	1.66233877809891e-36
REAC:R-HSA-186797	Signaling by PDGF	54		NA	NA		NA	NA		NA	NA	COL4A4,COL3A1,COL5A3,COL5A1,COL4A5,COL6A3,COL4A1,COL9A1,COL5A2,COL6A6,COL4A3,PLG,COL2A1,COL4A2,NRAS	1	6.68408240823674e-08		NA	NA	SKCM	6.68408240823673e-08
REAC:R-HSA-192105	Synthesis of bile acids and bile salts	33		NA	NA		NA	NA		NA	NA	ABCB11,BAAT,CYP7B1,AKR1D1,CYP8B1,OSBPL6,SLC27A2,PTGIS,OSBPL3,AKR1C4,NR1H4,NCOA2,CYP46A1,NCOA1,OSBPL7,AKR1C3,SLC27A5,CYP7A1,AKR1C2,OSBPL2,ACOX2,HSD17B4,OSBP,RXRA,HSD3B7,OSBPL1A,CYP27A1,CH25H,AKR1C1,ACOT8,CYP39A1,OSBPL9	1	0.00322430912696105		NA	NA	SKCM	0.00322430912696105
REAC:R-HSA-194068	Bile acid and bile salt metabolism	42		NA	NA		NA	NA		NA	NA	SLCO1B3,ABCB11,ABCC3,SLC10A2,ALB,SLCO1A2,SLCO1B1,BAAT,CYP7B1,AKR1D1,CYP8B1,OSBPL6,SLC27A2,PTGIS,OSBPL3,AKR1C4,NR1H4,NCOA2,CYP46A1,NCOA1,OSBPL7,AKR1C3,SLC27A5,CYP7A1,AKR1C2,OSBPL2,ACOX2,HSD17B4,OSBP,RXRA,FABP6,HSD3B7,OSBPL1A,CYP27A1,CH25H,AKR1C1,ACOT8,CYP39A1,OSBPL9,SLC10A1	1	0.000990879695919536		NA	NA	SKCM	0.000990879695919536
REAC:R-HSA-194840	Rho GTPase cycle	140		NA	NA		NA	NA		NA	NA	OBSCN,KALRN,ARAP2,SRGAP3,ARHGEF5,ARHGAP29,MYO9A,TIAM2,ARHGAP30,A2M,STARD13,TIAM1,MCF2,ARHGAP22,VAV1,PLEKHG2,ARHGEF11,ARHGAP33,RASGRF2,ARHGAP44,RAC1,ARHGAP21,DLC1,AKAP13,ARHGEF17,TRIO,ARHGAP6,ARHGAP32,ARHGAP36,ITSN1,ARHGAP35,ARHGAP39,FGD2,ARHGAP25,ARHGEF15,ARHGAP31,ARAP3,NGEF,ARAP1,ARHGAP26,ARHGAP20,ARHGEF10L,VAV3,BCR,ARHGAP9,ARHGEF12,ARHGEF2,ARHGAP17,ARHGAP5,STARD8,ARHGAP11A,SOS2,ARHGAP24,TAGAP,A…	1	0.000751609319602243	OBSCN,ARHGEF40,ARHGEF5,ARHGAP17,ARAP3,ARHGAP20,ARHGAP30,ARHGAP36,ARHGAP44,ARHGEF1,ARHGEF11,ARHGEF12,ARHGEF17	1	0.00729030230666205	SKCM,HNSC_HPV-	7.18603898790943e-05
REAC:R-HSA-2022090	Assembly of collagen fibrils and other multimeric structures	60		NA	NA	COL4A1,COL6A3,COL15A1,PLEC,COL3A1,COL11A2,COL9A1,COL4A4,COL1A2,BMP1	1	6.89142778717791e-05	COL4A4,COL11A2,COL9A1,COL6A5,COL11A1,MMP20,COL1A2,COL24A1,LAMA3,COL4A6,PXDN,COL6A1,COL9A2,LOXL2,COL4A1,COL8A1,COL4A5,COL5A2,COL17A1,COL15A1,COL4A3,COL5A3,PLEC,LAMB3,LOXL3	1	3.1212040092362e-05	COL4A4,COL3A1,COL11A1,TLL1,COL5A3,COL5A1,COL7A1,COL4A5,COL6A3,COL4A1,COL14A1,LAMA3,COL9A1,COL5A2,COL6A6,COL11A2,COL1A2,COL4A3,COL12A1,COL4A6,COL2A1,COL4A2,COL1A1,COL24A1,COL8A1,COL15A1,LAMB3,COL6A5,ITGB4,PLEC,TLL2,COL17A1,LAMC2,PXDN,COL27A1,COL9A2,LOXL2,COL18A1,COL6A2,COL9A3,MMP13,MMP3,COL8A2	1	2.87733605583816e-21	PLEC,COL11A1,COL5A1,COL11A2,COL14A1,COL5A3,COL27A1,COL1A1,COL12A1,COL15A1,COL1A2,COL24A1,COL4A3,COL6A6,COL8A2	1	4.76970466150744e-08	LUSC,SARC,SKCM,HNSC_HPV-	3.03482564516646e-32
REAC:R-HSA-211859	Biological oxidations	217		NA	NA		NA	NA		NA	NA	ACSM2B,CYP2C19,CYP2C9,ACSM2A,UGT2B4,CYP2C18,UGT2B15,UGT3A1,ADH1B,ADH1C,UGT2B28,UGT2A3,UGT2A1,UGT2B10,UGT3A2,ACSM4,CYP4A11,GLYATL1,CYP2C8,FMO3,ACSM1,UGT2B11,CYP4F12,GLYATL2,FMO1,UGT2B17,UGT2B7,CYP3A7,ADH1A,AOC1,CYP4A22,UGT1A10,CYP4B1,CYP4F11,CYP3A4,CYP4F3,OPLAH,CYP11B1,SULT1E1,GLYAT,CYP4F2,CYP2B6,CYP7B1,UGT1A9,TBXAS1,UGT2A2,CYP19A1,CES1,CYP8B1,PTGS1,ADH7,SULT1A1,CYP3A43,CYP2S1,SULT1C4,AADAC,ADH6,C…	1	0.00216996136954038		NA	NA	SKCM	0.00216996136954038
REAC:R-HSA-211897	Cytochrome P450 - arranged by substrate type	66		NA	NA		NA	NA		NA	NA	CYP2C19,CYP2C9,CYP2C18,CYP4A11,CYP2C8,CYP4F12,CYP3A7,CYP4A22,CYP4B1,CYP4F11,CYP3A4,CYP4F3,CYP11B1,CYP4F2,CYP2B6,CYP7B1,TBXAS1,CYP19A1,CYP8B1,CYP3A43,CYP2S1,CYP2A13,PTGIS,CYP3A5,CYP1A2,CYP2E1,NR1H4,CYP11A1,NCOA2,CYP46A1,CYP24A1,NCOA1,CYP11B2,CYP4F22,CYP2F1,ARNT,CYP4V2,CYP21A2,CYP2A7,CYP2A6,CYP2J2,AHR	1	0.000282105320125865		NA	NA	SKCM	0.000282105320125865
REAC:R-HSA-211945	Phase I - Functionalization of compounds	105		NA	NA		NA	NA		NA	NA	CYP2C19,CYP2C9,CYP2C18,ADH1B,ADH1C,CYP4A11,CYP2C8,FMO3,CYP4F12,FMO1,CYP3A7,ADH1A,AOC1,CYP4A22,CYP4B1,CYP4F11,CYP3A4,CYP4F3,CYP11B1,CYP4F2,CYP2B6,CYP7B1,TBXAS1,CYP19A1,CES1,CYP8B1,PTGS1,ADH7,CYP3A43,CYP2S1,AADAC,ADH6,CES3,CYP2A13,PTGIS,FMO2,ALDH1B1,CYP3A5,CYP1A2,CYP2E1,NR1H4,MAOB,CYP11A1,NCOA2,ALDH3A1,CYP46A1,CYP24A1,NCOA1,CYP11B2,CYP4F22	1	0.000105048109100969		NA	NA	SKCM	0.000105048109100969
REAC:R-HSA-211979	Eicosanoids	12		NA	NA		NA	NA		NA	NA	CYP4A11,CYP4F12,CYP4A22,CYP4B1,CYP4F11,CYP4F3,CYP4F2,TBXAS1,CYP8B1,PTGIS	1	0.000510000168330393		NA	NA	SKCM	0.000510000168330394
REAC:R-HSA-211981	Xenobiotics	25		NA	NA		NA	NA		NA	NA	CYP2C19,CYP2C9,CYP2C18,CYP2C8,CYP3A7,CYP3A4,CYP2B6,CYP3A43,CYP2S1,CYP2A13,CYP3A5,CYP1A2,CYP2E1,CYP2F1,ARNT,CYP2A7,CYP2A6,CYP2J2,AHR,CYP1A1	1	0.00735132500461175		NA	NA	SKCM	0.00735132500461175
REAC:R-HSA-216083	Integrin cell surface interactions	84		NA	NA	FBN1,COL4A1,COL6A3,COL3A1,COL9A1,ITGAD,COL4A4,FN1,ITGB3,COL1A2,HSPG2,ITGA9	1	4.73362542702745e-05		NA	NA	COL4A4,COL3A1,COL5A3,COL5A1,COL7A1,COL4A5,COL6A3,COL4A1,VWF,COL9A1,COL5A2,COL6A6,COL1A2,KDR,COL4A3,ITGA8,COL4A6,ITGA4,COL2A1,FGA,COL4A2,COL1A1,TNC,COL8A1,FBN1,THBS1,ITGAD,ITGAL,ITGA5,COL6A5,ITGAE,HSPG2,ITGA7,VCAM1,FN1,COL13A1,ITGAM,ITGAX,COL9A2,ITGA1,ITGA10,ITGA11,ITGB8,COL18A1,COL6A2,ITGA9,LUM,COL9A3,ITGB3,COL8A2,ITGA2,COL23A1,COL16A1,AGRN,ITGB2	1	2.72827588697885e-20	COL5A1,COL5A3,ITGB1,HSPG2,KDR,COL1A1,COL1A2,COL4A3,COL6A6,COL8A2,FGG,FN1,IBSP,ITGA10,ITGAD,ITGAX,ITGB2,ITGB3	1	1.1818068499536e-05	LUSC,SKCM,HNSC_HPV-	3.46255991590948e-26
REAC:R-HSA-2214320	Anchoring fibril formation	15	COL4A3,LAMA3	1	0.00849373079707883		NA	NA		NA	NA	COL4A4,TLL1,COL7A1,COL4A5,COL4A1,LAMA3,COL1A2,COL4A3,COL4A6,COL4A2,COL1A1,LAMB3,TLL2,LAMC2	1	4.13476846381095e-12		NA	NA	GBM,SKCM	1.12312572281672e-12
REAC:R-HSA-2243919	Crosslinking of collagen fibrils	18		NA	NA		NA	NA		NA	NA	COL4A4,TLL1,COL4A5,COL4A1,COL1A2,COL4A3,COL4A6,COL4A2,COL1A1	1	2.73479588639231e-06		NA	NA	SKCM	2.73479588639231e-06
REAC:R-HSA-2672351	Stimuli-sensing channels	105		NA	NA		NA	NA	RYR2,RYR1,UNC80,RYR3,WNK4,TRPM5,TRPC7,TRPM8,ANO2,CLCN4,SLC17A3,TRPC3,ANO5,BSND,WNK2,ANO7,SCNN1B,ASPH,BEST3,TRPM3,BEST2,ANO3,TRPC6,CLCA1,RIPK1,SLC9B1,SCNN1D,CLCNKB,TRPA1,TPCN2,CLCN6,UBB	1	0.00116849892250893	RYR1,RYR3,UNC79,RYR2,SLC9C2,ANO4,TRPM6,TRPV5,TRPC4,ANO2,CLCN1,TRPM2,SLC9C1,TRPC7,CLCA4,TRPC5,TRPC6,NALCN,ANO3,BEST3,TRPM8,SCNN1G,WNK2,TRPC3,WNK3,TRPM4,TRPM3,TRPM7,ANO5,ANO1,WNK1,WNK4,TRPM1,ASIC2,SCNN1B,TRPM5,STOML3,SGK2,SCNN1A,CLCA2,ASIC5,CLCA1,CLCNKB,TRPC1,CLCNKA,SLC17A3,MCOLN2,CLCN4,RIPK3,BSND,CLCN6,CLCN5,ANO7,TRPV4,ANO9,CLCN2,CASQ1,TRPA1,NEDD4L,CLCN3,TRPV3,ASIC3,BEST2,ASIC1,ASIC4,TRDN,ASPH,SLC…	1	3.04057680128965e-06		NA	NA	SARC,SKCM	7.26765603548027e-08
REAC:R-HSA-3000157	Laminin interactions	30		NA	NA		NA	NA	COL4A4,LAMA1,LAMA3,LAMB2,COL4A6,LAMA2,HSPG2,COL4A1,COL4A5,NID1,ITGA1,ITGAV,COL4A3,LAMB1,ITGA2,LAMA4	1	1.20484416132173e-05	COL4A4,LAMA2,COL7A1,COL4A5,COL4A1,LAMA3,COL4A3,LAMA1,COL4A6,COL4A2,LAMA5,LAMB3,NID2,ITGB4,HSPG2,ITGA7,LAMC2,ITGA1,COL18A1,NID1,LAMB1,ITGA2,LAMB2,LAMA4,ITGA6,ITGA3,LAMC3	1	2.1645381387786e-12		NA	NA	SARC,SKCM	1.02192797035672e-15
REAC:R-HSA-3000170	Syndecan interactions	26		NA	NA		NA	NA		NA	NA	COL3A1,COL5A3,COL5A1,COL5A2,COL1A2,COL1A1,TNC,THBS1,ITGB4,FN1	1	0.00839348807670739		NA	NA	SKCM	0.00839348807670739
REAC:R-HSA-3000171	Non-integrin membrane-ECM interactions	58		NA	NA	COL4A1,LAMA4,COL3A1,COL11A2,COL4A4,FN1,NRXN1,ITGB3,COL1A2,DDR2,HSPG2	1	2.67938887329596e-06	COL4A4,COL11A2,LAMA1,COL11A1,COL1A2,LAMA3,LAMB2,TNC,COL4A6,LAMA2,FN1,HSPG2,COL4A1,COL4A5,COL5A2,ITGAV,COL4A3,LAMB1,ITGA2,LAMA4,COL5A3,PDGFB,LAMB3	1	0.000205125431556627	COL4A4,COL3A1,COL11A1,COL5A3,COL5A1,LAMA2,COL4A5,NRXN1,COL4A1,LAMA3,COL5A2,COL11A2,COL1A2,COL4A3,LAMA1,COL4A6,COL2A1,DMD,COL4A2,LAMA5,COL1A1,TNC,THBS1,LAMB3,ITGB4,NTN4,HSPG2	1	7.06422916475353e-15	COL11A1,COL5A1,LAMA2,COL11A2,COL5A3,ITGB1,LAMC3,HSPG2,COL1A1,COL1A2,COL4A3,DMD,FN1,ITGB3,LAMA3,LAMB1,LAMB2	1	6.19342548594498e-07	LUSC,SARC,SKCM,HNSC_HPV-	1.32890957958464e-25
REAC:R-HSA-3000178	ECM proteoglycans	75		NA	NA	COL4A1,COL6A3,LAMA4,COL3A1,COL9A1,COL4A4,FN1,ITGB3,COL1A2,HSPG2,ITGA9,TGFB3,DSPP,LAMC1,DCN,COL9A2,COL5A1,LAMA2,BCAN,ITGB1,NCAM1,DMP1,COL6A6,ACAN,COL9A3,VCAN,TNN,COL4A3	1	7.9331345193891e-06	TNR,ACAN,COL4A4,LAMA1,COL9A1,COL6A5,DSPP,COL1A2,LAMA3,LAMB2,LRP4,TNC,COL4A6,LAMA2,PTPRS,FN1,COL6A1,COL9A2,HSPG2,MUSK,HAPLN1,COL4A1,TNN,COL4A5,COL5A2,ITGAV,COL4A3,LAMB1,ITGA2,LAMA4,COL5A3	1	9.22889394365828e-09	COL4A4,COL3A1,TNXB,ACAN,TNR,COL5A3,COL5A1,LAMA2,COL4A5,COL6A3,COL4A1,LAMA3,VCAN,COL9A1,TNN,COL5A2,COL6A6,COL1A2,COL4A3,LAMA1,ITGA8,COL4A6,NCAN,COL2A1,COL4A2,LAMA5,COL1A1,TNC,MUSK,COL6A5,HSPG2,ITGA7,FN1,ITGAX,COL9A2,DSPP,MATN4,DCN,LRP4,NCAM1,COL6A2,ITGA9,LUM,COL9A3,ITGB3,DMP1,LAMB1,ITGA2,HAPLN1,PTPRS,LAMB2,AGRN,LAMA4,BCAN	1	1.19272376053642e-22	COL5A1,LAMA2,COL5A3,ITGB1,VCAN,HSPG2,COL1A1,COL1A2,COL4A3,COL6A6,DCN,FN1,IBSP,ITGAX,ITGB3,LAMA3,LAMB1,LAMB2,NCAN,PTPRS,TNR,TNXB,TNN,LAMA1,LAMA4,COL3A1,NCAM1,DSPP,DMP1	1	1.21699154552474e-06	LUSC,SARC,SKCM,HNSC_HPV-	1.5357155257779e-36
REAC:R-HSA-3000480	Scavenging by Class A Receptors	19		NA	NA		NA	NA		NA	NA	APOB,COL3A1,COL4A1,COL1A2,MARCO,MSR1,COL4A2,COL1A1	1	0.000120434969230925		NA	NA	SKCM	0.000120434969230925
REAC:R-HSA-3295583	TRP channels	27		NA	NA		NA	NA		NA	NA	TRPM6,TRPV5,TRPC4,TRPM2,TRPC7,TRPC5,TRPC6,TRPM8,TRPC3,TRPM4,TRPM3	1	0.00838841754770484		NA	NA	SKCM	0.00838841754770484
REAC:R-HSA-373752	Netrin-1 signaling	49		NA	NA		NA	NA		NA	NA	DSCAM,DCC,SLIT3,SLIT2,TRPC4,DSCAML1,TRPC7,TRPC5,TRPC6,UNC5D,ROBO1,NTN4,PRKCQ,SLIT1,TRPC3,RAC1,TRIO	1	0.00295624719940635		NA	NA	SKCM	0.00295624719940635
REAC:R-HSA-373760	L1CAM interactions	119		NA	NA		NA	NA		NA	NA	ANK3,SPTA1,SCN11A,SCN10A,SCN5A,SCN1A,SCN9A,SCN2A,SCN7A,ANK2,SCN3A,ANK1,LAMA1,KIF4B,CHL1,NCAN,SPTB,KCNQ3,SPTBN4,CNTN6,NFASC,DNM3,CNTN1,SCN4A,SPTBN5,SCN8A,ITGA5,EGFR,EPHB2,RPS6KA6	1	3.19235788110246e-08		NA	NA	SKCM	3.19235788110246e-08
REAC:R-HSA-375165	NCAM signaling for neurite out-growth	59		NA	NA	CACNA1S,COL4A1,COL6A3,COL3A1,SPTBN1,COL9A1,COL4A4,FYN	1	0.000806384192092392	COL4A4,CACNA1S,COL9A1,COL6A5,CACNA1D,CACNA1H,SPTA1,CACNB4,CACNA1I,COL6A1,COL9A2,FYN,ST8SIA4,COL4A1,CACNB2,COL4A5,COL5A2,SPTBN4	1	0.000870211746942734	COL4A4,SPTA1,COL3A1,COL5A3,COL5A1,COL4A5,COL6A3,COL4A1,CACNA1S,COL9A1,COL5A2,COL6A6,CACNA1C,COL4A3,NCAN,CACNA1G,COL2A1,SPTB,COL4A2,NRAS,SPTBN4,CACNA1H,CACNA1I,CACNA1D	1	2.8100702603733e-17		NA	NA	LUSC,SARC,SKCM	2.79990335739318e-20
REAC:R-HSA-3781865	Diseases of glycosylation	140		NA	NA		NA	NA		NA	NA	MUC16,MUC17,THSD7B,ADAMTS20,ACAN,ADAMTS18,MUC5B,VCAN,MUC4,NOTCH4,THSD7A,NCAN,GPC5,MUC3A,ADAMTS9,ADAMTSL3,ADAMTS6,ADAMTS12,ADAMTS2,ADAMTS7,THBS1,THSD4,ADAMTS10	1	0.000151764616794484	MUC16,MUC17,VCAN,ADAMTS20,HSPG2,NOTCH1,GALNT3,ADAMTS12,ADAMTS17,ADAMTS3,ADAMTS4,ADAMTSL1,ADAMTSL3,ADAMTSL4	1	0.000193175821472934	SKCM,HNSC_HPV-	5.37827661073555e-07
REAC:R-HSA-381753	Olfactory Signaling Pathway	393		NA	NA	OR4A15,OR5L2,OR2D2,OR5M10,OR4C15,OR4L1,OR51A4,OR10Q1,OR4M1,OR6M1,OR10X1,OR51B5,OR51M1,OR51Q1,OR6C1,OR4C11,OR10G4,OR1K1,OR51A2,OR51B2,OR52A5,OR5AS1,OR6N2,OR8H1,OR10K1,OR4K13,OR5R1,OR10A2,OR10H1,OR13C2,OR1A1,OR1S1,OR4C12,OR4C13,OR4D5,OR6B3,OR7E24,OR9I1,OR9Q1,RTP4,OR10S1,OR52A1,OR8K5,RTP3,OR10K2,OR2C1,OR4D10,OR5A2,OR5B21,OR14A16,OR1A2,OR5D18,OR10H4	1	0.00272922446363678		NA	NA	OR4A15,OR4K1,OR51S1,OR4M1,OR4K2,OR4C15,OR2A5,OR4N2,OR2M5,OR4Q3,OR4M2,OR2G3,OR2G6,OR5H6,OR51A4,OR4E2,OR2F1,OR10K2,OR9A4,OR51G2,OR51A7,OR2T33,OR4D5,OR2G2,OR5T2,OR2A25,OR5H2,OR2M3,OR10K1,OR51F2,OR4K5,OR2A2,OR10J3,OR2W1,OR2A12,OR2L3,OR4K13,OR2M2,OR5H15,OR2T12,OR4A5,OR5D13,OR10Z1,OR8H3,OR5H14,OR6V1,OR11L1,OR52L1,OR4A47,OR51E2,OR52E6,OR52E2,OR7D4,OR4C13,OR13C3,OR13C8,OR4C3,OR51I1,OR1N2,OR6K6,OR10J1,OR4…	1	1.03053331666768e-79		NA	NA	LUSC,SKCM	5.30948508825743e-80
REAC:R-HSA-382556	ABC-family proteins mediated transport	103		NA	NA		NA	NA		NA	NA		NA	NA	ABCA4,ABCC9,ABCC11,ABCA10,ABCA6,ABCA7,ABCC10,ABCC2,ABCF1,ABCG1	1	0.00792931077727611	HNSC_HPV-	0.00792931077727611
REAC:R-HSA-388844	Receptor-type tyrosine-protein phosphatases	19		NA	NA		NA	NA		NA	NA	PTPRD,PPFIA2,SLITRK3,SLITRK1,SLITRK6,NTRK3,SLITRK4,PTPRF,IL1RAPL2,IL1RAPL1,PTPRS,SLITRK5,LRRC4B,PPFIA4,PPFIA1,SLITRK2,PPFIA3,PPFIBP1,PPFIBP2	1	1.70269037049243e-05		NA	NA	SKCM	1.70269037049243e-05
REAC:R-HSA-3906995	Diseases associated with O-glycosylation of proteins	65		NA	NA	MUC16,MUC17,ADAMTS2,ADAMTS10,THSD4,THSD7B,ADAMTS12,ADAMTS9,MUC3A,POMT2,MUC6,THSD1,THSD7A,NOTCH2,ADAMTS4,SEMA5B,ADAMTS7,ADAMTS3,NOTCH4,ADAMTS17,SEMA5A,ADAMTS20	1	0.00200856696817177	MUC16,MUC5B,MUC4,THSD7B,MUC3A,ADAMTS20,MUC17,NOTCH4,ADAMTS18	1	0.00268349000776683	MUC16,MUC17,THSD7B,ADAMTS20,ADAMTS18,MUC5B,MUC4,NOTCH4,THSD7A,MUC3A,ADAMTS9,ADAMTSL3,ADAMTS6,ADAMTS12,ADAMTS2,ADAMTS7,THBS1,THSD4,ADAMTS10,ADAMTS16,ADAMTSL1,SEMA5A,MUC7,NOTCH3,NOTCH2,SEMA5B,MUC6,ADAMTS14,MUC21,MUC15,THBS2,ADAMTS5,MUC13,THSD1,ADAMTS13,ADAMTS17,DAG1,ADAMTSL4,ADAMTS3,MUC5AC,ADAMTS15,ADAMTS8,MUC20,MUCL1	1	3.46338056006873e-08	MUC16,MUC17,ADAMTS20,NOTCH1,GALNT3,ADAMTS12,ADAMTS17,ADAMTS3,ADAMTS4,ADAMTSL1,ADAMTSL3,ADAMTSL4,CFP,MUC15,MUC4,MUC6,MUC7,POMT1,POMT2,SEMA5A,THSD4,THSD7A,THSD7B,ADAMTS9,NOTCH3	1	3.61021275974975e-07	LUSC,SARC,SKCM,HNSC_HPV-	1.03492481560159e-15
REAC:R-HSA-397014	Muscle contraction	204		NA	NA	TTN,CACNA1S,RYR3,CACNA2D1,MYH6,RYR1,ANXA6,SCN7A,MYBPC1,CORIN,SCN2A,SCN3A,SCN9A	1	0.00655561434092684		NA	NA	TTN,NEB,SCN11A,SCN10A,RYR1,SCN5A,RYR3,RYR2,MYH8,NOS1,SCN1A,SCN9A,CACNA2D3,SCN2A,SLC8A3,CACNA1S,DYSF,ABCC9,SCN7A,SCN3A,CACNA1C,MYLK	1	5.66147217998382e-09		NA	NA	LUSC,SKCM	9.28492219266477e-10
REAC:R-HSA-418990	Adherens junctions interactions	32		NA	NA		NA	NA		NA	NA	CDH6,CDH8,CDH9,CDH18,CDH10,CDH4,CDH12,CADM2,CDH7,CDH17,CDH13,CDH2,CADM3,CDH5	1	0.00634793262425993		NA	NA	SKCM	0.00634793262425993
REAC:R-HSA-419037	NCAM1 interactions	42		NA	NA		NA	NA	COL4A4,CACNA1S,COL9A1,COL6A5,CACNA1D,CACNA1H,CACNB4,CACNA1I,COL6A1,COL9A2,ST8SIA4,COL4A1,CACNB2,COL4A5,COL5A2	1	0.00050249975024168	COL4A4,COL3A1,COL5A3,COL5A1,COL4A5,COL6A3,COL4A1,CACNA1S,COL9A1,COL5A2,COL6A6,CACNA1C,COL4A3,NCAN,CACNA1G,COL2A1,COL4A2,CACNA1H,CACNA1I,CACNA1D	1	9.45450953736385e-16		NA	NA	SARC,SKCM	2.05194611946902e-17
REAC:R-HSA-425366	Transport of bile salts and organic acids, metal ions and amine compounds	86		NA	NA		NA	NA		NA	NA	HEPH,SLC5A7,SLC44A5,SLC14A2,SLC6A13,SLC6A5,SLC6A1,SLC6A11,SLC13A2,SLC13A1,RHAG,SLC22A2,SLC30A8,SLC6A14,SLC6A3,EMB,SLC6A18,SLC22A16,SLC14A1,SLC5A11,SLC22A8,SLC6A19,SLC22A6,SLC6A12,SLC6A20,SLC13A4,SLC22A7,SLC39A10,CP,SLC22A3,SLC22A15,SLC41A2,SLC18A2,SLC6A2,SLC13A3,SLC18A1,SLC40A1,RHBG,SLC16A7,SLC30A10,SLC6A7,SLC13A5,SLC6A9,SLC44A4,SLC22A11,SLC11A1,SLC22A12,SLC44A2,SLC44A3,SLC47A2,SLC5A3,SLC39A6,SLC…	1	0.000526585017338848		NA	NA	SKCM	0.000526585017338848
REAC:R-HSA-425393	Transport of inorganic cations/anions and amino acids/oligopeptides	105		NA	NA		NA	NA		NA	NA	SLC8A3,SLC15A2,SLC9A4,SLC8A1,SLC5A8,SLC12A5,SLC9A2,SLC38A4,SLC4A10,SLC4A8,SLC26A9,SLC17A6,SLC17A8,SLC4A1,SLC24A3,SLC38A1,SLC4A5,SLC26A3,SLC15A1,SLC6A14,SLC12A3,SLC5A12,SLC34A2,SLC6A18,SLC26A7,SLC6A19,SLC9A9,SLC1A6,SLC17A1,SLC4A4,SLC36A2,SLC7A3,SLC6A12,SLC1A3,SLC12A1,SLC6A20,SLC9A5,SLC1A7,SLC8A2,SLC4A3,SLC24A1,SLC12A6	1	0.000497583756710567		NA	NA	SKCM	0.000497583756710567
REAC:R-HSA-425407	SLC-mediated transmembrane transport	248		NA	NA		NA	NA		NA	NA	SLC8A3,SLCO1B3,SLC15A2,SLC27A6,SLC9A4,SLC8A1,SLC5A8,SLC12A5,HEPH,SLC9A2,SLC38A4,SLC5A7,SLC4A10,SLC4A8,SLC44A5,SLC26A9,SLC14A2,SLC17A6,ALB,SLCO1C1,SLCO1A2,SLC6A13,SLC17A8,SLC4A1,SLC24A3,SLC38A1,SLC4A5,SLC26A3,SLCO4C1,SLC6A5,SLCO1B1,SLC6A1,SLC6A11,SLC13A2,SLC15A1,SLC13A1,RHAG,SLC22A2,SLC30A8,SLC6A14,SLC12A3,SLC5A12,SLC34A2,SLC6A3,SLCO2A1,EMB,SLC6A18,SLC22A16,SLC2A9,SLC28A1,SLC5A1,SLC14A1,SLC28A2,SL…	1	5.52174284194436e-05		NA	NA	SKCM	5.52174284194436e-05
REAC:R-HSA-438066	Unblocking of NMDA receptors, glutamate binding and activation	20		NA	NA		NA	NA		NA	NA		NA	NA	GRIN2B,GRIA4,DLG4,GRIA1,GRIA2,GRIN2A,GRIN2C	1	0.00735681415805573	HNSC_HPV-	0.00735681415805573
REAC:R-HSA-445095	Interaction between L1 and Ankyrins	31		NA	NA	ANK2,SPTBN1,L1CAM,SCN7A,SCN2A,SCN3A,SCN9A	1	0.000233949465521025	SCN11A,SCN3A,ANK3,ANK1,SCN9A,SCN2A,NRCAM,SPTA1,SCN10A,SCN1A,SPTBN4,SCN8A,SCN5A,ANK2,SCN2B,ACTB	1	0.00013739688695221	ANK3,SPTA1,SCN11A,SCN10A,SCN5A,SCN1A,SCN9A,SCN2A,SCN7A,ANK2,SCN3A,ANK1,SPTB,KCNQ3,SPTBN4,NFASC,SCN4A,SPTBN5,SCN8A	1	9.88940080735044e-14		NA	NA	LUSC,SARC,SKCM	3.69385407816424e-18
REAC:R-HSA-446107	Type I hemidesmosome assembly	11		NA	NA		NA	NA		NA	NA	LAMA3,LAMB3,ITGB4,DST,PLEC,COL17A1,LAMC2,KRT5	1	0.000833124576973142		NA	NA	SKCM	0.000833124576973142
REAC:R-HSA-446728	Cell junction organization	91		NA	NA		NA	NA		NA	NA	FLNC,CDH6,LAMA3,CDH8,CDH9,SDK1,CDH18,CDH10,SDK2,CDH4,CDH12,CADM2,CDH7,LAMB3,ITGB4,CDH17,DST,PLEC,CDH13,COL17A1,LAMC2	1	0.00487067304911043		NA	NA	SKCM	0.00487067304911043
REAC:R-HSA-451927	Interleukin-2 family signaling	44		NA	NA		NA	NA		NA	NA	INPP5D,CSF2RB,STAT4,IL21R,CSF2RA,LCK,PTK2B,SYK,IL2RB,IL5RA,SOS2,JAK3,JAK1,IL3RA,IL9R,PTPN6,STAT3,IL15RA,IL2RA,INPPL1,STAT5B,JAK2,PIK3CA,HAVCR2,PIK3CD,LGALS9,IL21,SOS1,PIK3CB,SHC1,PIK3R2,STAT1,GAB2,PIK3R3,IL15,IL2,PIK3R1,CSF2,STAT5A,IL2RG,IL5,GRB2,IL9,IL3	1	0.00143332743047914		NA	NA	SKCM	0.00143332743047914
REAC:R-HSA-5083625	Defective GALNT3 causes familial hyperphosphatemic tumoral calcinosis (HFTC)	16		NA	NA		NA	NA	MUC16,MUC5B,MUC4	1	0.00123249646761531		NA	NA	MUC16,MUC17,GALNT3,MUC15,MUC4,MUC6,MUC7	1	0.00751535481351526	SARC,HNSC_HPV-	0.000116612300724692
REAC:R-HSA-5083632	Defective C1GALT1C1 causes Tn polyagglutination syndrome (TNPS)	17		NA	NA		NA	NA	MUC16,MUC5B,MUC4	1	0.00149338108377965		NA	NA		NA	NA	SARC	0.00149338108377964
REAC:R-HSA-5083635	Defective B3GALTL causes Peters-plus syndrome (PpS)	35		NA	NA	ADAMTS2,ADAMTS10,THSD4,THSD7B,ADAMTS12,ADAMTS9,THSD1,THSD7A,ADAMTS4,SEMA5B,ADAMTS7,ADAMTS3,ADAMTS17,SEMA5A,ADAMTS20	1	0.00327933486510193		NA	NA	THSD7B,ADAMTS20,ADAMTS18,THSD7A,ADAMTS9,ADAMTSL3,ADAMTS6,ADAMTS12,ADAMTS2,ADAMTS7,THBS1,THSD4,ADAMTS10,ADAMTS16,ADAMTSL1,SEMA5A	1	1.20372973351518e-07	ADAMTS20,ADAMTS12,ADAMTS17,ADAMTS3,ADAMTS4,ADAMTSL1,ADAMTSL3,ADAMTSL4	1	0.000161107048742888	LUSC,SKCM,HNSC_HPV-	3.13558201802331e-11
REAC:R-HSA-5083636	Defective GALNT12 causes colorectal cancer 1 (CRCS1)	16		NA	NA		NA	NA	MUC16,MUC5B,MUC4	1	0.00123249646761531		NA	NA		NA	NA	SARC	0.00123249646761531
REAC:R-HSA-5173105	O-linked glycosylation	108		NA	NA		NA	NA	MUC16,MUC5B,MUC4,THSD7B,GALNT8,GALNTL6,MUC3A,B4GALT5,ADAMTS20,MUC17	1	0.00113898004487306	MUC16,MUC17,THSD7B,ADAMTS20,ADAMTS18,MUC5B,MUC4,THSD7A,GALNT13,MUC3A,ADAMTS9,ADAMTSL3,ADAMTS6,ADAMTS12,ADAMTS2,ADAMTS7,THBS1,THSD4,ADAMTS10,GALNT8,ADAMTS16,ADAMTSL1,SEMA5A,GALNTL6,GALNT14	1	0.00011558058670656	MUC16,MUC17,ADAMTS20,GALNT3,ADAMTS12,ADAMTS17,ADAMTS3,ADAMTS4,ADAMTSL1,ADAMTSL3,ADAMTSL4	1	0.00368875480669081	SARC,SKCM,HNSC_HPV-	1.22567580342691e-07
[truncated: 19 more rows]

## Sheet: SBS18
term.id	term.name	term.size	STES_CIN_overlap	STES_CIN_evidence	STES_CIN_adjusted.p.val	PAAD_overlap	PAAD_evidence	PAAD_adjusted.p.val	BRCA_overlap	BRCA_evidence	BRCA_adjusted.p.val	CRC_CIN_overlap	CRC_CIN_evidence	CRC_CIN_adjusted.p.val	evidence	adjusted.p.val
[truncated: 15 more rows]

## Sheet: SBS22
term.id	term.name	term.size	LIHC_overlap	LIHC_evidence	LIHC_adjusted.p.val	evidence	adjusted.p.val
[truncated: 15 more rows]

[truncated: 5 more sheets: SBS3, SBS6, SBS17, SBS4, SBS16]
